# Supplementary material for: ELOVL gene family plays a virtual role in response to breeding selection and lipid deposition in different tissues in chicken (Gallus gallus)
Source: BMC Genomics. 2022 Oct 17;23:705. doi: 10.1186/s12864-022-08932-8 (PMC9575239; doi:10.1186/s12864-022-08932-8)
Supplement: Supplementary file 1 — Additional file 1: Table S1. Association analysis of 51 SNPs in the ELOVL gene family with growth, carcass and meat quality traits in Gushi ×Anka F2 chickens. [file 12864_2022_8932_MOESM1_ESM.xls]

## Sheet: Table S1
Table S1. Association analysis of 51 SNPs in the ELOVL gene family with growth, carcass and meat quality traits in Gushi ×Anka F2 chickens
Gene	SNPs	Position	P-value
			BW0 (g)	BW2 (g)	BW4 (g)	BW6 (g)	BW8 (g)	BW10 (g)	BW12 (g)	CW (g)	SEW (g)	SEP (%)	EW (g)	EP (%)	BMW (g)	BMP (%)	LW (g)	LWP (%)	LMW (g)	LMP (%)	AFW (g)	AFP (%)	FBW (mm)	SFT (mm)	LFD (μm)	BFD (μm)	BIMF (g)
ELOVL2	rs63145864C>G	Chr2_63145864	ns	ns	ns	ns	ns	0.02	ns	0.011	0.042	ns	0.037	ns	ns	ns	0.01	ns	0.002	ns	0.01	0.011	ns	ns	ns	ns	ns
	rs63145872A>G	Chr2_63145872	ns	0.02	0.001	0.004	0.043	0.011	0.011	0.01	0.025	ns	0.017	ns	ns	0.046	0.001	0.029	0.001	ns	ns	ns	ns	ns	ns	ns	ns
	rs63169942T>C	Chr2_63169942	0.001	ns	ns	ns	ns	ns	ns	ns	ns	ns	ns	0.000378	ns	ns	ns	ns	0.034	ns	ns	ns	ns	ns	ns	ns	ns
	rs63169947G>A	Chr2_63169947	0.001	ns	ns	ns	ns	ns	ns	ns	ns	ns	ns	0.000446	ns	ns	ns	ns	0.039	ns	ns	ns	ns	ns	ns	0.027	ns
	rs63174280G>A	Chr2_63174280	0.015	ns	ns	ns	ns	ns	0.033	0.018	0.029	0.017	0.008	1e-06	0.016	ns	0.008	ns	0.004	ns	ns	ns	ns	ns	ns	ns	ns
	rs63177715A>G	Chr2_63177715	0.033	0.028	ns	ns	ns	ns	ns	ns	ns	ns	ns	ns	ns	ns	ns	ns	ns	0.049	ns	ns	ns	ns	ns	0.025	ns
	rs63177719A>G	Chr2_63177719	0.004	0.036	0.002	0.006	0.029	ns	ns	0.023	0.037	0.008	0.022	0.001	0.009	0.021	0.002	0.031	0.000132	0.003	ns	ns	ns	ns	ns	ns	ns
	rs63178669G>A	Chr2_63178669	0.008	0.026	ns	ns	ns	ns	ns	ns	ns	ns	ns	0.000317	ns	ns	ns	ns	ns	ns	ns	ns	ns	ns	ns	ns	ns
	rs63178681G>A	Chr2_63178681	ns	ns	ns	ns	0.034	0.009	0.001	0.001	0.002	ns	0.001	ns	0.033	ns	0.002	ns	0.002	ns	ns	ns	ns	ns	ns	ns	ns
ELOVL3	rs17631638T>C	Chr6_17631638	ns	ns	0.005	0.002	0.004	0.000163	0.014	0.003	0.003	0.006	0.003	0.000246	0.003	ns	0.022	ns	0.005	ns	ns	ns	ns	ns	ns	ns	ns
	rs17631829T>C	Chr6_17631829	ns	ns	ns	ns	ns	ns	ns	ns	ns	ns	ns	0.019	ns	ns	ns	ns	ns	ns	0.028	0.023	ns	ns	ns	ns	ns
ELOVL4	rs79272423C>A	Chr3_79272423	0.024	0.003	1e-06	2e-06	1.3e-05	1e-08	2.8e-05	3e-06	6.4e-05	ns	3.8e-05	0.012	3e-06	0.004	1e-07	ns	3e-06	ns	0.01	0.002	5.3e-05	ns	ns	0.000379	ns
	rs79272439G>A	Chr3_79272439	0.000118	ns	0.000243	8.2e-05	0.018	ns	0.01	0.008	0.016	ns	0.009	0.02	ns	ns	0.005	ns	0.002	ns	ns	ns	0.027	ns	0.007	0.027	ns
	rs79284998C>T	Chr3_79284998	0.008	ns	0.049	0.046	ns	ns	ns	ns	ns	ns	ns	ns	ns	ns	0.028	0.041	ns	ns	0.004	0.003	0.003	ns	ns	0.009	ns
	rs79285078G>T	Chr3_79285078	ns	ns	ns	0.000179	0.001	0.016	0.005	0.001	0.012	ns	0.007	ns	0.001	ns	0.002	ns	0.002	ns	ns	ns	ns	ns	0.002	0.02	ns
	rs79288254C>T	Chr3_79288254	0.005	ns	ns	ns	ns	ns	ns	ns	ns	ns	ns	ns	ns	ns	ns	ns	ns	ns	ns	ns	ns	0.021	ns	0.022	ns
	rs79294377T>C	Chr3_79294377	ns	ns	0.025	ns	ns	ns	ns	ns	ns	ns	ns	ns	0.033	0.046	ns	ns	0.017	0.008	ns	ns	ns	ns	ns	ns	ns
	rs79294380A>G	Chr3_79294380	1e-06	5.2e-05	0.028	ns	ns	ns	ns	ns	ns	0.001	ns	0.004	ns	ns	ns	ns	ns	0.014	0.049	0.039	ns	0.008	ns	ns	ns
	rs79294479T>A	Chr3_79294479	1e-06	2e-06	0.002	ns	ns	ns	ns	ns	ns	0.001	ns	0.006	ns	ns	ns	ns	ns	ns	0.013	0.014	ns	0.005	ns	ns	ns
	rs79295073G>A	Chr3_79295073	0.001	ns	ns	ns	ns	ns	ns	ns	ns	ns	ns	0.034	ns	ns	ns	ns	ns	ns	0.014	0.022	ns	0.013	ns	ns	ns
	rs79295114C>T	Chr3_79295114	0.013	ns	ns	ns	ns	ns	ns	ns	ns	0.01	ns	0.013	ns	ns	ns	ns	ns	ns	ns	ns	ns	0.008	ns	ns	ns
	rs79295124C>T	Chr3_79295124	0.011	ns	ns	ns	ns	ns	ns	ns	ns	0.011	ns	0.013	ns	ns	ns	ns	ns	ns	ns	ns	ns	0.007	ns	ns	ns
ELOVL5	rs88244335C>T	Chr3_88244335	0.000176	0.000113	1e-06	0.000246	4.5e-05	0.00015	0.000138	0.001	0.000402	ns	0.000407	ns	0.034	ns	0.000255	ns	2.5e-05	ns	ns	ns	ns	ns	ns	0.025	ns
	rs88244364C>T	Chr3_88244364	7.9e-05	ns	ns	ns	ns	ns	0.03	ns	ns	ns	ns	ns	ns	ns	0.005	ns	0.012	ns	ns	ns	ns	0.039	ns	ns	ns
	rs88244389C>T	Chr3_88244389	1e-08	1e-08	1e-08	0.000165	0.000277	0.002	0.001	0.001	0.000483	0.004	0.000175	0.000106	0.001	ns	0.000258	ns	0.000161	ns	ns	ns	ns	ns	ns	ns	ns
	rs88249217G>A	Chr3_88249217	1.5e-05	ns	ns	0.047	ns	0.033	ns	ns	ns	ns	ns	ns	ns	ns	ns	ns	ns	ns	ns	ns	ns	ns	ns	ns	ns
	rs88249314T>C	Chr3_88249314	ns	ns	ns	0.009	ns	0.001	0.006	0.001	0.013	ns	0.015	ns	ns	ns	0.003	ns	0.006	ns	ns	ns	0.009	ns	ns	ns	ns
	rs88261865G>C	Chr3_88261865	0.031	ns	ns	ns	ns	ns	ns	ns	ns	ns	ns	ns	ns	ns	ns	ns	ns	ns	ns	ns	ns	ns	ns	ns	ns
	rs88261869G>A	Chr3_88261869	0.024	ns	ns	ns	ns	ns	ns	ns	ns	ns	ns	ns	ns	ns	ns	ns	0.039	ns	ns	ns	ns	ns	ns	ns	ns
	rs88261884G>A	Chr3_88261884	0.001	ns	0.024	0.002	0.047	0.000443	0.001	5.2e-05	0.000182	ns	0.000164	0.021	1e-05	0.023	3.9e-05	ns	0.000169	ns	ns	ns	ns	ns	ns	6e-05	0.025
	rs88274110G>T	Chr3_88274110	ns	ns	ns	ns	ns	ns	ns	ns	ns	ns	ns	ns	ns	ns	ns	ns	ns	ns	0.049	0.049	0.003	0.027	0.016	ns	ns
	rs88274639C>G	Chr3_88274639	0.016	0.000121	0.03	ns	ns	ns	ns	ns	ns	ns	0.03	0.003	0.033	ns	0.015	ns	0.022	ns	ns	ns	ns	0.004	ns	ns	ns
	rs88286923A>G	Chr3_88286923	ns	0.000104	0.028	0.026	0.006	0.036	0.025	0.009	0.008	ns	0.006	ns	ns	ns	0.014	ns	ns	ns	ns	ns	ns	ns	ns	ns	ns
ELOVL6	rs57932804C>T	Chr4_57932804	1e-08	0.000361	0.000903	0.026	ns	ns	ns	ns	ns	ns	ns	ns	ns	ns	ns	ns	ns	0.008	0.02	0.014	6.5e-05	0.036	ns	ns	ns
	rs57943202T>C	Chr4_57943202	1e-06	1e-08	2.9e-05	0.000558	0.015	0.012	0.004794	0.007999	0.008	ns	0.005	0.031	0.001	0.014	8.3e-05	ns	0.000248	ns	ns	ns	ns	ns	ns	ns	ns
	rs57943251G>A	Chr4_57943251	1e-08	1e-07	3e-05	0.00031	0.011	ns	ns	ns	ns	ns	ns	0.048	ns	ns	ns	ns	0.003258	0.002445	ns	ns	0.000108	0.030091	0.03	ns	ns
	rs57949213C>T	Chr4_57949213	1e-08	1e-08	7e-06	0.000582	0.014318	ns	ns	ns	ns	ns	ns	ns	ns	ns	ns	ns	0.01	0.009	ns	ns	2.6e-05	ns	ns	ns	ns
	rs57949230T>A	Chr4_57949230	1e-08	0.001	0.0038	ns	ns	ns	ns	ns	ns	ns	ns	ns	ns	ns	ns	ns	ns	ns	ns	ns	6e-06	ns	ns	ns	ns
	rs57949475A>C	Chr4_57949475	ns	ns	ns	ns	ns	ns	ns	ns	ns	ns	ns	ns	ns	ns	ns	ns	ns	ns	ns	ns	ns	ns	ns	ns	ns
	rs57949665G>T	Chr4_57949665	1e-07	8e-06	0.000207	3.7e-05	0.008951	ns	ns	ns	ns	ns	ns	ns	ns	ns	0.032	ns	0.001	0.002	ns	ns	0.001	0.005	0.005956	ns	ns
	rs57963580C>T	Chr4_57963580	0.000628	5.8e-05	0.000884	0.005176	0.033323	0.027	0.008648	0.006757	0.022	ns	0.032	ns	0.003	ns	0.000939	0.012	0.000698	0.005679	ns	ns	ns	ns	ns	0.029	ns
	rs57963651C>T	Chr4_57963651	ns	ns	ns	ns	ns	ns	ns	ns	ns	ns	ns	ns	ns	ns	ns	ns	ns	ns	ns	ns	ns	ns	ns	ns	ns
	rs57963682T>G	Chr4_57963682	1e-07	0.000187	0.001303	0.007	ns	ns	ns	ns	ns	ns	ns	0.004959	ns	ns	ns	ns	ns	ns	ns	ns	0.011	ns	ns	0.00704	ns
	rs57963707A>G	Chr4_57963707	1e-06	0.011	0.048	ns	ns	ns	ns	ns	ns	0.004931	ns	0.012	0.026	0.032	ns	ns	0.042	ns	0.006973	0.005	4e-06	ns	ns	0.007	ns
	rs57963831A>G	Chr4_57963831	1e-08	0.016	0.043	0.031	ns	ns	ns	ns	ns	ns	ns	ns	ns	ns	ns	ns	ns	ns	ns	ns	0.013	ns	ns	ns	ns
	rs57963865C>G	Chr4_57963865	ns	ns	ns	ns	ns	ns	ns	ns	ns	ns	ns	0.035	ns	ns	ns	ns	ns	ns	ns	ns	ns	ns	ns	ns	ns
	rs57987928G>A	Chr4_57987928	0.001	0.031	0.005	0.005	0.006	ns	ns	ns	ns	ns	ns	ns	ns	ns	ns	ns	ns	ns	ns	ns	ns	ns	ns	ns	ns
	rs57987977G>A	Chr4_57987977	1e-07	0.012	0.009	0.018	ns	ns	ns	ns	ns	ns	ns	0.002	ns	ns	ns	ns	ns	ns	0.007	0.007	1.2e-05	ns	ns	ns	ns
	rs57987981T>C	Chr4_57987981	ns	ns	ns	ns	ns	ns	ns	ns	ns	ns	ns	0.027	ns	ns	ns	ns	ns	ns	ns	ns	ns	ns	ns	ns	ns
	rs57988006G>A	Chr4_57988006	0.009	0.035	0.011	0.009	0.018	0.048	ns	0.047	ns	ns	ns	ns	ns	ns	ns	ns	ns	ns	ns	ns	ns	ns	ns	ns	ns
	rs57988947C>T	Chr4_57988947	ns	ns	ns	ns	ns	ns	ns	ns	ns	ns	ns	ns	ns	ns	ns	ns	ns	ns	ns	ns	ns	ns	ns	ns	ns
BW0, BW2, BW4, BW4, BW6, BW8, BW10, BW12 = body weight at 0, 2, 4,6, 8, 10 and 12 weeks of age; CW = carcass weight; SEW = semi-evisceration weight; SEP = semi-evisceration percentage;
EW = evisceration weight; EP = evisceration percentage; BMW = breast muscle weight; BWP = breast muscle percentage; LW = leg weight; LWP = leg weight percentage; LMW = leg muscle weight;
LMP = leg muscle percentage; AFW = abdominal fat weight; AFP = abdominal fat percentage; FBW = fat bandwidth; SET = skin fat thickness; LFD = leg muscle fiber diameter; BFD = breast muscle fiber diameter;
IMF = intramuscular fat of breast muscle;
P-value < 0.05 indicated the significant difference, P-value < 0.01 indicated the extremely significant difference, and ns indicated no significant difference.
