# Supplementary material for: ELOVL gene family plays a virtual role in response to breeding selection and lipid deposition in different tissues in chicken (Gallus gallus)
Source: BMC Genomics. 2022 Oct 17;23:705. doi: 10.1186/s12864-022-08932-8 (PMC9575239; doi:10.1186/s12864-022-08932-8)
Supplement: Supplementary file 2 — Additional file 2: Table S2. Effects of 14 candidate SNPs on growth, carcass and meat quality traits. [file 12864_2022_8932_MOESM2_ESM.xls]

## Sheet: Table S2
Table S2. Effects of 14 candidate SNPs on growth, carcass and meat quality traits
Genes	SNPs	Consequence	Genotypes	Growth traits							Carcass traits															Meat quality traits
		type	numbers	BW0 (g)	BW2 (g)	BW4 (g)	BW6 (g)	BW8 (g)	BW10 (g)	BW12 (g)	CW (g)	SEW (g)	SEP (%)	EW (g)	EP (%)	BMW (g)	BMP (%)	LW (g)	LWP (%)	LMW (g)	LMP (%)	AFW (g)	AFP (%)	FBW (mm)	SFT (mm)	LFD (μm)	BFD (μm)	IMF (g)
ELOVL2	rs63145864C>G	5’UTR	CC (455)	30.60±0.13	122.10±0.90	321.78±2.17	570.22±4.83	820.93±6.23	1116.03±7.58	1356.21±9.17	1216.63±8.15b	1102.15±7.84	81.37±0.10	920.88±6.83	67.98±0.10	71.08±0.72	15.29±0.09	149.07±1.12b	32.16±0.11	98.94±0.82b	21.33±0.09	7.15±0.55b	0.78±0.06b	0.73±0.01	0.45±0.01	36.99±0.35	43.67±0.35	2.71±0.05
			CG (234)	30.59±0.19	122.51±1.23	321.98±3.02	562.16±6.74	810.71±8.68	1104.68±10.55	1347.23±12.66	1207.63±11.24b	1095.89±10.91	81.39±0.13	916.16±9.49	67.97±0.14	69.50±0.99	15.10±0.12	148.18±1.56b	32.24±0.15	98.55±1.14b	21.39±0.13	9.98±0.76a	1.07±0.08a	0.73±0.02	0.46±0.01	37.32±0.48	43.65±0.49	2.79±0.07
			GG (45)	31.45±0.43	128.34±2.79	338.13±7.17	589.36±15.12	857.36±19.33	1178.33±24.01	1421.06±28.89	1292.67±25.95a	1163.51±24.78	81.80±0.30	975.94±21.59	68.56±0.31	74.90±2.26	15.26±0.27	159.76±3.55a	32.77±0.35	108.46±2.65a	22.04±0.30	8.81±1.74ab	0.96±0.18ab	0.75±0.04	0.48±0.03	37.58±1.07	42.06±1.15	2.59±0.16
			P-value	ns	ns	ns	ns	ns	ns	ns	0.016	ns	ns	ns	ns	ns	ns	0.012	ns	0.0018	ns	0.021	0.015	ns	ns	ns	ns	ns
	rs63177719A>G	intron	AA (405)	30.33±0.14	121.84±0.95b	317.53±2.30b	558.30±5.10b	809.42±6.61b	1105.79±8.07b	1346.66±9.74b	1205.84±8.63b	1091.62±8.31b	81.19±0.10b	911.03±7.23b	67.76±0.11b	69.44±0.75b	15.14±0.09	147.02±1.18b	32.06±0.12	97.46±0.87b	21.22±0.10b	8.44±0.58	0.92±0.06	0.75±0.01	0.45±0.01	36.59±0.37	43.36±0.37	2.73±0.05
			GA (263)	31.07±0.18	122.36±1.15b	328.06±2.83ab	579.28±6.30ab	828.29±8.14b	1123.41±9.93ab	1363.03±11.96ab	1225.19±10.66ab	1112.81±10.29ab	81.61±0.13ab	931.69±8.96ab	68.26±0.13ab	71.90±0.94ab	15.34±0.11	151.15±1.47ab	32.31±0.15	100.49±1.07b	21.49±0.12b	8.12±0.72	0.88±0.08	0.70±0.02	0.46±0.01	37.70±0.45	43.91±0.46	2.72±0.07
			GG (66)	30.90±0.36	128.23±2.30a	333.32±5.70a	591.52±12.58a	850.18±16.08a	1150.01±19.75a	1397.93±23.81a	1266.42±21.31a	1142.92±20.41a	81.80±0.25a	958.26±17.77a	68.54±0.26a	74.88±1.87a	15.33±0.22	157.32±2.92a	32.85±0.29	106.99±2.19a	22.09±0.25a	6.60±1.44	0.67±0.15	0.74±0.03	0.45±0.02	38.09±0.88	43.48±0.94	2.77±0.13
			P-value	ns	0.042	0.0014	0.006	0.039	0.049	0.043	0.021	0.037	0.038	0.024	0.011	0.008	ns	0.002	ns	0.000232	0.003	ns	ns	ns	ns	ns	ns	ns
ELOVL3	rs17631638T>C	promoter	TT (91)	30.88±0.55	122.25±3.44	335.90±8.61	577.42±18.66	836.11±24.76	1143.07±32.30	1374.19±38.62	1234.74±35.16	1118.39±32.77	81.34±0.38a	936.50±28.06	68.05±0.38a	68.82±2.76	14.71±0.33	152.68±5.19	32.65±0.45	100.75±3.62	21.48±0.35	9.93±2.42	1.06±0.25	0.72±0.05	0.43±0.03	35.52±1.24	44.59±1.31a	3.13±0.16a
			TC (347)	30.60±0.24	122.94±1.51	319.89±3.77	554.79±8.17	817.65±10.83	1104.33±14.13	1349.27±16.89	1209.17±15.38	1093.93±14.33	80.97±0.16b	913.39±12.27	67.58±0.16b	69.24±1.21	15.13±0.14	148.96±2.27	32.57±0.19	99.25±1.58	21.71±0.15	7.35±1.05	0.79±0.11	0.75±0.02	0.46±0.01	36.41±0.54	42.82±0.57b	2.69±0.07b
			CC (296)	31.06±0.26	123.81±1.63	325.75±4.06	573.07±8.81	827.92±11.69	1132.61±15.25	1367.59±18.24	1229.16±16.61	1114.78±15.48	81.48±0.18a	932.62±13.25	68.12±0.18a	72.08±1.30	15.41±0.15	149.61±2.45	32.04±0.21	100.37±1.71	21.47±0.16	9.99±1.14	1.05±0.11	0.73±0.02	0.47±0.01	37.56±0.58	44.67±0.62a	2.57±0.07b
			P-value	ns	ns	ns	ns	ns	ns	ns	ns	ns	0.012	ns	0.001246	ns	ns	ns	ns	ns	ns	ns	ns	ns	ns	ns	0.0486	0.003
ELOVL4	rs79272423C>A	intron	AA (452)	30.49±0.14b	120.84±0.89	315.79±2.15b	553.49±4.78b	802.01±6.16b	1095.81±7.57b	1331.35±9.08b	1192.80±8.06b	1082.50±7.81b	81.27±0.10	903.74±6.78b	67.83±0.10	68.64±0.71b	15.10±0.08b	145.65±1.11b	32.14±0.11	96.82±0.82b	21.33±0.09	8.85±0.55a	0.99±0.06a	0.77±0.01a	0.46±0.01	36.80±0.35	42.85±0.35b	2.72±0.05
			CA (207)	31.10±0.20ab	126.29±1.31	334.89±3.18a	593.12±7.03a	852.71±9.15a	1151.39±11.06a	1396.14±13.39a	1257.44±11.87a	1135.15±11.47a	81.68±0.14	950.14±10.02a	68.32±0.15	73.65±1.05a	15.30±0.13ab	155.23±1.64a	32.33±0.16	103.43±1.21a	21.48±0.14	8.03±0.81a	0.82±0.09a	0.68±0.02ab	0.44±0.01	37.82±0.52	44.03±0.52b	2.79±0.07
			CC (75)	30.35±0.33b	123.16±2.16	331.03±5.19ab	593.00±11.58a	838.62±14.99a	1139.39±18.47ab	1405.13±22.25a	1263.16±19.87a	1144.52±18.99a	81.46±0.24	960.55±16.54a	68.27±0.25	76.01±1.74a	15.82±0.21a	156.33±2.72a	32.45±0.27	103.65±2.00a	21.48±0.23	4.41±1.35b	0.47±0.14b	0.67±0.03b	0.44±0.02	37.29±0.84	46.30±0.82a	2.62±0.12
			P-value	0.024	ns	1e-06	2e-06	1.3e-05	1e-08	2.8e-05	3e-06	6.4e-05	ns	3.8e-05	ns	3e-06	0.004	1e-07	ns	3e-06	ns	0.01	0.002	5.3e-05	ns	ns	0.000379	ns
	rs79285078G>T	intron	GG (183)	30.81±0.21	122.68±1.40	327.39±3.41	590.91±7.51a	839.66±9.71a	1138.91±11.87	1383.86±14.35a	1247.64±12.78a	1125.23±12.24a	81.54±0.15	942.42±10.66a	68.21±0.16	72.80±1.12a	15.31±0.13	153.09±1.76	32.21±0.17	101.78±1.30	21.36±0.15	7.25±0.87	0.78±0.09	0.71±0.02	0.45±0.01	37.47±0.54a	44.56±0.54a	2.77±0.08
			GT (322)	30.46±0.16	122.29±1.07	324.11±2.59	570.36±5.70ab	827.16±7.39ab	1119.32±9.01	1365.86±10.86ab	1225.72±9.64ab	1109.98±9.34ab	81.39±0.12	928.32±8.13ab	68.01±0.12	71.97±0.85a	15.34±0.10	150.50±1.33	32.31±0.13	100.39±0.98	21.47±0.11	8.21±0.66	0.88±0.07	0.72±0.02	0.45±0.01	37.96±0.41a	43.71±0.42ab	2.69±0.06
			TT (229)	30.78±0.19	123.02±1.26	317.07±3.09	548.88±6.75b	794.36±8.68b	1093.25±10.71	1324.15±12.81b	1184.57±11.37b	1078.01±11.03b	81.31±0.14	898.96±9.59b	67.85±0.14	67.63±0.99b	15.01±0.12	145.05±1.57	32.11±0.16	96.09±1.15	21.30±0.13	8.81±0.77	0.98±0.08	0.76±0.02	0.47±0.01	35.74±0.48b	42.52±0.50b	2.75±0.07
			P-value	ns	ns	ns	0.000179	0.001	ns	0.005	0.001	0.012	ns	0.007	ns	0.001	ns	ns	ns	ns	ns	ns	ns	ns	ns	0.002	0.02	ns
	rs79294380A>G	intron	AA (252)	30.03±0.18c	120.50±1.19b	318.63±2.91b	568.98±6.53	817.76±8.41	1107.15±10.19	1355.55±12.32	1215.38±10.99	1096.51±10.55	81.12±0.13b	916.82±9.18	67.76±0.13b	70.03±0.96	15.17±0.11	147.50±1.51	31.96±0.15b	97.72±1.11	21.10±0.13b	8.82±0.74b	0.98±0.08b	0.74±0.02	0.44±0.01b	37.52±0.46	44.18±0.47	2.77±0.07
			AG (353)	30.73±0.15b	121.67±1.00b	322.34±2.48ab	567.03±5.48	819.56±7.09	1115.88±8.64	1357.49±10.38	1218.05±9.25	1105.33±8.92	81.41±0.11ab	923.36±7.78	68.02±0.11ab	71.10±0.81	15.27±0.10	150.00±1.28	32.35±0.13ab	99.82±0.94	21.51±0.11a	7.11±0.62b	0.77±0.07b	0.72±0.02	0.45±0.01b	37.09±0.39	43.18±0.40	2.68±0.06
			GG (129)	31.63±0.25a	129.12±1.63a	331.97±4.05a	573.52±9.03	825.36±11.63	1134.73±14.23	1360.08±17.31	1224.46±15.35	1114.38±14.73	81.94±0.18a	932.58±12.84	68.52±0.19a	71.52±1.34	15.24±0.16	151.67±2.11	32.39±0.21a	101.37±1.55	21.64±0.17a	9.75±1.03a	1.03±0.11a	0.72±0.02	0.50±0.02a	36.47±0.66	43.46±0.68	2.78±0.09
			P-value	1e-06	5.2e-05	0.028	ns	ns	ns	ns	ns	ns	0.001	ns	0.004	ns	ns	ns	0.048	ns	0.014	0.049	0.039	ns	0.008	ns	ns	ns
	rs79294479T>A	intron	AA (110)	31.75±0.27a	130.91±1.76a	336.23±4.39a	581.86±9.79	838.94±12.62	1144.75±15.41	1373.14±18.76	1237.26±16.62	1126.14±15.94	82.04±0.20a	942.43±13.89	68.60±0.21a	71.99±1.45	15.21±0.17	153.50±2.28	32.39±0.22	102.56±1.67	21.66±0.19	10.70±1.11a	1.12±0.12a	0.72±0.03	0.50±0.02a	36.39±0.70	43.96±0.73a	2.75±0.10
			TA (356)	30.72±0.15b	121.57±0.99b	322.07±2.46b	564.83±5.45	815.74±7.02	1113.09±8.59	1353.80±10.34	1214.12±9.20	1101.91±8.88	81.39±0.11ab	920.31±7.74	67.98±0.11ab	70.88±0.81	15.26±0.10	149.40±1.27	32.34±0.13	99.35±0.93	21.47±0.11	7.06±0.62b	0.76±0.07b	0.73±0.01	0.45±0.01b	37.08±0.40	43.07±0.40b	2.70±0.06
			TT (268)	30.09±0.17c	120.49±1.15b	318.20±2.80b	568.83±6.32	817.81±8.15	1108.62±9.86	1355.50±11.94	1216.02±10.66	1097.40±10.22	81.17±0.13b	917.86±8.89	67.82±0.13b	70.21±0.93	15.20±0.11	147.82±1.46	32.01±0.14	98.08±1.08	21.17±0.12	8.58±0.71b	0.95±0.08b	0.74±0.02	0.44±0.01b	37.49±0.45	44.08±0.46a	2.75±0.06
			P-value	1e-06	2e-06	0.002	ns	ns	ns	ns	ns	ns	0.001	ns	0.006	ns	ns	ns	ns	ns	ns	0.013	0.014	ns	0.005	ns	0.045	ns
ELOVL5	rs88244335C>T	5’UTR	CC (595)	30.86±0.12a	124.02±0.77a	326.98±1.88a	575.51±4.18a	829.95±5.37a	1126.44±6.58a	1370.65±7.92a	1229.44±7.07a	1114.68±6.80a	81.43±0.08	932.23±5.93a	68.09±0.09	71.43±0.62	15.20±0.07	151.00±0.97a	32.21±0.10	100.77±0.71a	21.45±0.08	8.13±0.48	0.88±0.05	0.73±0.01	0.46±0.01	37.24±0.30	43.83±0.30a	2.73±0.04
			CT (134)	29.73±0.25b	117.13±1.61b	306.43±3.90b	543.56±8.80b	778.99±11.41b	1077.87±13.75b	1305.27±16.70b	1174.56±14.89b	1061.71±14.35b	81.26±0.18	885.62±12.46b	67.68±0.18	68.41±1.32	15.34±0.16	143.42±2.05b	32.33±0.20	93.76±1.50b	21.14±0.17	8.36±1.01	0.91±0.11	0.73±0.02	0.45±0.02	36.51±0.66	42.59±0.67a	2.76±0.09
			TT (5)	30.21±1.26b	107.57±8.09b	273.65±19.66b	459.20±44.80b	694.61±63.25b	898.38±78.90b	1157.85±85.71b	1062.68±76.44b	945.42±73.69b	81.61±0.91	789.30±64.22b	68.15±0.94	60.17±6.76	15.34±0.80	124.64±10.56b	31.42±1.04	84.53±7.69b	21.29±0.88	5.89±5.24	0.69±0.55	0.76±0.12	0.53±0.08	39.80±3.50	36.83±3.16b	2.38±0.46
			P-value	0.000176	0.000113	1e-06	0.000246	4.5e-05	0.00015	0.000138	0.001	0.000402	ns	0.000407	ns	ns	ns	0.000255	ns	2.5e-05	ns	ns	ns	ns	ns	ns	0.025	ns
	rs88244389C>T	5’UTR	CC (244)	31.51±0.18a	128.29±1.17a	335.56±2.95a	589.71±6.48a	847.00±8.27a	1144.88±10.23a	1393.01±12.43a	1248.53±11.05a	1136.46±10.58a	81.76±0.13a	952.79±9.20a	68.49±0.14a	73.51±0.97a	15.36±0.12	154.11±1.52a	32.24±0.15	103.02±1.11a	21.56±0.13	8.36±0.75	0.88±0.08	0.71±0.02	0.48±0.01	37.42±0.47	44.13±0.48a	2.70±0.07
			CT (362)	30.41±0.15b	120.60±0.98b	318.18±2.38b	562.07±5.37b	807.75±7.02b	1104.88±8.52ab	1347.91±10.19ab	1210.43±9.05ab	1092.20±8.73b	81.20±0.11b	912.27±7.60b	67.79±0.11b	69.95±0.80b	15.17±0.10	148.08±1.25ab	32.20±0.13	98.10±0.92b	21.28±0.11	8.17±0.62	0.89±0.07	0.74±0.01	0.45±0.01	37.19±0.39	43.62±0.40ab	2.72±0.06
			TT (128)	29.68±0.25c	117.11±1.66b	312.02±4.03b	547.27±9.07c	800.51±11.52b	1092.66±14.11b	1316.59±16.98b	1182.28±15.36b	1073.90±14.74b	81.29±0.18ab	894.34±12.78b	67.75±0.19b	68.08±1.33b	15.15±0.16	144.32±2.09b	32.26±0.21	95.94±1.54b	21.39±0.18	7.74±1.04	0.87±0.11	0.75±0.02	0.43±0.02	36.43±0.64	42.39±0.66b	2.82±0.09
			P-value	1e-08	1e-08	1e-08	0.000165	0.000277	0.002	0.001	0.001	0.000483	0.004	0.000175	0.000106	0.001	ns	0.000258	ns	0.000161	ns	ns	ns	ns	ns	ns	0.012	ns
	rs88274110G>T	intron	GG (294)	30.72±0.17	123.93±1.11	325.08±2.74	567.22±6.02	822.73±7.69	1119.26±9.48	1353.37±11.39	1216.54±10.16	1102.48±9.79	81.38±0.12	921.62±8.50	68.07±0.13	70.40±0.89	15.23±0.10	148.62±1.40	32.11±0.14	98.78±1.02	21.36±0.12	8.86±0.68a	0.98±0.07a	0.77±0.02a	0.48±0.01a	36.29±0.43	43.65±0.44	2.65±0.06
			GT (334)	30.64±0.16	122.15±1.04	321.67±2.55	571.43±5.64	821.69±7.34	1114.75±8.92	1361.65±10.75	1220.43±9.56	1108.98±9.18	81.43±0.11	927.26±8.02	68.04±0.12	71.25±0.84	15.26±0.10	150.14±1.32	32.27±0.13	100.05±0.97	21.44±0.11	8.34±0.64a	0.89±0.07a	0.71±0.02ab	0.44±0.01b	37.44±0.40	43.22±0.41	2.82±0.06
			TT (106)	30.43±0.28	120.46±1.85	320.04±4.42	565.10±10.14	806.79±12.96	1112.24±15.60	1354.48±18.94	1216.20±16.94	1091.74±16.25	81.36±0.20	911.70±14.10	67.80±0.21	70.52±1.48	15.13±0.18	149.50±2.33	32.42±0.23	98.93±1.74	21.32±0.20	5.64±1.14b	0.63±0.12b	0.69±0.03b	0.44±0.02b	38.55±0.72	44.47±0.73	2.68±0.10
			P-value	ns	ns	ns	ns	ns	ns	ns	ns	ns	ns	ns	ns	ns	ns	ns	ns	ns	ns	0.049	0.049	0.003	0.027	ns	ns	ns
ELOVL6	rs57932804C>T	intron	CC (195)	31.90±0.20a	127.06±1.33a	333.26±3.28a	585.64±7.32a	838.25±9.37a	1119.53±11.50	1357.01±13.97	1221.50±12.47	1101.37±11.93	81.63±0.15	917.74±10.42	68.00±0.15	70.36±1.09	15.09±0.13	150.24±1.72	32.44±0.17	100.89±1.26	21.72±0.14	8.20±0.84	0.97±0.09	0.66±0.02	0.44±0.01	37.78±0.53	43.58±0.54	2.79±0.08
			CT (315)	30.27±0.16b	120.42±1.06b	318.28±2.61b	561.31±5.80b	811.82±7.51b	1115.75±9.21	1358.20±11.00	1218.54±9.87	1105.68±9.49	81.39±0.12	926.16±8.25	68.14±0.12	71.05±0.86	15.27±0.10	149.12±1.35	32.15±0.13	99.47±1.00	21.38±0.11	8.61±0.66	0.94±0.07	0.67±0.02	0.45±0.01	36.89±0.42	43.22±0.43	2.72±0.06
			TT (224)	30.09±0.19b	121.71±1.28b	319.78±3.09b	564.63±6.86b	814.98±8.90b	1113.83±10.85	1356.18±13.14	1215.08±11.57	1103.61±11.20	81.39±0.13	922.28±9.74	67.84±0.14	70.84±1.02	15.30±0.12	149.17±1.61	32.14±0.16	97.93±1.18	21.11±0.13	9.23±0.78	1.00±0.08	0.68±0.02	0.44±0.01	36.91±0.49	44.04±0.50	2.69±0.07
			P-value	1e-08	0.000361	0.000903	0.026	0.042	ns	ns	ns	ns	ns	ns	ns	ns	ns	ns	ns	ns	ns	ns	ns	ns	ns	ns	ns	ns
	rs57943202T>C	intron	TT (658)	30.83±0.11a	123.96±0.73a	325.39±1.79a	573.41±3.97a	824.57±5.17a	1121.92±6.28a	1365.10±7.57a	1224.80±6.74a	1110.24±6.49a	81.44±0.08a	928.45±5.65a	68.08±0.08a	71.48±0.59a	15.28±0.07	150.70±0.92a	32.28±0.09a	100.25±0.68a	21.45±0.08a	8.23±0.46	0.89±0.05	0.73±0.01	0.46±0.01	37.24±0.29	43.69±0.29	2.72±0.04
			TC (74)	29.00±0.33b	111.08±2.14b	301.83±5.24b	529.67±12.16b	784.44±15.10b	1065.69±18.95b	1291.68±22.51b	1160.56±20.45b	1048.52±19.59b	81.01±0.24b	873.77±16.95b	67.40±0.25b	64.70±1.76b	14.74±0.21	138.81±2.76b	31.80±0.27b	91.82±2.06b	20.88±0.24b	7.29±1.37	0.86±0.15	0.74±0.03	0.41±0.02	36.33±0.86	42.52±0.89	2.80±0.12
			P-value	1e-06	1e-08	2.9e-05	0.000558	0.015	0.012	0.004794	0.007999	0.008	0.003	0.005	0.031	0.001	0.014	8.3e-05	0.0034	0.000248	0.00054	ns	ns	ns	ns	ns	ns	ns
	rs5763707A>G	intron	AA (41)	31.97±0.45a	126.66±2.88	335.17±7.16	587.47±15.78	846.00±20.52	1159.98±24.90	1403.28±30.24	1260.05±27.26	1120.99±26.00	81.82±0.32a	940.76±22.65	68.60±0.33a	77.04±2.42	15.90±0.29	157.39±3.72a	32.61±0.37a	106.08±2.78a	21.81±0.32	5.68±1.82b	0.62±0.19b	0.60±0.04b	0.46±0.03	39.04±1.12	46.91±1.18a	2.85±0.16
			AG (210)	31.30±0.19a	125.23±1.30	326.57±3.19	578.06±7.08	818.16±9.16	1111.15±11.09	1348.21±13.54	1212.77±12.02	1100.61±11.50	81.73±0.14ab	919.10±10.04	68.27±0.15ab	69.96±1.05	15.08±0.12	148.96±1.65b	32.26±0.16b	99.50±1.21b	21.52±0.14	6.41±0.80ab	0.70±0.09ab	0.68±0.02a	0.46±0.01	37.24±0.51	43.87±0.52b	2.79±0.07
			GG (483)	30.25±0.13b	121.10±0.87	320.02±2.12	563.14±4.70	818.49±6.06	1114.55±7.40	1357.18±8.87	1217.10±7.91	1103.85±7.65	81.23±0.09b	922.75±6.66	67.85±0.10b	70.66±0.69	15.24±0.08	148.96±1.09b	32.17±0.11b	98.77±0.80b	21.30±0.09	9.13±0.53a	0.99±0.06a	0.76±0.01a	0.45±0.01	36.91±0.34	43.16±0.34b	2.69±0.05
			P-value	1e-06	ns	ns	ns	ns	ns	ns	ns	ns	0.004931	ns	0.012	ns	ns	0.032	0.021	0.001	ns	0.006973	0.005	4e-06	ns	ns	0.007	ns
	rs57987977G>A	3’UTR	AA (73)	29.64±0.32b	118.25±2.29b	319.91±5.41ab	545.78±12.05ab	804.89±15.51	1112.38±18.83	1355.92±22.70	1217.83±20.21	1104.85±19.89	81.17±0.24	912.12±17.21	67.21±0.25b	68.66±1.78	14.96±0.21	149.69±2.83	32.38±0.28	99.13±2.10	21.38±0.24	10.70±1.36a	1.15±0.15a	0.82±0.03a	0.47±0.02	36.30±0.88	42.99±0.86	2.63±0.12
			GA (281)	29.93±0.17b	121.13±1.14ab	316.73±2.77b	561.97±6.15b	811.13±8.06	1115.24±9.78	1364.37±11.70	1222.97±10.42	1111.29±10.01	81.43±0.12	931.21±8.70	68.19±0.13a	71.48±0.91	15.30±0.11	149.51±1.43	32.09±0.14	98.76±1.05	21.19±0.12	9.19±0.70ab	1.00±0.07ab	0.77±0.02a	0.45±0.01	37.18±0.44	43.74±0.45	2.70±0.06
			GG (380)	31.37±0.14a	124.43±0.96a	327.71±2.37a	578.21±5.24a	828.99±6.73	1117.61±8.28	1352.34±10.02	1214.88±8.93	1098.29±8.57	81.43±0.11	918.47±7.47	68.04±0.11a	70.73±0.78	15.22±0.09	149.33±1.23	32.29±0.12	99.88±0.91	21.55±0.10	6.91±0.60b	0.75±0.06b	0.69±0.01b	0.45±0.01	37.26±0.38	43.56±0.39	2.77±0.05
			P-value	1e-07	0.012	0.009	0.018	ns	ns	ns	ns	ns	ns	ns	0.002	ns	ns	ns	ns	ns	ns	0.007	0.007	1.2e-05	ns	ns	ns	ns
Data are presented as the mean ± SEM. The different lowercase letters above columns indicate significant differences among various genotypes (P < 0.05). Numbers shown in parentheses are the individuals of each genotype.
P-value < 0.05 indicated the significant difference among three genotypes, P-value < 0.01 indicated the extremely significant difference among three genotypes, and ns indicated no significant difference.
BW0, BW2, BW4, BW4, BW6, BW8, BW10, BW12 = body weight at 0, 2, 4,6, 8, 10 and 12 weeks of age; CW = carcass weight; SEW = semi-evisceration weight; SEP = semi-evisceration percentage;
EW = evisceration weight; EP = evisceration percentage; BMW = breast muscle weight; BWP = breast muscle percentage; LW = leg weight; LWP = leg weight percentage; LMW = leg muscle weight;
LMP = leg muscle percentage; AFW = abdominal fat weight; AFP = abdominal fat percentage; FBW = fat bandwidth; SET = skin fat thickness; LFD = leg muscle fiber diameter; BFD = breast muscle fiber diameter;
IMF = intramuscular fat of breast muscle.
