# Supplementary material for: ELOVL gene family plays a virtual role in response to breeding selection and lipid deposition in different tissues in chicken (Gallus gallus)
Source: BMC Genomics. 2022 Oct 17;23:705. doi: 10.1186/s12864-022-08932-8 (PMC9575239; doi:10.1186/s12864-022-08932-8)
Supplement: Supplementary file 4 — Additional file 4: Table S3. Putative ERE and AP1 element in chicken ELOVL genes promoter. [file 12864_2022_8932_MOESM4_ESM.xls]

## Sheet: Table S3
Table S3. Putative ERE and AP1 element in chicken ELOVL genes promoter.
Genes	ERα	ERβ	AP1 element
ELOVL1	-	-450 AGGTCACTCTCTTCT -436	-
ELOVL2	-936 GGCCCTGGGCAGCCTGATCT -917	-	-
ELOVL3	-1786 ATGACGGGGCACCGTACCTC -1767	-31 GGGTCACCAAGCCCA -17	-524 GTGAGTAA -517
		-1781 GGGGCACCGTACCTC -1767
ELOVL4	-417 CTCCCCGGGCAGCCTGTTCC -398	-	-1104 GTGAGTCACC -1095
	-839 GCATCAGGTGTTCCTGACAC -820
ELOVL5	-1675 GGCTCTGGGCAGCCTGGCCT -1656	-1592 GGGTCACTGTGGCCA -1578	-
	-1597 AACTCTGGCCACAGTGACCC -1578	-1675 TGGGCACCCTGGCCT -1661
	-398 GGCCAATGGCATCCTGGCTT -379	-855 GAGTCACCGTGCCTG -841
	-532 CTTCAGGGCCTCCATGTCCT -513	-813 AGGGCAGTGAGGCAC -799
	-306 CTTGCCAGCCACTCTGCCCC -287	-301 GGGGCAGAGTGGCTG -287
ELOVL6	-112 CGCCCGGGACACCCGCCCCC -93	-	-
ELOVL7	-222 CAGCCAGGTTAAGCAGCCCT -203	-1631 GGGTCACTGGGAGCT -1617	-1986 TGACTCA -1980
	-811 GAGCCTGGGAGCCTCACAC -792	-627 AGGTCACCTGGAGAC -613
