# Supplementary material for: ELOVL gene family plays a virtual role in response to breeding selection and lipid deposition in different tissues in chicken (Gallus gallus)
Source: BMC Genomics. 2022 Oct 17;23:705. doi: 10.1186/s12864-022-08932-8 (PMC9575239; doi:10.1186/s12864-022-08932-8)
Supplement: Supplementary file 6 — Additional file 6: Table S4. List of lipids in intramuscular fat correlated with ELOVL3 expression in pectorals. [file 12864_2022_8932_MOESM6_ESM.xls]

## Sheet: Table S4
Table S4. List of lipids in intramuscular fat correlated with ELOVL3 expression in pectoralis
Gene	Tissue of gene expression	Lipid	sn-1 FA	sn-2 FA	sn-3 FA	R	P-value	Lipid classes
ELOVL3	Pectoralis	CE(16:1)	1899-12-31 16:01:00			0.718	0.019	Sterollipids
		CE(18:1)	1899-12-31 18:01:00			0.691	0.027
		CE(18:2)	1899-12-31 18:02:00			0.711	0.021
		CE(20:1)	1899-12-31 20:01:00			0.635	0.049
		Cer(18:1/19:0)	1899-12-31 18:01:00	1899-12-31 19:00:00		0.65	0.042	Sphingolipids
		Cer(t16:1/27:0)	1899-12-31 16:01:00	27:0		0.771	0.009
		Cer(t19:1/22:0)	1899-12-31 19:01:00	1899-12-31 22:00:00		0.686	0.029
		SM(14:0/22:1)	1899-12-31 14:00:00	1899-12-31 22:01:00		0.744	0.014
		SM(14:1/22:0)	1899-12-31 14:01:00	1899-12-31 22:00:00		0.727	0.017
		SM(16:2/26:1)	1899-12-31 16:02:00	26:1		0.793	0.006
		SM(17:0/26:1)	1899-12-31 17:00:00	26:1		0.725	0.018
		SM(19:1/16:0)	1899-12-31 19:01:00	1899-12-31 16:00:00		0.798	0.006
		SM(21:2/16:0)	1899-12-31 21:02:00	1899-12-31 16:00:00		0.725	0.018
		LacCer(14:1/27:0)	1899-12-31 14:01:00	27:0		0.658	0.039
		LacCer(18:1/24:4)	1899-12-31 18:01:00	24:4		0.635	0.049
		LPC(22:6/0:0)	1899-12-31 22:06:00			-0.658	0.038	Glycerophospholipids
		LPE(21:0/0:0)	1899-12-31 21:00:00			0.709	0.022
		LPE(22:5/0:0)	1899-12-31 22:05:00			-0.652	0.041
		LPE(22:6/0:0)	1899-12-31 22:06:00			-0.712	0.021
		LPG(16:0/0:0)	1899-12-31 16:00:00			0.832	0.003
		LPG(18:1/0:0)	1899-12-31 18:01:00			0.953	0
		LPI(20:4/0:0)	1899-12-31 20:04:00			0.693	0.026
		LPS(17:1/0:0)	1899-12-31 17:01:00			0.736	0.015
		PA(18:1/18:1)	1899-12-31 18:01:00	1899-12-31 18:01:00		0.691	0.027
		PA(20:2/18:0)	1899-12-31 20:02:00	1899-12-31 18:00:00		0.707	0.022
		PC(10:0/26:2)	1899-12-31 10:00:00	26:2		0.717	0.02
		PC(13:0/22:5)	1899-12-31 13:00:00	1899-12-31 22:05:00		0.778	0.008
		PC(14:0/20:3)	1899-12-31 14:00:00	1899-12-31 20:03:00		-0.649	0.042
		PC(15:0/22:6)	1899-12-31 15:00:00	1899-12-31 22:06:00		0.638	0.047
		PC(15:1/22:5)	1899-12-31 15:01:00	1899-12-31 22:05:00		-0.661	0.037
		PC(16:0/17:0)	1899-12-31 16:00:00	1899-12-31 17:00:00		0.637	0.047
		PC(16:0/20:3)	1899-12-31 16:00:00	1899-12-31 20:03:00		0.714	0.02
		PC(17:2/23:0)	1899-12-31 17:02:00	1899-12-31 23:00:00		0.668	0.035
		PC(18:0/16:0)	1899-12-31 18:00:00	1899-12-31 16:00:00		0.659	0.038
		PC(18:0/18:2)	1899-12-31 18:00:00	1899-12-31 18:02:00		0.738	0.015
		PC(18:0/20:2)	1899-12-31 18:00:00	1899-12-31 20:02:00		0.726	0.018
		PC(2:0/28:0)	1899-12-31 02:00:00	28:0		-0.667	0.035
		PC(22:5/17:2)	1899-12-31 22:05:00	1899-12-31 17:02:00		0.696	0.025
		PC(22:6/23:0)	1899-12-31 22:06:00	1899-12-31 23:00:00		0.803	0.005
		PC(26:1/6:0)	26:1	1899-12-31 06:00:00		0.718	0.019
		PC(27:0/4:0)	27:0	1899-12-31 04:00:00		0.692	0.027
		PC(29:0/3:0)	29:0	1899-12-31 03:00:00		0.69	0.027
		PC(O-16:2/20:3)	1899-12-31 16:02:00	1899-12-31 20:03:00		0.829	0.003
		PC(O-20:2/14:1)	1899-12-31 20:02:00	1899-12-31 14:01:00		0.763	0.01
		PC(O-20:2/18:2)	1899-12-31 20:02:00	1899-12-31 18:02:00		0.691	0.027
		PC(O-22:2/17:2)	1899-12-31 22:02:00	1899-12-31 17:02:00		-0.758	0.011
		PC(P-16:0/18:4)	1899-12-31 16:00:00	1899-12-31 18:04:00		0.797	0.006
		PC(P-18:0/18:3)	1899-12-31 18:00:00	1899-12-31 18:03:00		0.716	0.02
		PC(P-22:0/11:0)	1899-12-31 22:00:00	1899-12-31 11:00:00		0.743	0.014
		PE(17:0/18:2)	1899-12-31 17:00:00	1899-12-31 18:02:00		0.661	0.037
		PE(18:0/22:6)	1899-12-31 18:00:00	1899-12-31 22:06:00		-0.683	0.029
		PE(18:3/18:2)	1899-12-31 18:03:00	1899-12-31 18:02:00		0.756	0.011
		PE(20:4/20:5)	1899-12-31 20:04:00	1899-12-31 20:05:00		0.636	0.048
		PE(22:4/20:5)	1899-12-31 22:04:00	1899-12-31 20:05:00		-0.669	0.034
		PE(22:5/16:1)	1899-12-31 22:05:00	1899-12-31 16:01:00		-0.65	0.042
		PE(22:6/15:0)	1899-12-31 22:06:00	1899-12-31 15:00:00		0.736	0.015
		PE(22:6/18:2)	1899-12-31 22:06:00	1899-12-31 18:02:00		0.709	0.022
		PE(O-16:2/20:3)	1899-12-31 16:02:00	1899-12-31 20:03:00		0.861	0.001
		PE(O-16:2/22:4)	1899-12-31 16:02:00	1899-12-31 22:04:00		0.69	0.027
		PE(O-18:2/18:2)	1899-12-31 18:02:00	1899-12-31 18:02:00		0.656	0.039
		PE(O-18:2/20:2)	1899-12-31 18:02:00	1899-12-31 20:02:00		0.75	0.012
		PE(O-18:2/20:5)	1899-12-31 18:02:00	1899-12-31 20:05:00		0.751	0.012
		PE(P-16:0/18:2)	1899-12-31 16:00:00	1899-12-31 18:02:00		0.685	0.029
		PE(P-16:0/20:4)	1899-12-31 16:00:00	1899-12-31 20:04:00		0.865	0.001
		PE(P-18:0/18:0)	1899-12-31 18:00:00	1899-12-31 18:00:00		0.641	0.046
		PE(P-18:0/20:1)	1899-12-31 18:00:00	1899-12-31 20:01:00		0.763	0.01
		PE(P-18:0/20:4)	1899-12-31 18:00:00	1899-12-31 20:04:00		0.718	0.019
		PE(P-18:0/22:6)	1899-12-31 18:00:00	1899-12-31 22:06:00		-0.69	0.027
		PG(15:1/19:0)	1899-12-31 15:01:00	1899-12-31 19:00:00		0.801	0.005
		PG(16:0/18:1)	1899-12-31 16:00:00	1899-12-31 18:01:00		0.762	0.01
		PG(16:0/18:2)	1899-12-31 16:00:00	1899-12-31 18:02:00		0.689	0.027
		PG(16:0/20:1)	1899-12-31 16:00:00	1899-12-31 20:01:00		0.822	0.004
		PG(16:0/20:2)	1899-12-31 16:00:00	1899-12-31 20:02:00		0.667	0.035
		PG(18:2/18:2)	1899-12-31 18:02:00	1899-12-31 18:02:00		-0.871	0.001
		PG(19:0/18:2)	1899-12-31 19:00:00	1899-12-31 18:02:00		0.694	0.026
		PG(22:5/18:2)	1899-12-31 22:05:00	1899-12-31 18:02:00		0.745	0.013
		PG(29:0/18:2)	29:0	1899-12-31 18:02:00		0.694	0.026
		PI(16:1/22:2)	1899-12-31 16:01:00	1899-12-31 22:02:00		0.764	0.01
		PI(17:0/20:4)	1899-12-31 17:00:00	1899-12-31 20:04:00		0.692	0.027
		PI(18:0/20:3)	1899-12-31 18:00:00	1899-12-31 20:03:00		0.633	0.049
		PI(18:1/14:0)	1899-12-31 18:01:00	1899-12-31 14:00:00		0.751	0.012
		PI(18:1/14:1)	1899-12-31 18:01:00	1899-12-31 14:01:00		0.8	0.005
		PI(18:1/18:2)	1899-12-31 18:01:00	1899-12-31 18:02:00		0.678	0.031
		PI(18:1/20:4)	1899-12-31 18:01:00	1899-12-31 20:04:00		0.642	0.045
		PI(18:2/17:0)	1899-12-31 18:02:00	1899-12-31 17:00:00		0.692	0.027
		PI(18:2/22:1)	1899-12-31 18:02:00	1899-12-31 22:01:00		0.708	0.022
		PI(18:4/20:1)	1899-12-31 18:04:00	1899-12-31 20:01:00		0.667	0.035
		PI(19:0/20:4)	1899-12-31 19:00:00	1899-12-31 20:04:00		0.776	0.008
		PI(20:4/22:6)	1899-12-31 20:04:00	1899-12-31 22:06:00		0.679	0.031
		PS(18:0/18:2)	1899-12-31 18:00:00	1899-12-31 18:02:00		0.715	0.02
		PS(18:1/18:1)	1899-12-31 18:01:00	1899-12-31 18:01:00		0.777	0.008
		DG(14:0/18:2/0:0)	1899-12-31 14:00:00	1899-12-31 18:02:00		-0.735	0.015	Glyceries
		DG(15:0/18:1/0:0)	1899-12-31 15:00:00	1899-12-31 18:01:00		-0.756	0.011
		DG(16:0/16:0/0:0)	1899-12-31 16:00:00	1899-12-31 16:00:00		-0.665	0.036
		DG(16:1/16:0/0:0)	1899-12-31 16:01:00	1899-12-31 16:00:00		-0.663	0.037
		DG(18:0/18:0/0:0)	1899-12-31 18:00:00	1899-12-31 18:00:00		0.76	0.011
		DG(18:1/22:0/0:0)	1899-12-31 18:01:00	1899-12-31 22:00:00		0.699	0.024
		DG(2:0/29:0/0:0)	1899-12-31 02:00:00	29:0		0.74	0.014
		TG(12:0/14:0/14:1)	1899-12-31 12:00:00	1899-12-31 14:00:00	1899-12-31 14:01:00	-0.662	0.037
		TG(12:0/14:1/13:0)	1899-12-31 12:00:00	1899-12-31 14:01:00	1899-12-31 13:00:00	0.658	0.039
		TG(12:0/16:1/15:1)	1899-12-31 12:00:00	1899-12-31 16:01:00	1899-12-31 15:01:00	0.821	0.004
		TG(15:0/18:2/18:2)	1899-12-31 15:00:00	1899-12-31 18:02:00	1899-12-31 18:02:00	-0.748	0.013
		TG(15:0/20:4/20:4)	1899-12-31 15:00:00	1899-12-31 20:04:00	1899-12-31 20:04:00	-0.798	0.006
		TG(16:0/16:0/16:1)	1899-12-31 16:00:00	1899-12-31 16:00:00	1899-12-31 16:01:00	-0.645	0.044
		TG(17:0/18:2/22:5)	1899-12-31 17:00:00	1899-12-31 18:02:00	1899-12-31 22:05:00	0.68	0.03
		TG(17:2/18:2/18:2)	1899-12-31 17:02:00	1899-12-31 18:02:00	1899-12-31 18:02:00	-0.817	0.004
		TG(18:1/17:2/18:3)	1899-12-31 18:01:00	1899-12-31 17:02:00	1899-12-31 18:03:00	-0.644	0.044
CE: Cholesterol ester; Cer: ceramide; SM: sphingomyelin; LacCer: Lactosylceramide;
LPC: Lysophosphatidylcholine; LPE: Lysophospholipid ethanolamine; LPG: Lysophosphatidyl glycerol;
LPI: Lysophosphatidylinositol; LPS: Lysophosphatidylserine; PA: Phosphatidic acid;
PC: Phosphatidylcholine; PE: Phosphatidyl ethanolamine; PG: Phosphatidyl glycerol;
PI: Phospholipids inositol; PS: Phosphatidylserine; DG: Diacylglycerol; TG: triglyceride.
