# Supplementary material for: ELOVL gene family plays a virtual role in response to breeding selection and lipid deposition in different tissues in chicken (Gallus gallus)
Source: BMC Genomics. 2022 Oct 17;23:705. doi: 10.1186/s12864-022-08932-8 (PMC9575239; doi:10.1186/s12864-022-08932-8)
Supplement: Supplementary file 7 — Additional file 7: Table S5. Data sources for red jungle fowl and layers used in this study. [file 12864_2022_8932_MOESM7_ESM.xls]

## Sheet: Table S5
Table S5. Data sources for red jungle fowl and layers used in this study
Breeds	Source of data	Number of individuals
Red Jungle fowl	BioProject: PRJNA241474	5
White leghorn	BioProject: PRJNA597842	10
Rhode Island Red	BioProject: PRJNA597842	10
