# Supplementary material for: ELOVL gene family plays a virtual role in response to breeding selection and lipid deposition in different tissues in chicken (Gallus gallus)
Source: BMC Genomics. 2022 Oct 17;23:705. doi: 10.1186/s12864-022-08932-8 (PMC9575239; doi:10.1186/s12864-022-08932-8)
Supplement: Supplementary file 8 — Additional file 8: Table S6. All genomic SNPs in gene body and 2 kb promoter of ELOVL gene family used for PCA analysis. [file 12864_2022_8932_MOESM8_ESM.xls]

## Sheet: Table S6
Table S6. All genomic SNPs in gene body and 2kb promoter of ELOVL gene family used for PCA analysis
#CHROM	POS	ID	REF	ALT	QUAL	FILTER	INFO	FORMAT	WL_35	WL_36	WL_38	WL_4	WL_5	WL_6	WL_7	WL_8	WL_37	WL_9	RIR_6	RIR_28	RIR_29	RIR_30	RIR_31	RIR_3	RIR_4	RIR_5	RIR_7	RIR_8	RJF_1	RJF_2	RJF_3	RJF_4	RJF_5	GS_F1	GS_F2	GS_F3	GS_F4	GS_F5	GS_M1	GS_M2	GS_M3	GS_M4	GS_M5	LS_F1	LS_F2	LS_F3	LS_F4	LS_F5	LS_M1
2	63142210	2_63142210	G	A	.	PASS	.	GT	0|0	0|0	0|0	0|0	0|0	0|0	0|0	0|0	0|0	0|0	0|0	1|1	0|1	0|0	.|.	0|0	0|0	0|0	0|0	1|1	0|0	0|0	0|0	0|0	0|0	0|0	0|0	0|0	0|0	0|0	0|0	0|0	0|0	0|0	0|0	0|0	0|0	0|0	0|0	0|0	0|0
2	63142284	2_63142284	T	A	.	PASS	.	GT	0|0	0|0	0|0	0|0	0|0	0|0	.|.	0|0	0|0	0|0	0|0	1|1	0|1	0|0	.|.	0|0	0|0	0|0	0|0	0|1	0|0	0|0	0|0	0|0	0|0	0|0	0|0	0|0	0|0	0|0	0|0	0|0	0|0	0|0	0|0	0|0	0|0	0|0	0|0	0|0	0|0
2	63142440	2_63142440	C	G	.	PASS	.	GT	.|.	.|.	.|.	.|.	.|.	.|.	.|.	.|.	.|.	.|.	.|.	.|.	.|.	.|.	.|.	.|.	.|.	.|.	.|.	.|.	.|.	.|.	.|.	.|.	.|.	.|.	.|.	.|.	.|.	.|.	.|.	.|.	.|.	.|.	.|.	.|.	.|.	.|.	.|.	.|.	.|.
2	63142580	2_63142580	A	C	.	PASS	.	GT	0|0	0|0	0|0	0|0	0|0	0|0	0|0	.|.	0|0	.|.	0|0	0|0	0|0	0|0	0|0	0|0	0|0	0|0	0|0	0|0	0|0	0|0	0|0	0|0	0|0	0|0	0|0	0|0	0|0	0|0	0|0	0|0	0|0	0|0	0|0	0|0	0|0	0|0	0|0	0|0	0|0
2	63142616	2_63142616	A	G	.	PASS	.	GT	0|1	1|1	1|1	1|1	1|1	1|1	1|1	1|1	1|1	.|.	0|0	0|0	0|0	0|0	0|0	0|0	0|0	0|0	0|0	0|0	0|1	0|0	0|0	1|1	0|0	0|0	0|0	0|0	1|1	0|0	0|0	0|0	0|0	0|1	0|1	0|0	0|0	0|0	0|0	0|0	0|1
2	63142780	2_63142780	T	C	.	PASS	.	GT	0|1	0|0	0|0	0|0	0|0	0|0	0|0	.|.	0|0	0|0	.|.	0|1	0|1	1|1	1|1	1|1	1|1	1|1	.|.	0|0	1|1	1|1	1|1	0|1	1|1	1|1	1|1	1|1	0|0	1|1	1|1	1|1	1|1	0|1	0|1	1|1	1|1	1|1	1|1	1|1	0|1
2	63142788	2_63142788	G	A	.	PASS	.	GT	0|0	0|0	0|0	0|0	0|0	0|0	0|0	.|.	0|0	.|.	0|0	0|0	0|0	0|0	0|0	0|0	0|0	0|0	.|.	0|0	0|0	0|0	0|0	0|1	0|0	0|0	0|0	0|0	0|0	0|0	0|0	0|0	0|0	0|0	0|0	0|0	0|0	0|0	0|0	0|0	0|0
2	63142815	2_63142815	C	G	.	PASS	.	GT	0|1	0|0	0|0	0|0	0|0	0|0	0|0	0|0	0|0	.|.	0|0	0|1	0|1	1|1	0|1	1|1	0|1	1|1	.|.	0|0	0|0	0|0	1|1	0|0	1|1	0|1	0|0	0|0	0|0	0|0	0|0	0|0	0|1	0|0	0|0	0|1	0|1	0|0	0|0	0|1	0|0
2	63142846	2_63142846	A	G	.	PASS	.	GT	0|0	0|0	0|0	0|0	0|0	0|0	0|0	.|.	0|0	.|.	.|.	0|0	0|0	0|0	0|0	0|0	0|0	0|0	.|.	0|0	0|0	0|0	0|0	0|0	0|1	0|0	0|0	0|0	0|0	0|0	0|0	0|0	0|0	0|0	0|0	0|0	0|0	0|0	0|0	0|0	0|0
2	63142889	2_63142889	G	A	.	PASS	.	GT	0|0	0|0	0|0	0|0	0|0	0|0	0|0	0|0	0|0	0|0	0|0	0|0	0|0	0|0	0|0	0|0	0|0	0|0	.|.	.|.	0|0	0|0	0|0	0|0	0|0	0|0	0|0	0|0	0|0	0|0	0|0	0|0	0|0	0|0	0|0	0|0	0|0	0|0	0|0	0|0	0|0
2	63142948	2_63142948	T	C	.	PASS	.	GT	0|0	0|0	0|0	0|0	0|0	0|0	0|0	0|0	0|0	0|0	0|1	0|0	0|0	0|0	0|1	0|1	0|1	0|0	0|0	0|0	0|0	0|0	0|0	0|0	0|0	0|0	0|0	0|0	0|0	0|0	0|0	0|0	0|0	0|0	0|0	0|0	0|0	0|0	0|0	0|0	0|0
2	63142973	2_63142973	A	G	.	PASS	.	GT	0|0	0|0	0|0	0|0	0|0	0|0	0|0	0|0	0|0	0|0	1|1	0|1	0|1	1|1	1|1	1|1	1|1	1|1	1|1	1|1	0|0	0|0	0|1	0|0	0|1	1|1	0|0	0|1	0|0	0|0	0|1	0|0	0|1	0|1	0|0	0|1	0|1	0|0	0|0	0|0	0|1
2	63142998	2_63142998	A	G	.	PASS	.	GT	0|0	0|0	0|0	0|0	0|0	0|0	0|0	0|0	0|0	0|0	1|1	0|1	0|0	1|1	1|1	1|1	1|1	1|1	1|1	1|1	0|0	0|0	0|1	0|0	0|1	1|1	0|0	0|1	0|0	0|0	0|1	0|0	0|1	0|1	0|0	0|1	0|1	0|0	0|0	0|0	0|1
2	63143007	2_63143007	A	G	.	PASS	.	GT	.|.	.|.	.|.	.|.	.|.	.|.	.|.	.|.	.|.	.|.	.|.	.|.	.|.	.|.	.|.	.|.	.|.	.|.	.|.	.|.	.|.	.|.	.|.	.|.	.|.	.|.	.|.	.|.	.|.	.|.	.|.	.|.	.|.	.|.	.|.	.|.	.|.	.|.	.|.	.|.	.|.
2	63143017	2_63143017	A	G	.	PASS	.	GT	.|.	.|.	.|.	.|.	.|.	.|.	.|.	.|.	.|.	.|.	.|.	.|.	.|.	.|.	.|.	.|.	.|.	.|.	.|.	.|.	.|.	.|.	.|.	.|.	.|.	.|.	.|.	.|.	.|.	.|.	.|.	.|.	.|.	.|.	.|.	.|.	.|.	.|.	.|.	.|.	.|.
2	63143058	2_63143058	T	C	.	PASS	.	GT	0|1	0|0	0|0	0|0	0|0	0|0	0|0	0|0	0|0	0|0	0|0	0|0	0|0	0|0	0|0	0|0	0|0	0|0	0|0	0|0	1|1	1|1	0|1	0|1	0|1	0|0	1|1	0|1	0|0	1|1	0|1	1|1	0|1	0|0	0|1	0|1	0|1	1|1	1|1	1|1	0|0
2	63143247	2_63143247	G	A	.	PASS	.	GT	.|.	.|.	.|.	.|.	.|.	.|.	.|.	.|.	.|.	.|.	.|.	.|.	.|.	.|.	.|.	.|.	.|.	.|.	.|.	.|.	.|.	.|.	.|.	.|.	.|.	.|.	.|.	.|.	.|.	.|.	.|.	.|.	.|.	.|.	.|.	.|.	.|.	.|.	.|.	.|.	.|.
2	63143257	2_63143257	C	T	.	PASS	.	GT	.|.	.|.	.|.	.|.	.|.	.|.	.|.	.|.	.|.	.|.	.|.	.|.	.|.	.|.	.|.	.|.	.|.	.|.	.|.	.|.	.|.	.|.	.|.	.|.	.|.	.|.	.|.	.|.	.|.	.|.	.|.	.|.	.|.	.|.	.|.	.|.	.|.	.|.	.|.	.|.	.|.
2	63143269	2_63143269	A	G	.	PASS	.	GT	.|.	.|.	.|.	.|.	.|.	.|.	.|.	.|.	.|.	.|.	.|.	.|.	.|.	.|.	.|.	.|.	.|.	.|.	.|.	.|.	.|.	.|.	.|.	.|.	.|.	.|.	.|.	.|.	.|.	.|.	.|.	.|.	.|.	.|.	.|.	.|.	.|.	.|.	.|.	.|.	.|.
2	63143291	2_63143291	G	A	.	PASS	.	GT	0|0	0|0	0|0	0|0	0|0	0|0	.|.	0|0	0|0	0|0	0|0	0|0	0|0	0|0	0|0	0|0	0|0	0|0	0|0	0|0	0|0	0|0	0|0	0|0	0|1	0|0	0|0	0|0	0|0	0|0	0|0	0|0	0|0	0|0	0|0	0|0	0|0	0|0	0|0	0|0	0|0
2	63143312	2_63143312	T	G	.	PASS	.	GT	.|.	0|0	0|0	0|0	0|0	0|0	.|.	0|0	0|0	0|0	0|1	1|1	0|0	1|1	0|1	0|0	0|1	1|1	1|1	0|1	1|1	1|1	1|1	0|1	0|1	1|1	1|1	1|1	0|0	1|1	1|1	1|1	1|1	0|1	0|1	1|1	1|1	1|1	1|1	1|1	0|1
2	63143329	2_63143329	C	G	.	PASS	.	GT	0|0	0|0	0|0	0|0	0|0	0|0	.|.	0|0	0|0	0|0	0|0	0|0	0|0	0|0	0|0	0|0	0|0	0|0	0|0	0|0	0|1	0|0	0|0	0|0	0|0	0|0	0|0	0|0	0|0	0|0	0|0	0|0	0|0	0|0	0|0	0|0	0|0	0|0	0|0	0|0	0|0
2	63143339	2_63143339	G	C	.	PASS	.	GT	0|0	0|0	0|0	0|0	0|0	0|0	.|.	0|0	0|0	0|0	0|0	0|0	0|0	0|0	0|0	0|0	0|0	0|0	0|0	0|0	0|1	0|0	1|1	0|1	0|1	0|1	0|0	0|1	0|0	0|0	0|1	0|0	0|0	0|1	0|0	0|0	0|0	0|0	0|0	0|0	0|1
2	63143374	2_63143374	G	T	.	PASS	.	GT	0|0	0|0	0|0	0|0	0|0	0|0	.|.	0|0	0|0	0|0	0|1	0|1	0|0	1|1	0|0	0|0	0|1	1|1	1|1	0|1	0|1	1|1	0|0	0|0	0|0	0|1	1|1	0|1	0|0	1|1	0|1	1|1	1|1	0|0	0|1	1|1	1|1	1|1	1|1	0|1	0|0
2	63143415	2_63143415	T	C	.	PASS	.	GT	0|0	0|0	0|0	0|0	0|0	0|0	0|0	0|0	0|0	0|0	0|0	0|0	0|0	0|0	0|0	0|0	0|0	0|0	0|0	0|0	0|0	0|0	0|0	0|0	0|1	0|0	0|0	0|0	0|0	0|0	0|0	0|0	0|0	0|0	0|0	0|0	0|0	0|0	0|0	0|0	0|0
2	63143419	2_63143419	T	C	.	PASS	.	GT	.|.	.|.	.|.	.|.	.|.	.|.	.|.	.|.	.|.	.|.	.|.	.|.	.|.	.|.	.|.	.|.	.|.	.|.	.|.	.|.	.|.	.|.	.|.	.|.	.|.	.|.	.|.	.|.	.|.	.|.	.|.	.|.	.|.	.|.	.|.	.|.	.|.	.|.	.|.	.|.	.|.
2	63143443	2_63143443	T	C	.	PASS	.	GT	1|1	1|1	1|1	1|1	1|1	1|1	1|1	1|1	1|1	1|1	1|1	0|0	0|1	1|1	1|1	1|1	1|1	1|1	1|1	0|1	1|1	1|1	0|0	1|1	0|1	0|1	1|1	0|1	1|1	1|1	0|1	1|1	1|1	0|1	1|1	1|1	0|1	0|1	1|1	0|1	0|1
2	63143455	2_63143455	G	T	.	PASS	.	GT	0|0	0|0	0|0	0|0	0|0	0|0	0|0	0|0	0|0	0|0	.|.	0|0	0|0	0|0	0|0	0|0	0|0	0|0	0|0	0|0	0|0	0|0	0|0	0|0	0|1	0|0	0|0	0|0	0|0	0|0	0|0	0|0	0|0	0|0	0|0	0|0	0|0	0|0	0|0	0|0	0|0
2	63143472	2_63143472	T	C	.	PASS	.	GT	0|0	0|0	0|0	.|.	0|0	0|0	0|0	0|0	0|0	0|0	.|.	0|0	0|0	0|0	0|0	0|0	0|0	0|0	0|0	0|0	0|0	0|0	0|0	0|0	0|1	0|0	0|0	0|0	0|0	0|0	0|0	0|0	0|0	0|0	0|0	0|0	0|0	0|0	0|0	0|0	0|0
2	63143495	2_63143495	A	G	.	PASS	.	GT	0|0	0|0	0|0	.|.	0|0	0|0	0|0	0|0	0|0	0|0	1|1	0|1	0|1	1|1	0|1	0|1	0|1	1|1	1|1	0|1	0|1	1|1	0|0	0|0	0|0	0|1	1|1	0|1	0|0	1|1	0|1	1|1	1|1	0|0	0|1	1|1	0|1	0|1	1|1	0|1	0|0
2	63143519	2_63143519	G	A	.	PASS	.	GT	0|0	0|0	0|0	.|.	0|0	0|0	0|0	0|0	0|0	0|0	.|.	0|1	0|1	1|1	0|0	0|1	0|1	1|1	1|1	1|1	0|1	1|1	0|0	0|0	0|0	0|1	1|1	0|1	0|0	1|1	0|1	1|1	1|1	0|0	0|1	1|1	0|1	0|1	1|1	0|1	0|0
2	63143635	2_63143635	G	A	.	PASS	.	GT	0|0	0|0	0|0	0|0	0|0	0|0	0|0	0|0	0|0	0|0	.|.	0|0	0|0	0|0	0|0	.|.	0|0	0|0	.|.	0|0	0|1	1|1	0|0	0|0	0|0	0|0	0|0	0|0	0|0	0|0	0|0	0|1	0|0	0|0	0|0	0|0	0|0	0|0	0|0	0|0	0|0
2	63143658	2_63143658	G	T	.	PASS	.	GT	0|0	0|0	0|0	0|0	0|0	0|0	0|0	0|0	0|0	0|0	.|.	0|1	0|1	1|1	0|1	.|.	0|1	1|1	.|.	0|1	0|1	1|1	0|0	0|1	0|0	0|1	1|1	0|1	0|0	1|1	0|1	1|1	1|1	0|0	0|1	1|1	0|1	0|1	1|1	0|1	0|0
2	63143685	2_63143685	C	A	.	PASS	.	GT	0|1	0|0	0|0	0|0	0|0	0|0	0|0	0|0	0|0	0|0	.|.	0|0	0|0	0|0	0|0	.|.	0|0	0|0	0|0	0|0	0|0	0|0	0|0	0|0	0|0	0|0	0|0	0|0	0|0	0|0	0|0	0|0	0|0	0|0	0|0	0|0	0|0	0|0	0|0	0|1	0|0
2	63143707	2_63143707	G	C	.	PASS	.	GT	0|0	0|0	0|0	0|0	0|0	0|0	0|0	0|0	0|0	0|0	.|.	0|0	0|0	0|0	0|0	.|.	0|0	0|0	0|0	0|0	0|0	0|0	0|0	0|0	0|0	0|0	0|0	0|0	0|0	0|0	0|0	0|0	0|0	0|0	0|0	0|0	0|0	0|0	0|0	0|1	0|0
2	63143709	2_63143709	G	A	.	PASS	.	GT	0|0	0|0	0|0	0|0	0|0	0|0	0|0	0|0	0|0	0|0	.|.	0|0	0|0	0|0	0|0	.|.	0|0	0|0	0|0	0|0	0|0	0|0	1|1	0|1	0|1	0|1	0|0	0|1	0|0	0|0	0|1	0|0	0|0	0|1	0|0	0|0	0|1	0|1	0|0	0|1	0|1
2	63143751	2_63143751	A	G	.	PASS	.	GT	.|.	.|.	.|.	.|.	.|.	.|.	.|.	.|.	.|.	.|.	.|.	.|.	.|.	.|.	.|.	.|.	.|.	.|.	.|.	.|.	.|.	.|.	.|.	.|.	.|.	.|.	.|.	.|.	.|.	.|.	.|.	.|.	.|.	.|.	.|.	.|.	.|.	.|.	.|.	.|.	.|.
2	63143752	2_63143752	T	C	.	PASS	.	GT	.|.	.|.	.|.	.|.	.|.	.|.	.|.	.|.	.|.	.|.	.|.	.|.	.|.	.|.	.|.	.|.	.|.	.|.	.|.	.|.	.|.	.|.	.|.	.|.	.|.	.|.	.|.	.|.	.|.	.|.	.|.	.|.	.|.	.|.	.|.	.|.	.|.	.|.	.|.	.|.	.|.
2	63143758	2_63143758	C	T	.	PASS	.	GT	.|.	.|.	.|.	.|.	.|.	.|.	.|.	.|.	.|.	.|.	.|.	.|.	.|.	.|.	.|.	.|.	.|.	.|.	.|.	.|.	.|.	.|.	.|.	.|.	.|.	.|.	.|.	.|.	.|.	.|.	.|.	.|.	.|.	.|.	.|.	.|.	.|.	.|.	.|.	.|.	.|.
2	63143765	2_63143765	A	G	.	PASS	.	GT	.|.	.|.	.|.	.|.	.|.	.|.	.|.	.|.	.|.	.|.	.|.	.|.	.|.	.|.	.|.	.|.	.|.	.|.	.|.	.|.	.|.	.|.	.|.	.|.	.|.	.|.	.|.	.|.	.|.	.|.	.|.	.|.	.|.	.|.	.|.	.|.	.|.	.|.	.|.	.|.	.|.
2	63143811	2_63143811	T	C	.	PASS	.	GT	0|0	0|0	0|0	0|0	0|0	0|0	0|0	0|0	0|0	0|0	.|.	0|1	0|1	1|1	0|1	0|0	0|0	1|1	1|1	0|1	0|1	1|1	0|0	0|1	0|0	0|1	1|1	0|1	0|0	1|1	0|1	1|1	1|1	0|0	0|1	1|1	0|1	0|1	1|1	0|1	0|0
2	63143820	2_63143820	T	C	.	PASS	.	GT	0|0	0|0	0|0	0|0	0|0	0|0	0|0	0|0	0|0	0|0	.|.	0|1	0|1	1|1	0|1	0|0	0|0	1|1	1|1	0|1	0|1	1|1	0|0	0|1	0|0	0|1	1|1	0|1	0|0	1|1	0|1	1|1	1|1	0|0	0|1	1|1	0|1	0|1	1|1	0|1	0|0
2	63143858	2_63143858	A	T	.	PASS	.	GT	0|0	0|0	0|0	0|0	0|0	0|0	0|0	0|0	0|0	0|0	.|.	0|0	0|0	0|0	0|0	0|0	0|0	0|0	0|0	0|0	0|0	0|0	0|0	0|0	0|0	0|0	0|0	0|0	0|0	0|0	0|0	0|0	0|0	0|0	0|0	0|0	0|0	0|0	0|0	0|1	0|0
2	63143902	2_63143902	G	A	.	PASS	.	GT	0|0	0|0	0|0	0|0	0|0	0|0	0|0	0|0	0|0	0|0	.|.	0|0	0|0	0|0	0|0	0|0	.|.	0|0	0|0	0|0	0|0	0|0	0|0	0|0	0|0	0|0	0|0	0|0	0|0	0|0	0|0	0|0	0|0	0|0	0|0	0|0	0|0	0|0	0|0	0|0	0|0
2	63143913	2_63143913	C	T	.	PASS	.	GT	0|1	0|0	0|0	0|0	0|0	0|0	0|0	0|0	0|0	0|0	.|.	1|1	0|1	1|1	0|1	0|0	.|.	1|1	1|1	0|1	1|1	1|1	1|1	0|1	0|1	1|1	1|1	1|1	0|0	1|1	1|1	1|1	1|1	0|1	0|1	1|1	1|1	1|1	1|1	1|1	0|1
2	63143998	2_63143998	G	A	.	PASS	.	GT	.|.	.|.	.|.	.|.	.|.	.|.	.|.	.|.	.|.	.|.	.|.	.|.	.|.	.|.	.|.	.|.	.|.	.|.	.|.	.|.	.|.	.|.	.|.	.|.	.|.	.|.	.|.	.|.	.|.	.|.	.|.	.|.	.|.	.|.	.|.	.|.	.|.	.|.	.|.	.|.	.|.
2	63144010	2_63144010	A	T	.	PASS	.	GT	0|0	0|0	0|0	0|0	0|0	0|0	.|.	0|0	0|0	.|.	.|.	0|1	0|0	1|1	1|1	0|0	.|.	1|1	1|1	.|.	0|1	0|1	0|0	0|1	0|0	0|1	1|1	0|1	0|0	1|1	0|1	1|1	1|1	0|0	0|1	1|1	0|1	0|1	1|1	0|1	0|0
2	63144039	2_63144039	T	C	.	PASS	.	GT	0|1	0|0	0|0	0|0	0|0	0|0	.|.	0|0	0|0	.|.	.|.	0|1	0|1	1|1	0|1	0|0	.|.	1|1	1|1	.|.	0|1	1|1	0|0	0|1	0|1	1|1	1|1	1|1	0|0	1|1	1|1	1|1	1|1	0|1	0|1	1|1	1|1	1|1	1|1	1|1	0|1
2	63144067	2_63144067	T	G	.	PASS	.	GT	.|.	.|.	.|.	.|.	.|.	.|.	.|.	.|.	.|.	.|.	.|.	.|.	.|.	.|.	.|.	.|.	.|.	.|.	.|.	.|.	.|.	.|.	.|.	.|.	.|.	.|.	.|.	.|.	.|.	.|.	.|.	.|.	.|.	.|.	.|.	.|.	.|.	.|.	.|.	.|.	.|.
2	63144072	2_63144072	T	C	.	PASS	.	GT	.|.	.|.	.|.	.|.	.|.	.|.	.|.	.|.	.|.	.|.	.|.	.|.	.|.	.|.	.|.	.|.	.|.	.|.	.|.	.|.	.|.	.|.	.|.	.|.	.|.	.|.	.|.	.|.	.|.	.|.	.|.	.|.	.|.	.|.	.|.	.|.	.|.	.|.	.|.	.|.	.|.
2	63144074	2_63144074	T	C	.	PASS	.	GT	.|.	.|.	.|.	.|.	.|.	.|.	.|.	.|.	.|.	.|.	.|.	.|.	.|.	.|.	.|.	.|.	.|.	.|.	.|.	.|.	.|.	.|.	.|.	.|.	.|.	.|.	.|.	.|.	.|.	.|.	.|.	.|.	.|.	.|.	.|.	.|.	.|.	.|.	.|.	.|.	.|.
2	63144076	2_63144076	C	A	.	PASS	.	GT	.|.	.|.	.|.	.|.	.|.	.|.	.|.	.|.	.|.	.|.	.|.	.|.	.|.	.|.	.|.	.|.	.|.	.|.	.|.	.|.	.|.	.|.	.|.	.|.	.|.	.|.	.|.	.|.	.|.	.|.	.|.	.|.	.|.	.|.	.|.	.|.	.|.	.|.	.|.	.|.	.|.
2	63144077	2_63144077	C	T	.	PASS	.	GT	.|.	.|.	.|.	.|.	.|.	.|.	.|.	.|.	.|.	.|.	.|.	.|.	.|.	.|.	.|.	.|.	.|.	.|.	.|.	.|.	.|.	.|.	.|.	.|.	.|.	.|.	.|.	.|.	.|.	.|.	.|.	.|.	.|.	.|.	.|.	.|.	.|.	.|.	.|.	.|.	.|.
2	63144115	2_63144115	T	C	.	PASS	.	GT	0|0	0|0	0|0	0|0	0|0	0|0	0|0	0|0	0|0	.|.	.|.	0|0	0|0	0|0	0|0	0|0	.|.	0|0	.|.	0|0	0|1	0|0	1|1	0|1	0|1	0|1	0|0	0|1	0|0	0|0	1|1	0|0	0|0	0|1	0|0	0|0	0|1	0|1	0|0	0|0	0|1
2	63144168	2_63144168	G	T	.	PASS	.	GT	0|0	0|0	0|0	0|0	0|0	0|0	0|0	0|0	0|0	.|.	.|.	0|0	0|0	.|.	0|0	.|.	.|.	0|0	.|.	0|0	0|1	0|0	1|1	0|1	0|1	0|1	0|0	0|1	0|0	0|0	.|.	0|0	0|0	0|1	0|0	0|0	0|1	0|1	0|0	0|0	0|1
2	63144188	2_63144188	A	C	.	PASS	.	GT	.|.	.|.	.|.	.|.	.|.	.|.	.|.	.|.	.|.	.|.	.|.	.|.	.|.	.|.	.|.	.|.	.|.	.|.	.|.	.|.	.|.	.|.	.|.	.|.	.|.	.|.	.|.	.|.	.|.	.|.	.|.	.|.	.|.	.|.	.|.	.|.	.|.	.|.	.|.	.|.	.|.
2	63144232	2_63144232	G	A	.	PASS	.	GT	0|1	0|0	0|0	.|.	0|0	0|0	0|0	0|0	0|0	.|.	.|.	0|1	0|1	.|.	0|1	0|0	.|.	.|.	.|.	.|.	0|0	0|0	0|0	0|0	0|0	0|1	0|0	0|0	0|0	0|0	0|0	0|0	0|1	0|0	0|0	0|1	0|1	0|0	0|0	0|1	0|0
2	63144260	2_63144260	A	G	.	PASS	.	GT	.|.	.|.	.|.	.|.	.|.	.|.	.|.	.|.	.|.	.|.	.|.	.|.	.|.	.|.	.|.	.|.	.|.	.|.	.|.	.|.	.|.	.|.	.|.	.|.	.|.	.|.	.|.	.|.	.|.	.|.	.|.	.|.	.|.	.|.	.|.	.|.	.|.	.|.	.|.	.|.	.|.
2	63144290	2_63144290	G	A	.	PASS	.	GT	.|.	.|.	.|.	.|.	.|.	.|.	.|.	.|.	.|.	.|.	.|.	.|.	.|.	.|.	.|.	.|.	.|.	.|.	.|.	.|.	.|.	.|.	.|.	.|.	.|.	.|.	.|.	.|.	.|.	.|.	.|.	.|.	.|.	.|.	.|.	.|.	.|.	.|.	.|.	.|.	.|.
2	63144351	2_63144351	C	A	.	PASS	.	GT	.|.	.|.	.|.	.|.	.|.	.|.	.|.	.|.	.|.	.|.	.|.	.|.	.|.	.|.	.|.	.|.	.|.	.|.	.|.	.|.	.|.	.|.	.|.	.|.	.|.	.|.	.|.	.|.	.|.	.|.	.|.	.|.	.|.	.|.	.|.	.|.	.|.	.|.	.|.	.|.	.|.
2	63144401	2_63144401	A	C	.	PASS	.	GT	0|0	0|0	0|0	0|0	0|0	0|0	.|.	0|0	0|0	.|.	0|0	0|0	0|0	.|.	0|0	.|.	.|.	.|.	0|0	0|0	0|1	0|0	1|1	0|0	0|1	0|1	0|0	0|0	0|0	0|0	0|1	0|0	0|0	0|1	0|0	0|0	0|1	1|1	0|0	0|0	0|1
2	63144441	2_63144441	C	T	.	PASS	.	GT	.|.	.|.	.|.	.|.	.|.	.|.	.|.	.|.	.|.	.|.	.|.	.|.	.|.	.|.	.|.	.|.	.|.	.|.	.|.	.|.	.|.	.|.	.|.	.|.	.|.	.|.	.|.	.|.	.|.	.|.	.|.	.|.	.|.	.|.	.|.	.|.	.|.	.|.	.|.	.|.	.|.
2	63144534	2_63144534	C	T	.	PASS	.	GT	.|.	.|.	.|.	.|.	.|.	.|.	.|.	.|.	.|.	.|.	.|.	.|.	.|.	.|.	.|.	.|.	.|.	.|.	.|.	.|.	.|.	.|.	.|.	.|.	.|.	.|.	.|.	.|.	.|.	.|.	.|.	.|.	.|.	.|.	.|.	.|.	.|.	.|.	.|.	.|.	.|.
2	63144560	2_63144560	T	C	.	PASS	.	GT	0|1	0|0	0|0	0|0	0|0	0|0	0|0	0|0	0|0	.|.	.|.	0|1	0|1	1|1	0|1	0|1	0|0	.|.	1|1	1|1	1|1	1|1	1|1	0|1	1|1	1|1	1|1	1|1	0|0	1|1	1|1	1|1	1|1	1|1	0|1	1|1	1|1	1|1	1|1	1|1	0|1
2	63144602	2_63144602	C	T	.	PASS	.	GT	1|1	0|0	0|0	0|0	0|0	0|0	0|0	0|0	0|0	0|0	.|.	0|1	0|1	1|1	1|1	0|1	0|0	1|1	1|1	0|1	1|1	1|1	0|0	0|0	0|1	1|1	1|1	1|1	0|0	1|1	1|1	1|1	1|1	0|1	0|1	1|1	1|1	1|1	1|1	1|1	0|1
2	63144625	2_63144625	G	T	.	PASS	.	GT	0|0	0|0	0|0	0|0	0|0	0|0	0|0	0|0	0|0	0|0	0|0	0|0	0|0	0|0	0|0	0|0	0|0	0|0	0|0	0|0	0|1	0|0	0|0	0|0	0|1	0|1	0|0	0|1	0|0	0|0	0|1	0|0	0|0	0|1	0|0	0|0	0|1	0|1	0|0	0|0	0|1
2	63144631	2_63144631	C	T	.	PASS	.	GT	1|1	0|0	0|0	0|0	0|0	0|0	0|0	0|0	0|0	0|0	1|1	0|1	0|1	1|1	0|1	0|1	0|0	1|1	1|1	0|1	1|1	1|1	0|0	0|0	0|1	1|1	1|1	1|1	0|0	1|1	1|1	1|1	1|1	0|1	0|1	1|1	1|1	1|1	1|1	1|1	0|1
2	63144692	2_63144692	A	G	.	PASS	.	GT	.|.	.|.	.|.	.|.	.|.	.|.	.|.	.|.	.|.	.|.	.|.	.|.	.|.	.|.	.|.	.|.	.|.	.|.	.|.	.|.	.|.	.|.	.|.	.|.	.|.	.|.	.|.	.|.	.|.	.|.	.|.	.|.	.|.	.|.	.|.	.|.	.|.	.|.	.|.	.|.	.|.
2	63144785	2_63144785	A	G	.	PASS	.	GT	0|0	0|0	0|0	0|0	0|0	0|0	0|0	0|0	0|0	0|0	1|1	0|1	0|1	.|.	0|1	0|1	0|1	1|1	1|1	1|1	0|1	1|1	0|0	0|0	0|1	0|1	1|1	0|1	0|0	1|1	0|1	1|1	1|1	0|0	0|1	1|1	0|1	0|1	1|1	0|1	0|0
2	63144812	2_63144812	T	C	.	PASS	.	GT	0|1	0|0	0|0	0|0	0|0	0|0	0|0	0|0	0|0	0|0	0|0	0|0	0|0	.|.	0|0	0|0	0|0	0|0	0|0	0|0	0|1	0|0	1|1	0|0	0|1	0|1	0|0	0|1	0|0	0|0	0|1	0|0	0|0	0|1	0|0	0|0	0|1	0|1	0|0	0|1	0|1
2	63144837	2_63144837	T	C	.	PASS	.	GT	0|0	0|0	0|0	0|0	0|0	0|0	0|0	0|0	0|0	0|0	0|0	0|0	0|0	.|.	0|0	0|0	0|0	0|0	0|0	0|0	0|0	0|0	0|0	0|0	0|1	0|0	0|0	0|0	0|0	0|0	0|0	0|0	0|0	0|0	0|0	0|0	0|0	0|0	0|0	0|0	0|0
2	63145022	2_63145022	T	A	.	PASS	.	GT	0|0	0|0	0|0	0|0	0|0	0|0	0|0	0|0	0|0	0|0	.|.	0|0	0|0	0|0	0|0	0|0	0|0	0|0	0|0	0|0	0|0	0|0	0|0	0|0	0|0	0|0	0|0	0|0	0|0	0|0	0|0	0|0	0|0	0|1	0|0	0|0	0|0	0|0	0|0	0|0	0|0
2	63145033	2_63145033	T	C	.	PASS	.	GT	0|0	0|0	0|0	0|0	0|0	0|0	0|0	0|0	0|0	0|0	.|.	0|1	0|1	1|1	0|1	0|0	0|0	1|1	1|1	0|1	0|1	1|1	0|0	0|0	0|0	0|1	1|1	0|1	0|0	1|1	0|1	1|1	1|1	0|1	0|1	1|1	0|1	0|1	1|1	0|1	0|0
2	63145076	2_63145076	C	A	.	PASS	.	GT	0|1	0|0	0|0	0|0	0|0	0|0	0|0	0|0	0|0	0|0	0|0	0|0	0|0	0|0	0|0	0|0	0|0	0|0	0|0	0|0	0|1	0|0	1|1	0|0	0|1	0|1	0|0	0|1	0|0	0|0	0|1	0|0	0|0	0|1	0|0	0|0	0|1	0|1	0|0	0|1	0|1
2	63145111	2_63145111	C	A	.	PASS	.	GT	0|1	0|0	0|0	0|0	0|0	0|0	0|0	0|0	0|0	0|0	0|0	0|0	0|0	0|0	0|0	0|0	0|0	0|0	0|0	0|0	0|1	0|0	0|0	0|0	0|1	0|0	0|0	0|0	0|0	0|0	0|0	0|0	0|0	0|0	0|0	0|0	0|0	0|0	0|0	0|1	0|0
2	63145139	2_63145139	G	C	.	PASS	.	GT	0|0	0|0	0|0	0|0	0|0	0|0	0|0	0|0	0|0	0|0	0|1	0|0	0|0	0|0	0|1	0|1	0|1	0|0	0|0	0|0	0|0	0|0	0|0	0|0	0|0	0|0	0|0	0|0	0|0	0|0	0|0	0|0	0|0	0|0	0|0	0|0	0|0	0|0	0|0	0|0	0|0
2	63145175	2_63145175	A	G	.	PASS	.	GT	0|0	0|0	0|0	0|0	0|0	0|0	0|0	0|0	0|0	0|0	0|0	0|0	0|0	0|0	0|0	0|0	0|0	0|0	0|0	0|0	0|0	0|0	0|0	0|0	0|0	0|0	0|0	0|0	0|0	0|0	0|0	0|0	0|0	0|1	0|0	0|0	0|0	0|0	0|0	0|0	0|0
2	63145206	2_63145206	G	C	.	PASS	.	GT	0|0	0|0	0|0	0|0	0|0	0|0	0|0	0|0	0|0	0|0	0|1	0|1	0|1	1|1	0|1	0|1	0|1	1|1	1|1	1|1	0|0	0|0	1|1	0|0	1|1	1|1	0|0	0|1	0|0	0|0	0|1	0|0	0|1	0|1	0|0	0|1	1|1	0|1	0|0	0|0	0|1
2	63145232	2_63145232	T	G	.	PASS	.	GT	0|1	0|0	0|0	0|0	0|0	0|0	0|0	0|0	0|0	0|0	0|1	0|1	0|1	1|1	0|1	0|1	0|1	1|1	1|1	1|1	1|1	1|1	1|1	0|1	1|1	1|1	1|1	1|1	0|0	1|1	1|1	1|1	1|1	0|1	0|1	1|1	1|1	1|1	1|1	1|1	0|1
2	63145237	2_63145237	T	C	.	PASS	.	GT	0|1	0|0	0|0	0|0	0|0	0|0	0|0	0|0	0|0	.|.	0|1	0|1	0|1	1|1	0|1	0|1	0|1	1|1	1|1	1|1	1|1	1|1	1|1	0|1	1|1	1|1	1|1	1|1	0|0	1|1	1|1	1|1	1|1	1|1	0|1	1|1	1|1	1|1	1|1	1|1	0|1
2	63145256	2_63145256	A	G	.	PASS	.	GT	0|1	0|0	0|0	0|0	.|.	0|0	0|0	0|0	0|0	.|.	0|1	0|1	0|1	1|1	0|1	0|1	0|1	1|1	1|1	1|1	0|1	0|0	1|1	0|1	1|1	1|1	0|0	0|1	0|0	0|0	0|1	0|0	0|1	0|1	0|0	0|1	1|1	0|1	0|0	0|1	0|1
2	63145297	2_63145297	G	A	.	PASS	.	GT	0|0	0|0	0|0	0|0	0|0	0|0	0|0	0|0	0|0	0|0	0|0	0|0	0|0	0|0	0|0	0|0	0|0	0|0	0|0	.|.	0|0	0|0	0|0	0|1	0|0	0|0	0|0	0|0	0|0	0|0	0|0	0|0	0|0	0|0	0|0	0|0	0|0	0|0	0|0	0|0	0|0
2	63145338	2_63145338	T	C	.	PASS	.	GT	0|1	0|0	0|0	0|0	0|0	0|0	0|0	0|0	0|0	0|0	0|1	0|1	0|1	1|1	0|1	0|1	0|1	1|1	1|1	1|1	1|1	1|1	1|1	0|1	1|1	1|1	1|1	1|1	0|0	1|1	1|1	1|1	1|1	1|1	0|1	1|1	1|1	1|1	1|1	1|1	0|1
2	63145383	2_63145383	T	A	.	PASS	.	GT	0|0	0|0	0|0	0|0	0|0	0|0	0|0	0|0	0|0	0|0	0|0	0|0	0|0	0|0	0|0	0|0	0|0	0|0	0|0	0|0	0|1	1|1	0|0	0|0	0|0	0|0	1|1	0|1	0|0	1|1	0|1	1|1	0|1	0|0	0|1	0|1	0|0	0|1	1|1	0|1	0|0
2	63145488	2_63145488	G	A	.	PASS	.	GT	0|1	0|0	0|0	0|0	0|0	0|0	0|0	0|0	0|0	0|0	.|.	0|1	0|1	1|1	0|1	0|1	1|1	1|1	1|1	0|1	1|1	1|1	1|1	0|1	1|1	1|1	1|1	1|1	0|0	1|1	1|1	1|1	1|1	0|1	0|1	1|1	1|1	1|1	1|1	1|1	0|1
2	63145516	2_63145516	T	C	.	PASS	.	GT	0|1	0|0	0|0	0|0	0|0	0|0	0|0	0|0	0|0	0|0	0|0	0|0	0|0	0|0	0|0	0|0	0|0	0|0	0|0	0|0	1|1	1|1	0|0	0|1	0|0	0|0	1|1	0|1	0|0	1|1	0|1	1|1	0|1	0|0	0|1	0|1	0|0	0|1	1|1	1|1	0|0
2	63145530	2_63145530	C	T	.	PASS	.	GT	0|0	0|0	0|0	0|0	0|0	0|0	0|0	0|0	0|0	0|0	0|0	0|0	0|0	0|0	0|0	0|0	0|0	0|0	0|0	0|0	0|0	0|0	0|1	0|0	0|0	0|0	0|0	0|0	0|0	0|0	0|0	0|0	0|0	0|0	0|0	0|0	0|0	0|0	0|0	0|0	0|0
2	63145533	2_63145533	C	A	.	PASS	.	GT	0|1	0|0	0|0	0|0	0|0	0|0	0|0	0|0	0|0	0|0	0|0	0|0	0|0	0|0	0|0	0|0	0|0	0|0	0|0	0|0	1|1	1|1	0|0	0|1	0|0	0|0	1|1	0|1	0|0	1|1	0|1	1|1	0|1	0|0	0|1	0|1	0|0	0|1	1|1	1|1	0|0
2	63145569	2_63145569	T	C	.	PASS	.	GT	0|1	0|0	0|0	0|0	0|0	0|0	0|0	0|0	0|0	0|0	0|0	0|0	0|0	0|0	0|0	0|0	0|0	0|0	0|0	0|0	1|1	1|1	0|0	0|1	0|0	0|0	1|1	0|1	0|0	1|1	0|1	1|1	0|1	0|0	0|1	0|1	0|0	0|1	1|1	1|1	0|0
2	63145591	2_63145591	T	G	.	PASS	.	GT	0|1	0|0	0|0	0|0	0|0	0|0	0|0	0|0	0|0	0|0	1|1	0|1	0|0	1|1	0|1	0|1	1|1	1|1	1|1	0|0	1|1	1|1	1|1	0|1	1|1	1|1	1|1	1|1	0|0	1|1	1|1	1|1	1|1	0|1	0|1	1|1	1|1	1|1	1|1	1|1	0|1
2	63145634	2_63145634	T	C	.	PASS	.	GT	0|1	0|0	0|0	0|0	0|0	0|0	0|0	0|0	0|0	0|0	1|1	0|1	0|0	1|1	0|1	0|1	.|.	1|1	1|1	.|.	1|1	1|1	1|1	0|1	1|1	1|1	1|1	1|1	0|0	1|1	1|1	1|1	1|1	0|1	0|1	1|1	1|1	1|1	1|1	1|1	0|1
2	63145638	2_63145638	G	T	.	PASS	.	GT	0|0	0|0	0|0	0|0	0|0	0|0	0|0	0|0	0|0	0|0	1|1	0|1	0|0	1|1	0|1	0|1	.|.	1|1	1|1	.|.	0|0	0|0	1|1	0|0	1|1	1|1	0|0	0|1	0|0	0|0	0|1	0|0	0|1	0|1	0|0	0|1	1|1	0|1	0|0	0|0	0|1
2	63145686	2_63145686	G	A	.	PASS	.	GT	0|0	0|0	0|0	0|0	0|0	0|0	.|.	0|0	0|0	0|0	0|0	0|0	0|0	0|0	0|0	0|0	.|.	0|0	0|0	0|0	0|0	0|0	1|1	0|0	0|1	0|1	0|0	0|1	0|0	0|0	0|1	0|0	0|0	0|1	0|0	0|0	0|1	0|1	0|0	0|0	0|1
2	63145719	2_63145719	A	T	.	PASS	.	GT	0|0	0|0	0|0	0|0	0|0	0|0	.|.	.|.	0|0	0|0	0|0	0|0	0|0	0|0	0|0	0|0	.|.	0|0	0|0	0|0	0|0	0|0	0|0	0|1	0|0	0|0	0|0	0|0	0|0	0|0	0|0	0|0	0|0	0|0	0|0	0|0	0|0	0|0	0|0	0|0	0|0
2	63145750	2_63145750	G	A	.	PASS	.	GT	0|0	0|0	0|0	0|0	0|0	0|0	.|.	0|0	0|0	0|0	1|1	0|1	0|0	1|1	0|1	0|0	.|.	1|1	1|1	0|1	0|1	1|1	1|1	0|0	1|1	1|1	1|1	1|1	0|0	1|1	1|1	1|1	1|1	0|1	0|1	1|1	1|1	1|1	1|1	0|1	0|1
2	63145766	2_63145766	T	C	.	PASS	.	GT	0|0	0|0	0|0	0|0	0|0	0|0	0|0	.|.	0|0	0|0	0|0	0|0	0|0	0|0	0|0	0|0	.|.	0|0	0|0	0|0	0|0	0|0	0|1	0|0	0|0	0|0	0|0	0|0	0|0	0|0	0|0	0|0	0|0	0|0	0|0	0|0	0|0	0|0	0|0	0|0	0|1
2	63145864	2_63145864	C	G	.	PASS	.	GT	0|1	1|1	1|1	1|1	1|1	1|1	1|1	1|1	1|1	1|1	.|.	0|0	0|0	0|0	0|0	0|0	0|0	0|0	0|0	.|.	0|0	0|0	0|0	0|0	0|0	0|0	0|0	0|0	0|1	0|0	0|0	0|0	0|0	0|0	0|1	0|0	0|0	0|0	0|0	0|0	0|0
2	63145872	2_63145872	A	G	.	PASS	.	GT	0|1	1|1	1|1	1|1	1|1	1|1	1|1	1|1	1|1	1|1	.|.	1|1	0|0	1|1	0|1	.|.	0|1	1|1	1|1	.|.	0|1	1|1	1|1	0|1	1|1	1|1	1|1	1|1	1|1	1|1	1|1	1|1	1|1	0|1	1|1	1|1	1|1	1|1	1|1	0|1	1|1
2	63145900	2_63145900	G	A	.	PASS	.	GT	1|1	1|1	1|1	1|1	1|1	1|1	1|1	1|1	1|1	1|1	.|.	1|1	0|0	1|1	0|1	.|.	0|1	1|1	1|1	0|0	1|1	1|1	1|1	1|1	1|1	1|1	1|1	1|1	1|1	1|1	1|1	1|1	1|1	0|1	1|1	1|1	1|1	1|1	1|1	1|1	1|1
2	63145911	2_63145911	G	A	.	PASS	.	GT	0|0	0|0	0|0	0|0	0|0	0|0	0|0	0|0	0|0	0|0	.|.	0|0	0|0	0|0	0|0	.|.	0|0	0|0	0|0	0|0	0|0	0|0	0|0	0|0	0|0	0|0	0|0	0|0	0|0	0|0	0|0	0|0	0|0	0|0	0|0	0|0	0|0	0|0	0|0	0|0	0|1
2	63145949	2_63145949	A	G	.	PASS	.	GT	.|.	.|.	.|.	.|.	.|.	.|.	.|.	.|.	.|.	.|.	.|.	.|.	.|.	.|.	.|.	.|.	.|.	.|.	.|.	.|.	.|.	.|.	.|.	.|.	.|.	.|.	.|.	.|.	.|.	.|.	.|.	.|.	.|.	.|.	.|.	.|.	.|.	.|.	.|.	.|.	.|.
2	63145957	2_63145957	A	G	.	PASS	.	GT	.|.	.|.	.|.	.|.	.|.	.|.	.|.	.|.	.|.	.|.	.|.	.|.	.|.	.|.	.|.	.|.	.|.	.|.	.|.	.|.	.|.	.|.	.|.	.|.	.|.	.|.	.|.	.|.	.|.	.|.	.|.	.|.	.|.	.|.	.|.	.|.	.|.	.|.	.|.	.|.	.|.
2	63146041	2_63146041	A	G	.	PASS	.	GT	0|0	0|0	0|0	0|0	0|0	0|0	0|0	0|0	0|0	0|0	0|0	0|0	0|0	0|0	0|0	0|0	0|0	0|0	0|0	0|0	0|0	0|0	0|0	0|0	0|0	0|0	0|0	0|0	1|1	0|0	0|0	0|0	0|0	0|0	0|0	0|0	0|0	0|0	0|0	0|0	0|0
2	63146063	2_63146063	G	A	.	PASS	.	GT	0|0	0|0	0|0	0|0	0|0	0|0	0|0	0|0	0|0	0|0	1|1	0|0	0|0	0|0	0|1	0|0	0|1	0|0	0|0	0|0	0|0	0|0	0|0	0|0	0|0	0|0	0|0	0|0	0|0	0|0	0|0	0|0	0|0	0|0	0|0	0|0	0|0	0|0	0|0	0|0	0|0
2	63146067	2_63146067	G	A	.	PASS	.	GT	0|1	0|0	0|0	0|0	0|0	0|0	0|0	0|0	0|0	0|0	0|0	0|1	0|1	1|1	0|1	1|1	0|1	1|1	1|1	1|1	1|1	1|1	1|1	0|0	0|0	1|1	1|1	1|1	0|0	1|1	1|1	1|1	1|1	0|1	0|1	1|1	1|1	1|1	1|1	1|1	0|1
2	63146140	2_63146140	G	A	.	PASS	.	GT	0|0	0|0	0|0	0|0	0|0	.|.	0|0	0|0	0|0	0|0	0|0	0|1	0|1	1|1	0|1	1|1	0|1	1|1	1|1	.|.	1|1	1|1	1|1	0|0	0|0	1|1	1|1	1|1	0|0	1|1	1|1	1|1	1|1	0|1	0|1	1|1	1|1	1|1	1|1	1|1	1|1
2	63146211	2_63146211	G	A	.	PASS	.	GT	0|0	0|0	0|0	0|0	0|0	0|0	0|0	0|0	0|0	.|.	0|0	0|0	0|0	0|0	0|0	0|0	0|0	0|0	0|0	0|0	0|0	0|0	0|1	0|0	0|0	0|1	0|0	0|1	0|0	0|0	0|1	0|0	0|0	0|1	0|0	0|0	0|1	0|1	0|0	0|0	0|1
2	63146267	2_63146267	C	T	.	PASS	.	GT	0|1	0|0	0|0	0|0	0|0	0|0	0|0	0|0	0|0	0|0	0|0	0|0	0|0	0|0	0|0	0|0	0|0	0|0	.|.	0|0	0|1	0|0	1|1	0|0	0|0	0|1	0|0	0|1	0|0	0|0	0|1	0|0	0|0	0|1	0|0	0|0	0|1	0|1	0|0	0|1	0|1
2	63146284	2_63146284	A	T	.	PASS	.	GT	0|1	0|0	0|0	0|0	0|0	0|0	0|0	0|0	0|0	0|0	0|0	0|0	0|0	0|0	0|0	0|0	0|0	0|0	.|.	0|0	0|1	0|0	1|1	0|0	0|0	0|1	0|0	0|1	0|0	0|0	0|1	0|0	0|0	0|1	0|0	0|0	0|1	0|1	0|0	0|1	0|1
2	63146297	2_63146297	T	G	.	PASS	.	GT	0|1	0|0	0|0	0|0	0|0	0|0	0|0	0|0	0|0	0|0	0|0	0|0	0|0	0|0	0|0	0|0	0|0	0|0	.|.	0|0	0|1	0|0	0|1	0|0	0|0	0|0	0|0	0|0	0|0	0|0	0|0	0|0	0|0	0|0	0|0	0|0	0|0	0|0	0|0	0|1	0|0
2	63146309	2_63146309	C	T	.	PASS	.	GT	.|.	.|.	.|.	.|.	.|.	.|.	.|.	.|.	.|.	.|.	.|.	.|.	.|.	.|.	.|.	.|.	.|.	.|.	.|.	.|.	.|.	.|.	.|.	.|.	.|.	.|.	.|.	.|.	.|.	.|.	.|.	.|.	.|.	.|.	.|.	.|.	.|.	.|.	.|.	.|.	.|.
2	63146353	2_63146353	A	G	.	PASS	.	GT	.|.	.|.	.|.	.|.	.|.	.|.	.|.	.|.	.|.	.|.	.|.	.|.	.|.	.|.	.|.	.|.	.|.	.|.	.|.	.|.	.|.	.|.	.|.	.|.	.|.	.|.	.|.	.|.	.|.	.|.	.|.	.|.	.|.	.|.	.|.	.|.	.|.	.|.	.|.	.|.	.|.
2	63146354	2_63146354	C	G	.	PASS	.	GT	.|.	.|.	.|.	.|.	.|.	.|.	.|.	.|.	.|.	.|.	.|.	.|.	.|.	.|.	.|.	.|.	.|.	.|.	.|.	.|.	.|.	.|.	.|.	.|.	.|.	.|.	.|.	.|.	.|.	.|.	.|.	.|.	.|.	.|.	.|.	.|.	.|.	.|.	.|.	.|.	.|.
2	63146388	2_63146388	A	C	.	PASS	.	GT	0|0	0|0	0|0	.|.	0|0	0|0	0|0	0|0	0|0	0|0	.|.	0|1	0|1	1|1	0|1	0|1	.|.	1|1	1|1	0|1	0|0	0|0	0|1	0|0	0|0	1|1	0|0	0|1	0|0	0|0	0|1	0|0	0|1	0|1	0|0	0|1	1|1	0|1	0|0	0|0	1|1
2	63146392	2_63146392	T	C	.	PASS	.	GT	0|1	1|1	1|1	.|.	1|1	1|1	1|1	1|1	1|1	1|1	.|.	0|0	0|0	0|0	0|0	0|0	.|.	0|0	0|0	0|0	0|0	0|0	0|0	0|1	1|1	0|0	0|0	0|0	1|1	0|0	0|0	0|0	0|0	0|0	0|1	0|0	0|0	0|0	0|0	0|0	0|0
2	63146411	2_63146411	G	A	.	PASS	.	GT	0|1	0|0	0|0	.|.	0|0	0|0	0|0	0|0	0|0	0|0	.|.	0|1	0|1	1|1	0|1	0|1	.|.	1|1	1|1	0|1	0|1	0|0	1|1	0|0	0|0	1|1	0|0	0|1	0|0	0|0	0|1	0|0	0|1	0|1	0|0	0|1	1|1	0|1	0|0	0|1	1|1
2	63146427	2_63146427	T	C	.	PASS	.	GT	.|.	.|.	.|.	.|.	.|.	.|.	.|.	.|.	.|.	.|.	.|.	.|.	.|.	.|.	.|.	.|.	.|.	.|.	.|.	.|.	.|.	.|.	.|.	.|.	.|.	.|.	.|.	.|.	.|.	.|.	.|.	.|.	.|.	.|.	.|.	.|.	.|.	.|.	.|.	.|.	.|.
2	63146431	2_63146431	C	A	.	PASS	.	GT	.|.	.|.	.|.	.|.	.|.	.|.	.|.	.|.	.|.	.|.	.|.	.|.	.|.	.|.	.|.	.|.	.|.	.|.	.|.	.|.	.|.	.|.	.|.	.|.	.|.	.|.	.|.	.|.	.|.	.|.	.|.	.|.	.|.	.|.	.|.	.|.	.|.	.|.	.|.	.|.	.|.
2	63146502	2_63146502	C	T	.	PASS	.	GT	.|.	.|.	.|.	.|.	.|.	.|.	.|.	.|.	.|.	.|.	.|.	.|.	.|.	.|.	.|.	.|.	.|.	.|.	.|.	.|.	.|.	.|.	.|.	.|.	.|.	.|.	.|.	.|.	.|.	.|.	.|.	.|.	.|.	.|.	.|.	.|.	.|.	.|.	.|.	.|.	.|.
2	63146503	2_63146503	A	G	.	PASS	.	GT	.|.	.|.	.|.	.|.	.|.	.|.	.|.	.|.	.|.	.|.	.|.	.|.	.|.	.|.	.|.	.|.	.|.	.|.	.|.	.|.	.|.	.|.	.|.	.|.	.|.	.|.	.|.	.|.	.|.	.|.	.|.	.|.	.|.	.|.	.|.	.|.	.|.	.|.	.|.	.|.	.|.
2	63146508	2_63146508	G	A	.	PASS	.	GT	.|.	.|.	.|.	.|.	.|.	.|.	.|.	.|.	.|.	.|.	.|.	.|.	.|.	.|.	.|.	.|.	.|.	.|.	.|.	.|.	.|.	.|.	.|.	.|.	.|.	.|.	.|.	.|.	.|.	.|.	.|.	.|.	.|.	.|.	.|.	.|.	.|.	.|.	.|.	.|.	.|.
2	63146514	2_63146514	G	A	.	PASS	.	GT	.|.	.|.	.|.	.|.	.|.	.|.	.|.	.|.	.|.	.|.	.|.	.|.	.|.	.|.	.|.	.|.	.|.	.|.	.|.	.|.	.|.	.|.	.|.	.|.	.|.	.|.	.|.	.|.	.|.	.|.	.|.	.|.	.|.	.|.	.|.	.|.	.|.	.|.	.|.	.|.	.|.
2	63146519	2_63146519	A	C	.	PASS	.	GT	.|.	.|.	.|.	.|.	.|.	.|.	.|.	.|.	.|.	.|.	.|.	.|.	.|.	.|.	.|.	.|.	.|.	.|.	.|.	.|.	.|.	.|.	.|.	.|.	.|.	.|.	.|.	.|.	.|.	.|.	.|.	.|.	.|.	.|.	.|.	.|.	.|.	.|.	.|.	.|.	.|.
2	63146529	2_63146529	T	C	.	PASS	.	GT	.|.	.|.	.|.	.|.	.|.	.|.	.|.	.|.	.|.	.|.	.|.	.|.	.|.	.|.	.|.	.|.	.|.	.|.	.|.	.|.	.|.	.|.	.|.	.|.	.|.	.|.	.|.	.|.	.|.	.|.	.|.	.|.	.|.	.|.	.|.	.|.	.|.	.|.	.|.	.|.	.|.
2	63146535	2_63146535	A	G	.	PASS	.	GT	0|0	0|0	0|0	0|0	0|0	0|0	0|0	0|0	0|0	0|0	.|.	0|0	0|0	0|0	0|0	0|0	0|0	.|.	0|0	0|0	0|1	1|1	0|0	0|0	0|0	0|0	1|1	0|1	0|0	1|1	0|1	1|1	0|1	0|1	0|1	0|1	0|0	0|1	1|1	0|1	0|0
2	63146596	2_63146596	G	A	.	PASS	.	GT	0|0	0|0	0|0	0|0	0|0	0|0	0|0	0|0	0|0	0|0	.|.	0|0	0|0	0|0	0|0	0|0	0|0	0|0	0|0	0|0	0|1	0|0	0|1	0|0	0|0	0|0	0|0	0|0	0|0	0|0	0|0	0|0	0|0	0|0	0|0	0|0	0|0	0|0	0|0	0|1	0|0
2	63146700	2_63146700	C	T	.	PASS	.	GT	0|0	0|0	0|0	0|0	0|0	0|0	0|0	0|0	0|0	.|.	.|.	0|0	0|0	0|0	0|1	0|1	0|1	0|0	0|0	0|0	0|0	0|0	0|0	0|0	0|0	0|0	0|0	0|0	0|0	0|0	0|0	0|0	0|0	0|0	0|0	0|0	0|0	0|0	0|0	0|0	0|0
2	63146741	2_63146741	G	T	.	PASS	.	GT	.|.	.|.	.|.	.|.	.|.	.|.	.|.	.|.	.|.	.|.	.|.	.|.	.|.	.|.	.|.	.|.	.|.	.|.	.|.	.|.	.|.	.|.	.|.	.|.	.|.	.|.	.|.	.|.	.|.	.|.	.|.	.|.	.|.	.|.	.|.	.|.	.|.	.|.	.|.	.|.	.|.
2	63146765	2_63146765	G	A	.	PASS	.	GT	0|0	0|0	0|0	0|0	0|0	0|0	0|0	0|0	0|0	.|.	.|.	1|1	0|1	1|1	0|1	0|1	0|1	1|1	1|1	0|1	0|1	1|1	0|0	0|0	0|0	0|1	1|1	0|1	0|0	1|1	0|1	1|1	1|1	0|1	0|1	1|1	0|1	0|1	1|1	0|1	0|0
2	63146849	2_63146849	C	T	.	PASS	.	GT	0|0	0|0	0|0	0|0	0|0	0|0	0|0	0|0	0|0	0|0	.|.	0|0	0|0	0|0	0|0	0|0	0|0	0|0	0|0	0|0	0|0	0|0	0|0	0|0	0|0	0|0	0|0	0|0	0|0	0|0	0|0	0|0	0|0	0|0	0|0	0|0	0|0	0|0	0|0	0|0	0|1
2	63146865	2_63146865	G	A	.	PASS	.	GT	.|.	.|.	.|.	.|.	.|.	.|.	.|.	.|.	.|.	.|.	.|.	.|.	.|.	.|.	.|.	.|.	.|.	.|.	.|.	.|.	.|.	.|.	.|.	.|.	.|.	.|.	.|.	.|.	.|.	.|.	.|.	.|.	.|.	.|.	.|.	.|.	.|.	.|.	.|.	.|.	.|.
2	63146891	2_63146891	T	C	.	PASS	.	GT	0|0	0|0	0|0	0|0	0|0	0|0	0|0	0|0	.|.	0|0	.|.	1|1	0|1	1|1	0|0	1|1	1|1	1|1	1|1	0|1	0|1	1|1	0|1	0|0	0|0	1|1	1|1	1|1	0|0	1|1	1|1	1|1	1|1	1|1	0|1	1|1	1|1	1|1	1|1	0|1	0|1
2	63146926	2_63146926	G	A	.	PASS	.	GT	1|1	1|1	1|1	1|1	1|1	1|1	1|1	1|1	1|1	1|1	.|.	0|0	0|0	0|0	1|1	0|1	0|1	0|0	0|0	0|0	0|1	1|1	0|0	1|1	0|0	0|0	1|1	0|1	1|1	1|1	0|1	1|1	0|1	0|1	1|1	0|1	0|0	0|1	1|1	0|1	0|1
2	63146940	2_63146940	G	A	.	PASS	.	GT	.|.	.|.	.|.	.|.	.|.	.|.	.|.	.|.	.|.	.|.	.|.	.|.	.|.	.|.	.|.	.|.	.|.	.|.	.|.	.|.	.|.	.|.	.|.	.|.	.|.	.|.	.|.	.|.	.|.	.|.	.|.	.|.	.|.	.|.	.|.	.|.	.|.	.|.	.|.	.|.	.|.
2	63146949	2_63146949	T	A	.	PASS	.	GT	.|.	.|.	.|.	.|.	.|.	.|.	.|.	.|.	.|.	.|.	.|.	.|.	.|.	.|.	.|.	.|.	.|.	.|.	.|.	.|.	.|.	.|.	.|.	.|.	.|.	.|.	.|.	.|.	.|.	.|.	.|.	.|.	.|.	.|.	.|.	.|.	.|.	.|.	.|.	.|.	.|.
2	63146955	2_63146955	G	A	.	PASS	.	GT	.|.	.|.	.|.	.|.	.|.	.|.	.|.	.|.	.|.	.|.	.|.	.|.	.|.	.|.	.|.	.|.	.|.	.|.	.|.	.|.	.|.	.|.	.|.	.|.	.|.	.|.	.|.	.|.	.|.	.|.	.|.	.|.	.|.	.|.	.|.	.|.	.|.	.|.	.|.	.|.	.|.
2	63146976	2_63146976	T	C	.	PASS	.	GT	1|1	1|1	1|1	1|1	1|1	1|1	1|1	1|1	.|.	1|1	0|0	.|.	0|0	.|.	1|1	0|1	0|1	0|0	0|0	0|0	0|0	0|0	0|0	0|1	0|0	0|0	0|0	0|0	1|1	0|0	0|0	0|0	0|0	0|0	0|1	0|0	0|0	0|0	0|0	0|0	0|0
2	63147065	2_63147065	T	C	.	PASS	.	GT	0|0	0|0	0|0	.|.	0|0	0|0	0|0	0|0	0|0	.|.	0|0	0|0	0|0	0|0	.|.	0|0	0|0	0|0	0|0	0|0	0|0	0|0	0|0	0|0	0|0	0|0	0|0	0|0	0|0	0|0	0|0	0|0	0|0	0|1	0|0	0|0	0|0	0|0	0|0	0|0	0|0
2	63147150	2_63147150	G	A	.	PASS	.	GT	0|0	0|0	0|0	0|0	0|0	0|0	0|0	0|0	0|0	.|.	0|1	0|0	0|1	1|1	0|1	0|1	1|1	1|1	1|1	0|0	0|1	1|1	0|1	0|1	0|0	1|1	1|1	1|1	0|0	1|1	1|1	1|1	1|1	1|1	0|1	1|1	1|1	1|1	1|1	0|1	1|1
2	63147167	2_63147167	C	T	.	PASS	.	GT	0|0	0|0	0|0	0|0	0|0	0|0	0|0	0|0	0|0	.|.	0|1	0|0	0|1	1|1	0|1	0|1	.|.	1|1	1|1	0|0	0|1	1|1	0|1	0|1	0|0	1|1	1|1	1|1	0|0	1|1	1|1	1|1	1|1	1|1	0|1	1|1	1|1	1|1	1|1	0|1	1|1
2	63147178	2_63147178	A	G	.	PASS	.	GT	0|0	0|0	0|0	0|0	0|0	0|0	0|0	0|0	0|0	.|.	0|1	0|0	0|1	1|1	0|1	0|1	.|.	1|1	1|1	0|0	0|1	1|1	0|1	0|1	0|0	1|1	1|1	1|1	0|0	1|1	1|1	1|1	1|1	1|1	0|1	1|1	1|1	1|1	1|1	0|1	1|1
2	63147195	2_63147195	A	T	.	PASS	.	GT	1|1	1|1	1|1	1|1	1|1	1|1	1|1	1|1	1|1	.|.	1|1	0|1	0|1	1|1	1|1	1|1	1|1	1|1	1|1	.|.	0|1	1|1	0|1	1|1	1|1	1|1	1|1	1|1	1|1	1|1	1|1	1|1	1|1	1|1	1|1	1|1	1|1	1|1	1|1	0|1	1|1
2	63147198	2_63147198	A	T	.	PASS	.	GT	0|0	0|0	0|0	0|0	0|0	0|0	0|0	0|0	0|0	.|.	0|0	0|0	0|0	0|0	0|0	0|0	0|0	0|0	0|0	.|.	0|1	1|1	0|0	0|1	0|0	0|0	1|1	0|1	0|0	1|1	0|1	1|1	0|1	0|1	0|1	0|1	0|0	0|1	1|1	0|1	0|0
2	63147283	2_63147283	T	C	.	PASS	.	GT	0|0	0|0	0|0	0|0	0|0	0|0	0|0	0|0	0|0	.|.	0|0	0|1	0|1	1|1	0|1	0|1	0|1	1|1	1|1	0|0	0|0	0|0	0|1	0|1	0|0	1|1	0|0	0|1	0|0	0|0	0|1	0|0	0|1	0|1	0|0	0|1	1|1	0|1	0|0	0|0	1|1
2	63147299	2_63147299	G	A	.	PASS	.	GT	1|1	1|1	1|1	1|1	1|1	1|1	.|.	1|1	1|1	.|.	.|.	0|0	0|0	0|0	0|0	0|0	0|0	0|0	0|0	0|0	0|1	1|1	0|0	1|1	1|1	0|0	1|1	0|1	1|1	1|1	0|1	1|1	0|1	0|1	1|1	0|1	0|0	0|1	1|1	0|1	0|0
2	63147457	2_63147457	A	T	.	PASS	.	GT	1|1	1|1	1|1	1|1	1|1	1|1	1|1	1|1	1|1	1|1	.|.	0|0	0|0	0|0	0|1	.|.	0|0	0|0	0|0	0|0	0|1	0|0	0|1	1|1	0|1	0|0	0|0	0|0	1|1	0|0	0|0	0|0	0|0	0|1	0|1	0|0	0|0	0|0	0|0	0|0	0|1
2	63147612	2_63147612	G	A	.	PASS	.	GT	.|.	.|.	.|.	.|.	.|.	.|.	.|.	.|.	.|.	.|.	.|.	.|.	.|.	.|.	.|.	.|.	.|.	.|.	.|.	.|.	.|.	.|.	.|.	.|.	.|.	.|.	.|.	.|.	.|.	.|.	.|.	.|.	.|.	.|.	.|.	.|.	.|.	.|.	.|.	.|.	.|.
2	63147619	2_63147619	C	T	.	PASS	.	GT	.|.	.|.	.|.	.|.	.|.	.|.	.|.	.|.	.|.	.|.	.|.	.|.	.|.	.|.	.|.	.|.	.|.	.|.	.|.	.|.	.|.	.|.	.|.	.|.	.|.	.|.	.|.	.|.	.|.	.|.	.|.	.|.	.|.	.|.	.|.	.|.	.|.	.|.	.|.	.|.	.|.
2	63147620	2_63147620	G	A	.	PASS	.	GT	.|.	.|.	.|.	.|.	.|.	.|.	.|.	.|.	.|.	.|.	.|.	.|.	.|.	.|.	.|.	.|.	.|.	.|.	.|.	.|.	.|.	.|.	.|.	.|.	.|.	.|.	.|.	.|.	.|.	.|.	.|.	.|.	.|.	.|.	.|.	.|.	.|.	.|.	.|.	.|.	.|.
2	63147683	2_63147683	C	T	.	PASS	.	GT	0|0	0|0	.|.	0|0	0|0	0|0	0|0	.|.	0|0	0|0	.|.	0|0	0|0	0|0	0|0	0|0	0|0	0|0	0|0	0|0	0|0	0|0	0|0	0|0	0|0	0|0	0|0	0|0	0|0	0|0	0|0	0|0	0|0	0|0	0|0	0|0	0|0	0|0	0|0	0|0	0|1
2	63147706	2_63147706	G	A	.	PASS	.	GT	0|0	0|0	0|0	0|0	0|0	0|0	0|0	.|.	0|0	0|0	.|.	0|0	0|0	0|0	0|0	0|0	0|0	0|0	0|0	0|0	0|0	0|0	0|1	0|0	0|0	0|1	0|0	0|1	0|0	0|0	0|1	0|0	0|0	0|1	0|0	0|0	0|1	0|1	0|0	0|0	0|1
2	63147746	2_63147746	A	T	.	PASS	.	GT	1|1	1|1	1|1	1|1	1|1	1|1	1|1	.|.	1|1	1|1	.|.	0|1	0|0	1|1	1|1	1|1	1|1	1|1	1|1	1|1	1|1	1|1	0|1	0|1	0|1	0|1	1|1	0|1	1|1	1|1	0|1	1|1	1|1	0|0	1|1	1|1	0|1	0|1	1|1	0|1	0|0
2	63147758	2_63147758	A	T	.	PASS	.	GT	1|1	1|1	1|1	1|1	1|1	1|1	1|1	1|1	1|1	1|1	.|.	0|1	0|0	1|1	1|1	1|1	1|1	1|1	1|1	1|1	1|1	1|1	0|1	0|1	0|1	0|1	1|1	0|1	1|1	1|1	0|1	1|1	1|1	0|0	1|1	1|1	0|1	0|1	1|1	0|1	0|0
2	63147794	2_63147794	G	A	.	PASS	.	GT	0|0	0|0	0|0	0|0	0|0	0|0	0|0	0|0	0|0	0|0	.|.	0|1	0|0	1|1	1|1	1|1	1|1	1|1	1|1	0|1	1|1	1|1	0|0	0|1	0|1	0|1	1|1	0|1	0|0	1|1	0|1	1|1	1|1	0|0	0|1	1|1	0|1	0|1	1|1	0|1	0|0
2	63147806	2_63147806	A	T	.	PASS	.	GT	0|0	0|0	0|0	0|0	0|0	0|0	0|0	0|0	0|0	0|0	.|.	0|1	0|0	1|1	1|1	1|1	1|1	1|1	1|1	0|1	1|1	1|1	0|0	0|1	0|1	0|1	1|1	0|1	0|0	1|1	0|1	1|1	1|1	0|0	0|1	1|1	0|1	0|1	1|1	0|1	0|0
2	63147830	2_63147830	A	C	.	PASS	.	GT	0|0	0|0	0|0	0|0	0|0	0|0	0|0	0|0	0|0	0|0	1|1	0|1	0|1	1|1	1|1	1|1	1|1	1|1	1|1	0|1	1|1	1|1	0|0	0|1	0|1	0|1	1|1	0|1	0|0	1|1	0|1	1|1	1|1	0|0	0|1	1|1	0|1	0|1	1|1	0|1	0|0
2	63147897	2_63147897	T	C	.	PASS	.	GT	1|1	0|0	1|1	0|0	0|0	0|0	0|0	0|0	0|0	0|1	0|0	0|0	0|0	0|0	0|0	0|0	0|0	0|0	0|0	0|0	0|1	1|1	0|1	0|1	0|1	0|1	1|1	0|1	1|1	1|1	0|1	1|1	0|1	0|0	1|1	0|1	0|0	0|1	1|1	0|1	0|0
2	63147981	2_63147981	C	A	.	PASS	.	GT	0|0	1|1	0|0	1|1	1|1	1|1	1|1	1|1	1|1	.|.	1|1	1|1	1|1	1|1	1|1	1|1	1|1	1|1	.|.	1|1	0|1	0|0	0|1	0|1	1|1	0|1	0|0	0|1	0|0	0|0	0|1	0|0	0|1	1|1	0|0	0|1	1|1	0|1	0|0	0|1	1|1
2	63147997	2_63147997	A	G	.	PASS	.	GT	0|0	0|0	0|0	0|0	0|0	0|0	0|0	0|0	0|0	0|0	0|0	0|0	0|0	0|0	0|0	0|0	0|0	0|0	.|.	0|0	0|0	0|0	0|0	0|1	0|0	0|0	0|0	0|0	0|0	0|0	0|0	0|0	0|0	0|0	0|0	0|0	0|0	0|0	0|0	0|0	0|0
2	63148038	2_63148038	T	C	.	PASS	.	GT	.|.	.|.	.|.	.|.	.|.	.|.	.|.	.|.	.|.	.|.	.|.	.|.	.|.	.|.	.|.	.|.	.|.	.|.	.|.	.|.	.|.	.|.	.|.	.|.	.|.	.|.	.|.	.|.	.|.	.|.	.|.	.|.	.|.	.|.	.|.	.|.	.|.	.|.	.|.	.|.	.|.
2	63148049	2_63148049	A	G	.	PASS	.	GT	.|.	.|.	.|.	.|.	.|.	.|.	.|.	.|.	.|.	.|.	.|.	.|.	.|.	.|.	.|.	.|.	.|.	.|.	.|.	.|.	.|.	.|.	.|.	.|.	.|.	.|.	.|.	.|.	.|.	.|.	.|.	.|.	.|.	.|.	.|.	.|.	.|.	.|.	.|.	.|.	.|.
2	63148067	2_63148067	T	G	.	PASS	.	GT	.|.	.|.	.|.	.|.	.|.	.|.	.|.	.|.	.|.	.|.	.|.	.|.	.|.	.|.	.|.	.|.	.|.	.|.	.|.	.|.	.|.	.|.	.|.	.|.	.|.	.|.	.|.	.|.	.|.	.|.	.|.	.|.	.|.	.|.	.|.	.|.	.|.	.|.	.|.	.|.	.|.
2	63148078	2_63148078	C	T	.	PASS	.	GT	.|.	.|.	.|.	.|.	.|.	.|.	.|.	.|.	.|.	.|.	.|.	.|.	.|.	.|.	.|.	.|.	.|.	.|.	.|.	.|.	.|.	.|.	.|.	.|.	.|.	.|.	.|.	.|.	.|.	.|.	.|.	.|.	.|.	.|.	.|.	.|.	.|.	.|.	.|.	.|.	.|.
2	63148079	2_63148079	A	G	.	PASS	.	GT	.|.	.|.	.|.	.|.	.|.	.|.	.|.	.|.	.|.	.|.	.|.	.|.	.|.	.|.	.|.	.|.	.|.	.|.	.|.	.|.	.|.	.|.	.|.	.|.	.|.	.|.	.|.	.|.	.|.	.|.	.|.	.|.	.|.	.|.	.|.	.|.	.|.	.|.	.|.	.|.	.|.
2	63148081	2_63148081	T	C	.	PASS	.	GT	.|.	.|.	.|.	.|.	.|.	.|.	.|.	.|.	.|.	.|.	.|.	.|.	.|.	.|.	.|.	.|.	.|.	.|.	.|.	.|.	.|.	.|.	.|.	.|.	.|.	.|.	.|.	.|.	.|.	.|.	.|.	.|.	.|.	.|.	.|.	.|.	.|.	.|.	.|.	.|.	.|.
2	63148113	2_63148113	C	A	.	PASS	.	GT	0|0	0|0	0|0	0|0	0|0	0|0	0|0	0|0	0|0	0|0	0|0	.|.	0|0	0|0	0|0	0|0	0|0	0|0	0|0	.|.	0|0	0|0	0|0	0|0	0|0	0|0	0|0	0|0	0|0	0|0	0|0	0|0	0|0	0|0	0|0	0|0	0|0	0|0	0|0	0|0	0|0
2	63148150	2_63148150	G	A	.	PASS	.	GT	0|0	1|1	0|0	1|1	1|1	1|1	1|1	1|1	1|1	0|0	0|0	.|.	0|0	0|0	0|0	0|0	0|0	0|0	0|0	0|0	0|0	0|0	0|1	0|0	0|1	0|1	0|0	0|1	0|0	0|0	0|1	0|0	0|0	0|1	0|0	0|0	0|1	0|1	0|0	0|1	0|1
2	63148172	2_63148172	C	A	.	PASS	.	GT	.|.	.|.	.|.	.|.	.|.	.|.	.|.	.|.	.|.	.|.	.|.	.|.	.|.	.|.	.|.	.|.	.|.	.|.	.|.	.|.	.|.	.|.	.|.	.|.	.|.	.|.	.|.	.|.	.|.	.|.	.|.	.|.	.|.	.|.	.|.	.|.	.|.	.|.	.|.	.|.	.|.
2	63148179	2_63148179	C	T	.	PASS	.	GT	0|0	1|1	0|0	1|1	1|1	1|1	1|1	1|1	1|1	.|.	0|0	0|0	0|0	.|.	0|0	0|0	0|0	0|0	0|0	0|0	0|0	0|0	0|1	0|0	0|1	0|1	0|0	0|1	0|0	0|0	0|1	0|0	0|0	0|1	0|0	0|0	0|1	0|1	0|0	0|1	0|1
2	63148182	2_63148182	G	T	.	PASS	.	GT	0|0	0|0	0|0	0|0	0|0	0|0	0|0	0|0	0|0	.|.	0|0	0|0	0|0	.|.	0|0	0|0	0|0	0|0	0|0	0|0	0|1	0|0	0|0	0|0	0|0	0|0	0|0	0|0	0|0	0|0	0|0	0|0	0|0	0|0	0|0	0|0	0|0	0|0	0|0	0|0	0|0
2	63148226	2_63148226	C	A	.	PASS	.	GT	0|0	0|0	0|0	0|0	0|0	0|0	0|0	0|0	0|0	0|0	1|1	1|1	0|1	1|1	0|1	0|1	0|1	1|1	1|1	0|0	0|0	0|0	0|0	0|0	0|0	0|0	0|0	0|0	0|0	0|0	0|0	0|0	0|1	0|0	0|0	0|1	0|1	0|0	0|0	0|0	0|0
2	63148228	2_63148228	T	G	.	PASS	.	GT	.|.	.|.	.|.	.|.	.|.	.|.	.|.	.|.	.|.	.|.	.|.	.|.	.|.	.|.	.|.	.|.	.|.	.|.	.|.	.|.	.|.	.|.	.|.	.|.	.|.	.|.	.|.	.|.	.|.	.|.	.|.	.|.	.|.	.|.	.|.	.|.	.|.	.|.	.|.	.|.	.|.
2	63148229	2_63148229	G	A	.	PASS	.	GT	0|0	0|0	0|0	0|0	0|0	0|0	0|0	0|0	0|0	0|0	1|1	1|1	0|1	1|1	0|1	0|1	0|1	1|1	1|1	0|0	0|0	0|0	0|0	0|0	0|0	0|0	0|0	0|0	0|0	0|0	0|0	0|0	0|1	0|0	0|0	0|1	0|1	0|0	0|0	0|0	0|0
2	63148297	2_63148297	C	G	.	PASS	.	GT	0|0	1|1	0|0	1|1	1|1	1|1	1|1	1|1	1|1	0|0	1|1	1|1	0|1	.|.	1|1	0|1	1|1	1|1	1|1	0|1	0|0	0|0	0|1	0|0	0|1	0|1	0|0	0|1	0|0	0|0	0|1	0|0	0|1	0|1	0|0	0|1	1|1	0|1	0|0	0|1	0|1
2	63148300	2_63148300	T	C	.	PASS	.	GT	0|0	0|0	0|0	0|0	0|0	0|0	0|0	0|0	0|0	0|0	0|0	0|0	0|0	.|.	0|0	0|1	0|0	0|0	0|0	0|0	0|0	0|0	0|0	0|0	0|0	0|0	0|0	0|0	0|0	0|0	0|0	0|0	0|0	0|0	0|0	0|0	0|0	0|0	0|0	0|0	0|0
2	63148336	2_63148336	G	A	.	PASS	.	GT	0|0	1|1	0|0	1|1	1|1	1|1	1|1	1|1	1|1	0|0	0|0	0|0	0|0	.|.	0|0	0|0	0|0	0|0	0|0	0|0	0|0	0|0	0|1	0|0	0|1	0|1	0|0	0|1	0|0	0|0	0|1	0|0	0|0	0|1	0|0	0|0	0|1	0|1	0|0	0|1	0|1
2	63148358	2_63148358	A	G	.	PASS	.	GT	.|.	.|.	.|.	.|.	.|.	.|.	.|.	.|.	.|.	.|.	.|.	.|.	.|.	.|.	.|.	.|.	.|.	.|.	.|.	.|.	.|.	.|.	.|.	.|.	.|.	.|.	.|.	.|.	.|.	.|.	.|.	.|.	.|.	.|.	.|.	.|.	.|.	.|.	.|.	.|.	.|.
2	63148397	2_63148397	T	C	.	PASS	.	GT	0|0	1|1	0|0	1|1	1|1	1|1	.|.	1|1	1|1	0|0	0|0	0|0	0|0	.|.	0|0	0|0	0|0	0|0	0|0	0|0	1|1	1|1	0|1	0|1	0|1	1|1	1|1	1|1	0|0	1|1	1|1	1|1	0|1	0|1	0|1	0|1	0|1	1|1	1|1	1|1	0|1
2	63148399	2_63148399	T	G	.	PASS	.	GT	0|0	0|0	0|0	0|0	0|0	0|0	.|.	0|0	0|0	0|0	1|1	0|1	0|1	.|.	0|1	0|1	0|1	1|1	1|1	0|1	0|0	0|0	0|0	0|0	0|0	0|0	0|0	0|0	0|0	0|0	0|0	0|0	0|1	0|0	0|0	0|1	0|1	0|0	0|0	0|0	0|0
2	63148443	2_63148443	G	A	.	PASS	.	GT	0|0	0|0	0|0	0|0	0|0	0|0	0|0	0|0	.|.	0|0	0|0	0|0	0|0	0|0	0|0	0|0	0|0	0|0	0|0	0|0	0|1	1|1	0|0	0|0	0|0	0|1	1|1	0|1	0|0	1|1	0|1	1|1	0|1	0|0	0|1	0|1	0|0	0|1	1|1	0|1	0|0
2	63148462	2_63148462	A	T	.	PASS	.	GT	1|1	0|0	1|1	0|0	0|0	0|0	0|0	0|0	.|.	0|1	0|0	0|0	0|0	0|0	0|0	0|0	0|0	0|0	0|0	0|0	0|0	0|0	0|1	0|1	0|1	0|0	0|0	0|0	1|1	0|0	0|0	0|0	0|0	0|0	0|1	0|0	0|0	0|0	0|0	0|0	0|0
2	63148474	2_63148474	T	C	.	PASS	.	GT	.|.	.|.	.|.	.|.	.|.	.|.	.|.	.|.	.|.	.|.	.|.	.|.	.|.	.|.	.|.	.|.	.|.	.|.	.|.	.|.	.|.	.|.	.|.	.|.	.|.	.|.	.|.	.|.	.|.	.|.	.|.	.|.	.|.	.|.	.|.	.|.	.|.	.|.	.|.	.|.	.|.
2	63148514	2_63148514	G	A	.	PASS	.	GT	0|0	0|0	0|0	0|0	0|0	0|0	0|0	0|0	0|0	0|0	0|0	0|0	0|0	0|0	0|0	0|0	0|0	0|0	0|0	0|0	0|1	0|0	0|0	0|1	0|0	0|0	0|0	0|0	0|0	0|0	0|0	0|0	0|0	0|0	0|0	0|0	0|0	0|0	0|0	0|0	0|0
2	63148531	2_63148531	T	C	.	PASS	.	GT	0|0	0|0	0|0	0|0	0|0	0|0	0|0	0|0	0|0	0|0	0|0	0|0	0|0	0|0	0|0	0|0	0|0	0|0	0|0	0|0	0|0	0|0	0|0	0|0	0|0	0|0	0|0	0|0	0|0	0|0	0|0	0|0	0|0	0|1	0|0	0|0	0|0	0|0	0|0	0|1	0|0
2	63148592	2_63148592	T	C	.	PASS	.	GT	0|0	0|0	0|0	0|0	0|0	0|0	0|0	0|0	0|0	0|0	0|0	0|0	0|0	0|0	0|0	0|0	0|0	0|0	0|0	0|0	0|0	0|0	0|0	0|0	0|0	0|0	0|0	0|0	0|0	0|0	0|0	0|0	0|0	0|1	0|0	0|0	0|0	0|0	0|0	0|0	0|0
2	63148608	2_63148608	C	G	.	PASS	.	GT	.|.	.|.	.|.	.|.	.|.	.|.	.|.	.|.	.|.	.|.	.|.	.|.	.|.	.|.	.|.	.|.	.|.	.|.	.|.	.|.	.|.	.|.	.|.	.|.	.|.	.|.	.|.	.|.	.|.	.|.	.|.	.|.	.|.	.|.	.|.	.|.	.|.	.|.	.|.	.|.	.|.
2	63148637	2_63148637	C	T	.	PASS	.	GT	1|1	1|1	1|1	1|1	1|1	1|1	1|1	1|1	1|1	1|1	0|1	0|1	0|1	0|0	0|1	0|1	0|1	0|0	0|0	0|0	0|1	1|1	1|1	1|1	0|1	1|1	1|1	1|1	1|1	1|1	1|1	1|1	0|1	1|1	1|1	0|1	0|1	1|1	1|1	1|1	0|1
2	63148674	2_63148674	T	C	.	PASS	.	GT	1|1	0|0	1|1	0|0	0|0	0|0	0|0	0|0	0|0	0|1	0|1	0|1	0|1	1|1	0|1	0|1	0|1	1|1	1|1	1|1	0|1	0|0	0|1	0|1	0|1	0|0	0|0	0|0	1|1	0|0	0|0	0|0	0|1	0|0	0|1	0|1	0|1	0|0	0|0	0|1	0|0
2	63148678	2_63148678	T	A	.	PASS	.	GT	0|0	0|0	0|0	0|0	0|0	0|0	0|0	0|0	0|0	0|0	0|1	0|0	0|0	0|0	0|1	0|1	0|1	0|0	0|0	0|0	0|0	0|0	0|0	0|0	0|0	0|0	0|0	0|0	0|0	0|0	0|0	0|0	0|0	0|0	0|0	0|0	0|0	0|0	0|0	0|0	0|0
2	63148782	2_63148782	T	C	.	PASS	.	GT	1|1	1|1	1|1	.|.	1|1	1|1	1|1	1|1	1|1	.|.	0|0	0|0	0|0	0|0	0|0	0|0	0|0	0|0	0|0	0|0	0|0	0|0	1|1	0|1	0|1	0|1	0|0	0|1	1|1	0|0	0|1	0|0	0|0	0|1	0|1	0|0	0|1	0|1	0|0	0|0	0|1
2	63148808	2_63148808	A	C	.	PASS	.	GT	1|1	1|1	1|1	1|1	1|1	1|1	1|1	1|1	1|1	.|.	1|1	1|1	1|1	1|1	1|1	1|1	1|1	1|1	1|1	1|1	1|1	1|1	1|1	1|1	0|1	1|1	1|1	1|1	1|1	1|1	1|1	1|1	1|1	1|1	1|1	1|1	1|1	1|1	1|1	1|1	0|1
2	63148920	2_63148920	A	T	.	PASS	.	GT	1|1	1|1	1|1	1|1	1|1	1|1	1|1	1|1	1|1	1|1	1|1	1|1	1|1	1|1	1|1	1|1	1|1	1|1	1|1	1|1	1|1	1|1	1|1	1|1	1|1	1|1	1|1	1|1	1|1	1|1	1|1	1|1	1|1	1|1	1|1	1|1	1|1	1|1	1|1	1|1	1|1
2	63148946	2_63148946	T	C	.	PASS	.	GT	.|.	.|.	.|.	.|.	.|.	.|.	.|.	.|.	.|.	.|.	.|.	.|.	.|.	.|.	.|.	.|.	.|.	.|.	.|.	.|.	.|.	.|.	.|.	.|.	.|.	.|.	.|.	.|.	.|.	.|.	.|.	.|.	.|.	.|.	.|.	.|.	.|.	.|.	.|.	.|.	.|.
2	63148954	2_63148954	A	G	.	PASS	.	GT	.|.	.|.	.|.	.|.	.|.	.|.	.|.	.|.	.|.	.|.	.|.	.|.	.|.	.|.	.|.	.|.	.|.	.|.	.|.	.|.	.|.	.|.	.|.	.|.	.|.	.|.	.|.	.|.	.|.	.|.	.|.	.|.	.|.	.|.	.|.	.|.	.|.	.|.	.|.	.|.	.|.
2	63148960	2_63148960	C	T	.	PASS	.	GT	.|.	.|.	.|.	.|.	.|.	.|.	.|.	.|.	.|.	.|.	.|.	.|.	.|.	.|.	.|.	.|.	.|.	.|.	.|.	.|.	.|.	.|.	.|.	.|.	.|.	.|.	.|.	.|.	.|.	.|.	.|.	.|.	.|.	.|.	.|.	.|.	.|.	.|.	.|.	.|.	.|.
2	63149004	2_63149004	A	G	.	PASS	.	GT	0|0	0|0	0|0	0|0	0|0	0|0	0|0	0|0	0|0	0|0	1|1	0|1	0|1	1|1	1|1	1|1	1|1	1|1	1|1	0|1	0|1	0|0	0|0	0|0	0|0	0|0	0|0	0|0	0|0	0|0	0|0	0|0	0|1	0|0	0|0	0|1	0|1	0|0	0|0	0|0	0|0
2	63149127	2_63149127	T	C	.	PASS	.	GT	0|0	0|0	0|0	0|0	0|0	0|0	0|0	0|0	0|0	0|0	0|0	0|0	0|0	0|0	0|0	0|0	0|0	0|0	0|0	0|0	0|1	1|1	0|0	0|0	0|1	0|1	1|1	0|1	0|0	1|1	0|1	1|1	0|1	0|0	0|1	0|1	0|0	0|1	1|1	1|1	0|0
2	63149149	2_63149149	T	A	.	PASS	.	GT	0|0	0|0	0|0	0|0	0|0	0|0	0|0	0|0	0|0	0|0	0|0	0|0	0|0	0|0	0|0	0|0	0|0	0|0	0|0	0|0	0|0	0|0	0|0	0|0	0|0	0|0	0|0	0|0	0|0	0|0	0|0	0|0	0|0	0|1	0|0	0|0	0|0	0|0	0|0	0|0	0|1
2	63149182	2_63149182	T	C	.	PASS	.	GT	0|0	0|0	0|0	0|0	0|0	0|0	0|0	0|0	0|0	0|0	1|1	0|1	0|1	1|1	1|1	1|1	1|1	1|1	1|1	0|1	0|1	0|0	0|0	0|1	0|0	0|0	0|0	0|0	0|0	0|0	0|0	0|0	0|1	0|0	0|0	0|1	0|1	0|0	0|0	0|0	0|0
2	63149277	2_63149277	C	T	.	PASS	.	GT	0|0	1|1	.|.	1|1	1|1	1|1	1|1	1|1	1|1	0|1	1|1	0|1	0|0	1|1	1|1	1|1	1|1	1|1	1|1	0|0	0|1	0|0	0|1	0|1	0|0	0|1	0|0	0|1	0|0	0|0	0|1	0|0	0|1	0|1	0|0	0|1	1|1	0|1	0|0	0|0	1|1
2	63149304	2_63149304	C	T	.	PASS	.	GT	0|0	1|1	.|.	.|.	1|1	1|1	1|1	1|1	1|1	1|1	1|1	0|1	0|1	1|1	1|1	1|1	1|1	1|1	1|1	0|0	1|1	1|1	0|1	0|1	0|0	0|1	0|0	0|1	0|0	0|0	0|1	0|0	0|1	0|1	0|0	0|1	1|1	0|1	0|0	0|0	0|1
2	63149368	2_63149368	T	A	.	PASS	.	GT	0|0	1|1	.|.	1|1	1|1	1|1	1|1	1|1	1|1	0|1	1|1	0|1	1|1	1|1	1|1	1|1	1|1	1|1	1|1	0|1	0|1	0|0	0|1	0|1	0|0	0|1	0|0	0|1	0|0	0|0	0|1	0|0	0|1	0|1	0|0	0|1	1|1	0|1	0|0	0|0	0|1
2	63149428	2_63149428	A	G	.	PASS	.	GT	1|1	0|0	1|1	0|0	0|0	0|0	0|0	0|0	0|0	0|0	0|0	0|0	0|0	0|0	0|0	0|0	0|0	0|0	0|0	0|0	0|0	0|0	0|1	0|1	0|0	0|0	0|0	0|0	1|1	0|0	0|0	0|0	0|0	0|0	0|1	0|0	0|0	0|0	0|0	0|0	0|0
2	63149446	2_63149446	C	A	.	PASS	.	GT	1|1	1|1	1|1	1|1	1|1	1|1	1|1	1|1	1|1	1|1	1|1	1|1	1|1	1|1	1|1	1|1	1|1	.|.	1|1	1|1	0|1	0|0	1|1	1|1	0|0	0|1	0|0	0|1	1|1	0|0	0|1	0|0	0|1	0|1	0|1	0|1	1|1	0|1	0|0	0|0	0|1
2	63149452	2_63149452	C	T	.	PASS	.	GT	1|1	0|0	1|1	0|0	0|0	0|0	0|0	0|0	0|0	0|1	0|0	0|0	0|0	0|0	0|0	0|0	0|0	.|.	0|0	0|0	0|0	0|0	0|1	0|1	0|0	0|0	0|0	0|0	1|1	0|0	0|0	0|0	0|0	0|0	0|1	0|0	0|0	0|0	0|0	0|0	0|0
2	63149512	2_63149512	C	G	.	PASS	.	GT	.|.	.|.	.|.	.|.	.|.	.|.	.|.	.|.	.|.	.|.	.|.	.|.	.|.	.|.	.|.	.|.	.|.	.|.	.|.	.|.	.|.	.|.	.|.	.|.	.|.	.|.	.|.	.|.	.|.	.|.	.|.	.|.	.|.	.|.	.|.	.|.	.|.	.|.	.|.	.|.	.|.
2	63149539	2_63149539	C	T	.	PASS	.	GT	.|.	.|.	.|.	.|.	.|.	.|.	.|.	.|.	.|.	.|.	.|.	.|.	.|.	.|.	.|.	.|.	.|.	.|.	.|.	.|.	.|.	.|.	.|.	.|.	.|.	.|.	.|.	.|.	.|.	.|.	.|.	.|.	.|.	.|.	.|.	.|.	.|.	.|.	.|.	.|.	.|.
2	63149545	2_63149545	C	T	.	PASS	.	GT	.|.	.|.	.|.	.|.	.|.	.|.	.|.	.|.	.|.	.|.	.|.	.|.	.|.	.|.	.|.	.|.	.|.	.|.	.|.	.|.	.|.	.|.	.|.	.|.	.|.	.|.	.|.	.|.	.|.	.|.	.|.	.|.	.|.	.|.	.|.	.|.	.|.	.|.	.|.	.|.	.|.
2	63149550	2_63149550	G	A	.	PASS	.	GT	.|.	.|.	.|.	.|.	.|.	.|.	.|.	.|.	.|.	.|.	.|.	.|.	.|.	.|.	.|.	.|.	.|.	.|.	.|.	.|.	.|.	.|.	.|.	.|.	.|.	.|.	.|.	.|.	.|.	.|.	.|.	.|.	.|.	.|.	.|.	.|.	.|.	.|.	.|.	.|.	.|.
2	63149561	2_63149561	G	T	.	PASS	.	GT	1|1	1|1	1|1	1|1	1|1	1|1	1|1	1|1	1|1	1|1	1|1	1|1	1|1	1|1	1|1	1|1	1|1	1|1	1|1	1|1	0|1	0|0	1|1	1|1	0|0	0|1	0|0	0|1	1|1	0|0	0|1	0|0	0|1	0|1	0|1	0|1	1|1	0|1	0|0	0|0	0|1
2	63149588	2_63149588	T	C	.	PASS	.	GT	1|1	1|1	1|1	1|1	1|1	1|1	1|1	1|1	1|1	1|1	1|1	1|1	1|1	1|1	1|1	1|1	1|1	1|1	1|1	1|1	0|1	0|0	1|1	1|1	0|0	0|1	0|0	0|1	1|1	0|0	0|1	0|0	0|1	0|1	0|1	0|1	1|1	0|1	0|0	0|0	0|1
2	63149589	2_63149589	G	A	.	PASS	.	GT	1|1	1|1	1|1	1|1	1|1	1|1	1|1	1|1	1|1	1|1	1|1	1|1	1|1	1|1	1|1	1|1	1|1	1|1	1|1	1|1	0|1	0|0	1|1	1|1	0|0	0|1	0|0	0|1	1|1	0|0	0|1	0|0	0|1	0|1	0|1	0|1	1|1	0|1	0|0	0|0	0|1
2	63149618	2_63149618	C	T	.	PASS	.	GT	1|1	1|1	1|1	1|1	1|1	1|1	1|1	1|1	1|1	1|1	1|1	1|1	1|1	1|1	1|1	1|1	1|1	1|1	1|1	1|1	0|1	0|0	1|1	1|1	0|0	0|1	0|0	0|1	1|1	0|0	0|1	0|0	0|1	0|1	0|1	0|1	1|1	0|1	0|0	0|0	0|1
2	63149680	2_63149680	C	T	.	PASS	.	GT	.|.	.|.	.|.	.|.	.|.	.|.	.|.	.|.	.|.	.|.	.|.	.|.	.|.	.|.	.|.	.|.	.|.	.|.	.|.	.|.	.|.	.|.	.|.	.|.	.|.	.|.	.|.	.|.	.|.	.|.	.|.	.|.	.|.	.|.	.|.	.|.	.|.	.|.	.|.	.|.	.|.
2	63149702	2_63149702	G	T	.	PASS	.	GT	.|.	.|.	.|.	.|.	.|.	.|.	.|.	.|.	.|.	.|.	.|.	.|.	.|.	.|.	.|.	.|.	.|.	.|.	.|.	.|.	.|.	.|.	.|.	.|.	.|.	.|.	.|.	.|.	.|.	.|.	.|.	.|.	.|.	.|.	.|.	.|.	.|.	.|.	.|.	.|.	.|.
2	63149753	2_63149753	G	A	.	PASS	.	GT	0|0	1|1	0|0	1|1	1|1	1|1	1|1	1|1	1|1	1|1	1|1	0|1	0|1	1|1	1|1	1|1	.|.	1|1	1|1	0|1	1|1	1|1	0|1	0|1	0|1	1|1	1|1	1|1	0|0	1|1	1|1	1|1	1|1	0|1	0|1	1|1	1|1	1|1	1|1	1|1	0|1
2	63149811	2_63149811	G	A	.	PASS	.	GT	0|0	0|0	0|0	0|0	0|0	0|0	0|0	0|0	0|0	.|.	0|0	0|0	0|0	0|0	0|0	0|0	0|0	0|0	0|0	0|0	0|1	1|1	0|0	0|0	0|1	0|1	1|1	0|1	0|0	1|1	0|1	1|1	0|1	0|0	0|1	0|1	0|0	0|1	1|1	0|1	0|0
2	63149854	2_63149854	A	G	.	PASS	.	GT	1|1	0|0	1|1	0|0	0|0	0|0	0|0	0|0	0|0	.|.	0|0	0|0	0|0	0|0	0|0	0|0	.|.	0|0	0|0	0|0	0|0	0|0	0|1	0|1	0|1	0|0	0|0	0|0	1|1	0|0	0|0	0|0	0|0	0|0	0|1	0|0	0|0	0|0	0|0	0|0	0|0
2	63149879	2_63149879	G	A	.	PASS	.	GT	0|0	1|1	0|0	1|1	1|1	1|1	1|1	1|1	1|1	.|.	.|.	1|1	1|1	1|1	1|1	1|1	1|1	1|1	1|1	.|.	1|1	1|1	0|1	0|1	0|1	1|1	1|1	1|1	0|0	1|1	1|1	1|1	1|1	0|1	0|1	1|1	1|1	1|1	1|1	1|1	0|1
2	63149889	2_63149889	G	A	.	PASS	.	GT	0|0	1|1	0|0	1|1	1|1	1|1	1|1	1|1	1|1	.|.	.|.	1|1	1|1	1|1	1|1	1|1	1|1	1|1	1|1	.|.	1|1	1|1	0|1	0|1	0|1	1|1	1|1	1|1	0|0	1|1	1|1	1|1	1|1	0|1	0|1	1|1	1|1	1|1	1|1	0|1	0|1
2	63149927	2_63149927	C	T	.	PASS	.	GT	.|.	.|.	.|.	.|.	.|.	.|.	.|.	.|.	.|.	.|.	.|.	.|.	.|.	.|.	.|.	.|.	.|.	.|.	.|.	.|.	.|.	.|.	.|.	.|.	.|.	.|.	.|.	.|.	.|.	.|.	.|.	.|.	.|.	.|.	.|.	.|.	.|.	.|.	.|.	.|.	.|.
2	63149933	2_63149933	T	C	.	PASS	.	GT	0|0	0|0	0|0	0|0	0|0	0|0	0|0	0|0	0|0	.|.	0|0	0|0	0|0	0|0	0|0	.|.	0|0	0|0	0|0	0|0	0|0	0|0	0|0	0|0	0|0	0|0	0|0	0|0	0|0	0|0	0|0	0|0	0|0	0|0	0|0	0|0	0|0	0|0	0|0	0|0	0|1
2	63149960	2_63149960	C	T	.	PASS	.	GT	0|0	0|0	0|0	0|0	0|0	0|0	0|0	0|0	0|0	.|.	0|0	1|1	0|1	0|0	0|0	0|0	0|0	0|0	0|0	.|.	0|1	1|1	0|0	0|0	0|1	0|1	1|1	0|1	0|0	1|1	0|1	1|1	0|1	0|0	0|1	0|1	0|0	0|1	1|1	1|1	0|0
2	63149961	2_63149961	G	A	.	PASS	.	GT	1|1	0|0	1|1	0|0	0|0	0|0	0|0	0|0	0|0	.|.	0|0	0|0	0|0	0|0	0|0	0|0	0|0	0|0	0|0	.|.	0|0	0|0	0|1	0|1	0|1	0|0	0|0	0|0	1|1	0|0	0|0	0|0	0|0	0|0	0|1	0|0	0|0	0|0	0|0	0|0	0|0
2	63149983	2_63149983	T	A	.	PASS	.	GT	0|0	1|1	0|0	1|1	1|1	1|1	1|1	1|1	1|1	.|.	.|.	1|1	1|1	1|1	1|1	1|1	1|1	1|1	1|1	1|1	1|1	1|1	0|1	0|1	0|1	1|1	1|1	1|1	0|0	1|1	1|1	1|1	1|1	0|1	0|1	1|1	1|1	1|1	1|1	1|1	0|1
2	63149994	2_63149994	A	G	.	PASS	.	GT	0|0	0|0	0|0	0|0	0|0	0|0	0|0	0|0	0|0	.|.	.|.	1|1	0|1	0|0	0|0	0|0	0|0	0|0	0|0	0|1	0|1	1|1	0|0	0|0	0|1	0|1	1|1	0|1	0|0	1|1	0|1	1|1	0|1	0|0	0|1	0|1	0|0	0|1	1|1	0|1	0|0
2	63150103	2_63150103	A	G	.	PASS	.	GT	0|0	1|1	0|0	1|1	1|1	1|1	1|1	1|1	1|1	.|.	1|1	1|1	1|1	1|1	1|1	1|1	1|1	1|1	1|1	1|1	1|1	1|1	0|1	0|1	0|0	1|1	1|1	1|1	0|0	1|1	1|1	1|1	1|1	0|1	0|1	1|1	1|1	1|1	1|1	1|1	0|1
2	63150122	2_63150122	A	G	.	PASS	.	GT	0|0	1|1	0|0	1|1	1|1	1|1	1|1	1|1	1|1	0|0	1|1	0|1	0|1	1|1	1|1	1|1	1|1	1|1	1|1	0|1	1|1	1|1	0|1	0|1	0|0	1|1	1|1	1|1	0|0	1|1	1|1	1|1	1|1	0|1	0|1	1|1	1|1	1|1	1|1	0|1	0|1
2	63150164	2_63150164	A	G	.	PASS	.	GT	0|0	0|0	0|0	0|0	0|0	0|0	0|0	0|0	0|0	0|0	0|0	0|1	0|1	0|0	0|0	0|0	0|0	0|0	0|0	0|1	0|0	0|0	0|0	0|0	0|0	0|0	0|0	0|0	0|0	0|0	0|0	0|0	0|0	0|0	0|0	0|0	0|0	0|0	0|0	0|0	0|0
2	63150166	2_63150166	T	C	.	PASS	.	GT	0|0	0|0	0|0	0|0	0|0	0|0	0|0	0|0	0|0	0|0	0|0	0|0	0|0	0|0	0|0	0|0	0|0	0|0	0|0	0|0	0|0	0|0	0|0	0|0	0|0	0|0	0|0	0|0	0|0	0|0	0|0	0|0	0|0	0|0	0|0	0|0	0|0	0|0	0|0	0|1	0|0
2	63150200	2_63150200	G	A	.	PASS	.	GT	.|.	.|.	.|.	.|.	.|.	.|.	.|.	.|.	.|.	.|.	.|.	.|.	.|.	.|.	.|.	.|.	.|.	.|.	.|.	.|.	.|.	.|.	.|.	.|.	.|.	.|.	.|.	.|.	.|.	.|.	.|.	.|.	.|.	.|.	.|.	.|.	.|.	.|.	.|.	.|.	.|.
2	63150203	2_63150203	T	C	.	PASS	.	GT	.|.	.|.	.|.	.|.	.|.	.|.	.|.	.|.	.|.	.|.	.|.	.|.	.|.	.|.	.|.	.|.	.|.	.|.	.|.	.|.	.|.	.|.	.|.	.|.	.|.	.|.	.|.	.|.	.|.	.|.	.|.	.|.	.|.	.|.	.|.	.|.	.|.	.|.	.|.	.|.	.|.
2	63150213	2_63150213	C	A	.	PASS	.	GT	.|.	.|.	.|.	.|.	.|.	.|.	.|.	.|.	.|.	.|.	.|.	.|.	.|.	.|.	.|.	.|.	.|.	.|.	.|.	.|.	.|.	.|.	.|.	.|.	.|.	.|.	.|.	.|.	.|.	.|.	.|.	.|.	.|.	.|.	.|.	.|.	.|.	.|.	.|.	.|.	.|.
2	63150224	2_63150224	C	T	.	PASS	.	GT	.|.	.|.	.|.	.|.	.|.	.|.	.|.	.|.	.|.	.|.	.|.	.|.	.|.	.|.	.|.	.|.	.|.	.|.	.|.	.|.	.|.	.|.	.|.	.|.	.|.	.|.	.|.	.|.	.|.	.|.	.|.	.|.	.|.	.|.	.|.	.|.	.|.	.|.	.|.	.|.	.|.
2	63150228	2_63150228	A	C	.	PASS	.	GT	.|.	.|.	.|.	.|.	.|.	.|.	.|.	.|.	.|.	.|.	.|.	.|.	.|.	.|.	.|.	.|.	.|.	.|.	.|.	.|.	.|.	.|.	.|.	.|.	.|.	.|.	.|.	.|.	.|.	.|.	.|.	.|.	.|.	.|.	.|.	.|.	.|.	.|.	.|.	.|.	.|.
2	63150303	2_63150303	A	G	.	PASS	.	GT	0|0	0|0	0|0	0|0	0|0	0|0	0|0	0|0	0|0	0|0	0|0	0|0	0|0	0|0	0|0	0|0	0|0	0|0	0|0	0|0	0|0	0|0	0|0	0|0	0|0	0|0	0|0	0|0	0|0	0|0	0|0	0|0	0|0	0|0	0|0	0|0	0|0	0|0	0|0	0|1	0|0
2	63150368	2_63150368	T	C	.	PASS	.	GT	0|0	1|1	0|0	1|1	1|1	1|1	1|1	1|1	1|1	0|1	1|1	1|1	1|1	1|1	1|1	1|1	1|1	.|.	1|1	1|1	1|1	1|1	0|1	0|1	0|0	1|1	1|1	1|1	0|0	1|1	1|1	1|1	1|1	0|1	0|1	1|1	1|1	1|1	1|1	0|1	1|1
2	63150385	2_63150385	G	A	.	PASS	.	GT	0|0	0|0	0|0	0|0	0|0	0|0	0|0	0|0	0|0	0|0	0|0	0|0	0|0	0|0	0|0	0|0	0|0	.|.	0|0	0|0	0|0	0|0	0|0	0|0	0|0	0|0	0|0	0|0	0|0	0|0	0|0	0|0	0|0	0|0	0|0	0|0	0|0	0|0	0|0	0|0	0|1
2	63150495	2_63150495	C	T	.	PASS	.	GT	0|0	0|0	0|0	0|0	0|0	0|0	0|0	0|0	0|0	0|0	.|.	0|0	0|0	0|0	0|0	0|0	0|0	.|.	0|0	0|0	0|0	0|0	0|0	0|0	0|0	0|0	0|0	0|0	0|0	0|0	0|0	0|0	0|0	0|0	0|0	0|0	0|0	0|0	0|0	0|0	0|1
2	63150501	2_63150501	G	A	.	PASS	.	GT	.|.	.|.	.|.	.|.	.|.	.|.	.|.	.|.	.|.	.|.	.|.	.|.	.|.	.|.	.|.	.|.	.|.	.|.	.|.	.|.	.|.	.|.	.|.	.|.	.|.	.|.	.|.	.|.	.|.	.|.	.|.	.|.	.|.	.|.	.|.	.|.	.|.	.|.	.|.	.|.	.|.
2	63150523	2_63150523	A	G	.	PASS	.	GT	0|0	1|1	0|0	1|1	1|1	1|1	1|1	1|1	1|1	.|.	.|.	0|1	0|1	1|1	1|1	1|1	1|1	1|1	1|1	0|0	1|1	1|1	0|1	0|1	0|0	1|1	1|1	1|1	0|0	1|1	1|1	1|1	1|1	0|1	0|1	1|1	1|1	1|1	1|1	0|1	0|1
2	63150541	2_63150541	G	A	.	PASS	.	GT	0|0	0|0	0|0	0|0	0|0	0|0	0|0	0|0	0|0	.|.	.|.	0|0	0|0	0|0	0|0	0|0	0|0	0|0	0|0	0|0	0|0	0|0	0|0	0|1	0|0	0|0	0|0	0|0	0|0	0|0	0|0	0|0	0|0	0|0	0|0	0|0	0|0	0|0	0|0	0|0	0|0
2	63150560	2_63150560	A	T	.	PASS	.	GT	0|0	0|0	0|0	0|0	0|0	0|0	0|0	0|0	0|0	.|.	.|.	0|0	0|0	0|0	0|0	0|0	0|0	0|0	0|0	.|.	0|0	0|0	0|0	0|0	0|0	0|0	0|0	0|0	0|0	0|0	0|0	0|0	0|0	0|0	0|0	0|0	0|0	0|0	0|0	0|0	0|1
2	63150613	2_63150613	G	A	.	PASS	.	GT	0|0	0|0	0|0	0|0	0|0	0|0	0|0	0|0	0|0	.|.	.|.	0|0	0|0	0|0	0|0	0|0	.|.	0|0	0|0	.|.	0|0	0|0	0|0	0|0	0|0	0|0	0|0	0|0	0|0	0|0	0|0	0|0	0|0	0|0	0|0	0|0	0|0	0|0	0|0	0|0	0|1
2	63150648	2_63150648	C	T	.	PASS	.	GT	.|.	.|.	.|.	.|.	.|.	.|.	.|.	.|.	.|.	.|.	.|.	.|.	.|.	.|.	.|.	.|.	.|.	.|.	.|.	.|.	.|.	.|.	.|.	.|.	.|.	.|.	.|.	.|.	.|.	.|.	.|.	.|.	.|.	.|.	.|.	.|.	.|.	.|.	.|.	.|.	.|.
2	63150649	2_63150649	G	A	.	PASS	.	GT	1|1	1|1	1|1	1|1	1|1	1|1	1|1	1|1	1|1	.|.	.|.	.|.	1|1	1|1	1|1	1|1	.|.	1|1	1|1	.|.	1|1	1|1	1|1	1|1	1|1	1|1	1|1	1|1	1|1	1|1	1|1	1|1	1|1	0|1	1|1	1|1	1|1	1|1	1|1	1|1	1|1
2	63150695	2_63150695	T	C	.	PASS	.	GT	0|0	0|0	0|0	0|0	0|0	0|0	0|0	0|0	0|0	0|0	.|.	0|1	0|1	1|1	1|1	1|1	.|.	1|1	1|1	1|1	0|1	0|0	0|0	0|0	0|0	0|0	0|0	0|0	0|0	0|0	0|0	0|0	0|1	0|0	0|0	0|0	0|0	0|0	0|0	0|0	0|0
2	63150780	2_63150780	C	G	.	PASS	.	GT	0|0	1|1	0|0	1|1	1|1	1|1	1|1	1|1	1|1	0|0	1|1	0|1	0|1	1|1	1|1	1|1	1|1	1|1	1|1	1|1	1|1	1|1	0|1	0|1	0|0	1|1	1|1	1|1	0|0	1|1	1|1	1|1	1|1	0|1	0|1	1|1	1|1	1|1	1|1	0|1	0|1
2	63150925	2_63150925	G	A	.	PASS	.	GT	0|0	0|0	0|0	0|0	0|0	0|0	0|0	0|0	0|0	0|0	0|0	0|0	0|0	0|0	0|0	0|0	0|0	0|0	.|.	0|0	0|0	0|0	0|1	0|0	0|0	0|0	0|0	0|0	0|0	0|0	0|0	0|0	0|0	0|0	0|0	0|0	0|0	0|0	0|0	0|0	0|0
2	63150955	2_63150955	C	G	.	PASS	.	GT	.|.	.|.	.|.	.|.	.|.	.|.	.|.	.|.	.|.	.|.	.|.	.|.	.|.	.|.	.|.	.|.	.|.	.|.	.|.	.|.	.|.	.|.	.|.	.|.	.|.	.|.	.|.	.|.	.|.	.|.	.|.	.|.	.|.	.|.	.|.	.|.	.|.	.|.	.|.	.|.	.|.
2	63150959	2_63150959	A	G	.	PASS	.	GT	.|.	.|.	.|.	.|.	.|.	.|.	.|.	.|.	.|.	.|.	.|.	.|.	.|.	.|.	.|.	.|.	.|.	.|.	.|.	.|.	.|.	.|.	.|.	.|.	.|.	.|.	.|.	.|.	.|.	.|.	.|.	.|.	.|.	.|.	.|.	.|.	.|.	.|.	.|.	.|.	.|.
2	63150963	2_63150963	C	T	.	PASS	.	GT	.|.	.|.	.|.	.|.	.|.	.|.	.|.	.|.	.|.	.|.	.|.	.|.	.|.	.|.	.|.	.|.	.|.	.|.	.|.	.|.	.|.	.|.	.|.	.|.	.|.	.|.	.|.	.|.	.|.	.|.	.|.	.|.	.|.	.|.	.|.	.|.	.|.	.|.	.|.	.|.	.|.
2	63151038	2_63151038	A	T	.	PASS	.	GT	.|.	.|.	.|.	.|.	.|.	.|.	.|.	.|.	.|.	.|.	.|.	.|.	.|.	.|.	.|.	.|.	.|.	.|.	.|.	.|.	.|.	.|.	.|.	.|.	.|.	.|.	.|.	.|.	.|.	.|.	.|.	.|.	.|.	.|.	.|.	.|.	.|.	.|.	.|.	.|.	.|.
2	63151052	2_63151052	G	A	.	PASS	.	GT	.|.	.|.	.|.	.|.	.|.	.|.	.|.	.|.	.|.	.|.	.|.	.|.	.|.	.|.	.|.	.|.	.|.	.|.	.|.	.|.	.|.	.|.	.|.	.|.	.|.	.|.	.|.	.|.	.|.	.|.	.|.	.|.	.|.	.|.	.|.	.|.	.|.	.|.	.|.	.|.	.|.
2	63151053	2_63151053	G	A	.	PASS	.	GT	.|.	.|.	.|.	.|.	.|.	.|.	.|.	.|.	.|.	.|.	.|.	.|.	.|.	.|.	.|.	.|.	.|.	.|.	.|.	.|.	.|.	.|.	.|.	.|.	.|.	.|.	.|.	.|.	.|.	.|.	.|.	.|.	.|.	.|.	.|.	.|.	.|.	.|.	.|.	.|.	.|.
2	63151056	2_63151056	C	T	.	PASS	.	GT	.|.	.|.	.|.	.|.	.|.	.|.	.|.	.|.	.|.	.|.	.|.	.|.	.|.	.|.	.|.	.|.	.|.	.|.	.|.	.|.	.|.	.|.	.|.	.|.	.|.	.|.	.|.	.|.	.|.	.|.	.|.	.|.	.|.	.|.	.|.	.|.	.|.	.|.	.|.	.|.	.|.
2	63151057	2_63151057	A	G	.	PASS	.	GT	.|.	.|.	.|.	.|.	.|.	.|.	.|.	.|.	.|.	.|.	.|.	.|.	.|.	.|.	.|.	.|.	.|.	.|.	.|.	.|.	.|.	.|.	.|.	.|.	.|.	.|.	.|.	.|.	.|.	.|.	.|.	.|.	.|.	.|.	.|.	.|.	.|.	.|.	.|.	.|.	.|.
2	63151066	2_63151066	A	G	.	PASS	.	GT	.|.	.|.	.|.	.|.	.|.	.|.	.|.	.|.	.|.	.|.	.|.	.|.	.|.	.|.	.|.	.|.	.|.	.|.	.|.	.|.	.|.	.|.	.|.	.|.	.|.	.|.	.|.	.|.	.|.	.|.	.|.	.|.	.|.	.|.	.|.	.|.	.|.	.|.	.|.	.|.	.|.
2	63151078	2_63151078	T	A	.	PASS	.	GT	0|0	0|0	0|0	0|0	0|0	0|0	.|.	0|0	0|0	0|0	0|0	0|0	0|0	0|0	0|0	0|0	.|.	0|0	0|0	0|0	0|0	0|0	0|0	0|0	0|0	0|0	0|0	0|0	0|0	0|0	0|0	0|0	0|0	0|0	0|0	0|0	0|0	0|0	0|0	0|0	0|1
2	63151105	2_63151105	G	A	.	PASS	.	GT	0|0	0|0	0|0	0|0	0|0	0|0	0|0	0|0	0|0	0|0	0|0	0|0	0|0	0|0	0|0	0|0	.|.	0|0	0|0	0|0	0|0	0|0	0|1	0|0	0|0	0|0	0|0	0|0	0|0	0|0	0|0	0|0	0|0	0|0	0|0	0|0	0|0	0|0	0|0	0|0	0|0
2	63151159	2_63151159	C	T	.	PASS	.	GT	1|1	0|0	1|1	0|0	0|0	0|0	0|0	0|0	0|0	0|1	0|0	1|1	0|1	.|.	0|0	0|0	.|.	0|0	.|.	1|1	0|0	0|0	0|1	0|1	1|1	0|0	0|0	0|0	1|1	0|0	0|0	0|0	0|0	0|0	0|1	0|0	0|0	0|0	0|0	0|0	0|1
2	63151175	2_63151175	C	T	.	PASS	.	GT	0|0	0|0	0|0	0|0	0|0	0|0	0|0	0|0	0|0	0|0	0|0	0|1	0|1	0|0	0|0	0|0	.|.	0|0	.|.	1|1	0|0	0|0	0|1	0|0	0|0	0|0	0|0	0|0	0|0	0|0	0|0	0|0	0|0	0|0	0|0	0|0	0|0	0|0	0|0	0|0	0|1
2	63151180	2_63151180	C	T	.	PASS	.	GT	0|0	0|0	.|.	0|0	0|0	0|0	0|0	0|0	0|0	0|0	0|0	0|0	0|0	0|0	0|0	0|0	.|.	0|0	.|.	0|0	0|0	0|0	0|0	0|0	0|0	0|0	0|0	0|0	0|0	0|0	0|0	0|0	0|0	0|0	0|0	0|0	0|0	0|0	0|0	0|0	0|1
2	63151231	2_63151231	G	A	.	PASS	.	GT	.|.	.|.	.|.	.|.	.|.	.|.	.|.	.|.	.|.	.|.	.|.	.|.	.|.	.|.	.|.	.|.	.|.	.|.	.|.	.|.	.|.	.|.	.|.	.|.	.|.	.|.	.|.	.|.	.|.	.|.	.|.	.|.	.|.	.|.	.|.	.|.	.|.	.|.	.|.	.|.	.|.
2	63151232	2_63151232	C	G	.	PASS	.	GT	.|.	.|.	.|.	.|.	.|.	.|.	.|.	.|.	.|.	.|.	.|.	.|.	.|.	.|.	.|.	.|.	.|.	.|.	.|.	.|.	.|.	.|.	.|.	.|.	.|.	.|.	.|.	.|.	.|.	.|.	.|.	.|.	.|.	.|.	.|.	.|.	.|.	.|.	.|.	.|.	.|.
2	63151299	2_63151299	T	C	.	PASS	.	GT	.|.	1|1	0|0	1|1	1|1	1|1	1|1	1|1	1|1	0|1	1|1	0|1	0|1	1|1	1|1	1|1	1|1	1|1	1|1	0|0	0|1	0|0	0|1	0|1	0|0	0|1	0|1	0|1	0|0	0|0	1|1	0|0	0|1	0|1	0|0	0|1	0|1	0|0	0|0	0|0	0|1
2	63151413	2_63151413	A	G	.	PASS	.	GT	0|0	0|0	0|0	0|0	0|0	0|0	0|0	0|0	0|0	0|0	0|0	0|0	0|0	0|0	0|0	0|0	0|0	0|0	0|0	0|0	0|1	1|1	0|0	0|0	0|0	0|1	0|1	0|1	0|0	1|1	0|0	1|1	0|1	0|0	0|1	0|1	0|1	1|1	1|1	0|1	0|0
2	63151534	2_63151534	T	C	.	PASS	.	GT	0|0	0|0	0|0	0|0	0|0	0|0	.|.	0|0	0|0	0|0	0|0	0|1	0|1	0|0	0|0	0|0	0|0	0|0	0|0	0|1	0|0	0|0	0|0	0|0	0|0	0|0	0|0	0|0	0|0	0|0	0|0	0|0	0|0	0|0	0|0	0|0	0|0	0|0	0|0	0|0	0|0
2	63151553	2_63151553	C	G	.	PASS	.	GT	0|0	1|1	0|0	1|1	1|1	1|1	.|.	1|1	1|1	0|1	1|1	0|1	0|1	1|1	1|1	1|1	1|1	1|1	1|1	0|1	1|1	1|1	0|1	0|1	0|0	1|1	1|1	1|1	0|0	1|1	1|1	1|1	1|1	0|1	0|1	1|1	1|1	1|1	1|1	0|1	0|1
2	63151581	2_63151581	G	T	.	PASS	.	GT	0|0	0|0	0|0	0|0	0|0	0|0	0|0	0|0	0|0	0|0	0|0	0|1	0|1	0|0	0|0	0|0	0|0	0|0	0|0	0|1	0|0	0|0	0|0	0|0	0|0	0|0	0|0	0|0	0|0	0|0	0|0	0|0	0|0	0|0	0|0	0|0	0|0	0|0	0|0	0|0	0|1
2	63151605	2_63151605	C	T	.	PASS	.	GT	0|0	0|0	0|0	0|0	0|0	0|0	0|0	0|0	0|0	.|.	0|0	0|0	0|0	0|0	0|0	0|0	0|0	0|0	0|0	0|0	0|0	0|0	0|0	0|0	0|1	0|0	0|0	0|0	0|0	0|0	0|0	0|0	0|0	0|0	0|0	0|0	0|0	0|0	0|0	0|0	0|0
2	63151623	2_63151623	T	C	.	PASS	.	GT	0|0	0|0	0|0	0|0	0|0	0|0	0|0	0|0	0|0	0|0	0|0	0|1	0|1	0|0	0|0	0|0	0|0	0|0	0|0	0|1	0|0	0|0	0|0	0|0	0|0	0|1	0|1	0|1	0|0	1|1	0|0	0|1	0|1	0|0	0|1	0|1	0|1	1|1	1|1	0|1	0|0
2	63151635	2_63151635	G	A	.	PASS	.	GT	0|0	0|0	0|0	0|0	0|0	0|0	0|0	0|0	0|0	0|0	0|0	0|0	0|0	0|0	0|0	0|0	0|0	0|0	0|0	0|0	0|0	0|0	0|0	0|0	0|0	0|1	0|1	0|1	0|0	1|1	0|0	0|1	0|1	0|0	0|1	0|1	0|1	1|1	1|1	0|1	0|0
2	63151642	2_63151642	G	A	.	PASS	.	GT	0|0	1|1	0|0	1|1	1|1	1|1	1|1	1|1	1|1	0|1	1|1	1|1	1|1	1|1	1|1	1|1	1|1	1|1	1|1	1|1	1|1	1|1	0|1	0|1	0|0	0|1	0|1	0|1	0|0	0|0	1|1	0|1	0|1	0|1	0|0	0|1	0|1	0|0	0|0	0|0	0|1
2	63151657	2_63151657	T	C	.	PASS	.	GT	0|0	1|1	0|0	1|1	1|1	1|1	1|1	1|1	1|1	0|1	1|1	1|1	1|1	1|1	1|1	1|1	1|1	1|1	1|1	1|1	1|1	1|1	0|1	0|1	0|0	0|1	0|1	0|1	0|0	0|0	1|1	0|1	0|1	0|1	0|0	0|1	0|1	0|0	0|0	0|0	0|1
2	63151667	2_63151667	G	C	.	PASS	.	GT	0|0	0|0	0|0	0|0	0|0	0|0	0|0	0|0	0|0	0|0	0|0	0|0	0|0	0|0	0|0	0|0	0|0	0|0	0|0	0|0	0|0	0|0	0|0	0|0	0|0	0|1	0|1	0|1	0|0	1|1	0|0	0|1	0|1	0|0	0|1	0|1	0|1	1|1	1|1	0|1	0|0
2	63151685	2_63151685	T	C	.	PASS	.	GT	0|0	1|1	0|0	1|1	1|1	1|1	.|.	1|1	1|1	0|0	1|1	1|1	1|1	1|1	1|1	1|1	1|1	1|1	1|1	1|1	1|1	1|1	0|1	0|1	0|0	0|1	0|1	0|1	0|0	0|0	1|1	0|1	0|1	0|1	0|0	0|1	0|1	0|0	0|0	0|0	0|1
2	63151781	2_63151781	C	T	.	PASS	.	GT	1|1	0|0	1|1	0|0	0|0	0|0	0|0	0|0	0|0	.|.	.|.	0|0	0|0	0|0	0|0	0|0	0|0	0|0	0|0	0|0	0|0	0|0	0|0	0|1	0|1	0|0	0|0	0|0	1|1	0|0	0|0	0|0	0|0	0|0	0|1	0|0	0|0	0|0	0|0	0|1	0|1
2	63151811	2_63151811	C	T	.	PASS	.	GT	0|0	0|0	0|0	0|0	0|0	0|0	0|0	0|0	0|0	.|.	.|.	0|0	0|0	0|0	0|0	0|0	0|0	0|0	0|0	0|0	0|0	0|0	0|1	0|0	0|0	0|0	0|0	0|0	0|0	0|0	0|0	0|0	0|0	0|0	0|0	0|0	0|0	0|0	0|0	0|0	0|0
2	63151817	2_63151817	G	A	.	PASS	.	GT	0|0	0|0	0|0	0|0	0|0	0|0	0|0	0|0	0|0	.|.	.|.	0|0	0|0	0|0	0|0	0|0	0|0	0|0	0|0	0|0	0|0	0|0	0|0	0|0	0|0	0|1	0|1	0|1	0|0	1|1	0|0	0|1	0|1	0|0	0|1	0|1	0|1	1|1	1|1	0|1	0|0
2	63151866	2_63151866	T	C	.	PASS	.	GT	.|.	.|.	.|.	.|.	.|.	.|.	.|.	.|.	.|.	.|.	.|.	.|.	.|.	.|.	.|.	.|.	.|.	.|.	.|.	.|.	.|.	.|.	.|.	.|.	.|.	.|.	.|.	.|.	.|.	.|.	.|.	.|.	.|.	.|.	.|.	.|.	.|.	.|.	.|.	.|.	.|.
2	63151868	2_63151868	C	T	.	PASS	.	GT	.|.	.|.	.|.	.|.	.|.	.|.	.|.	.|.	.|.	.|.	.|.	.|.	.|.	.|.	.|.	.|.	.|.	.|.	.|.	.|.	.|.	.|.	.|.	.|.	.|.	.|.	.|.	.|.	.|.	.|.	.|.	.|.	.|.	.|.	.|.	.|.	.|.	.|.	.|.	.|.	.|.
2	63151887	2_63151887	A	G	.	PASS	.	GT	1|1	0|0	1|1	0|0	0|0	0|0	0|0	0|0	0|0	.|.	0|0	0|0	0|0	0|0	0|0	0|0	0|0	0|0	0|0	0|0	0|0	0|0	0|1	0|1	1|1	0|1	0|1	0|1	1|1	1|1	0|0	0|1	0|1	0|0	1|1	0|1	0|1	1|1	1|1	1|1	0|1
2	63151926	2_63151926	G	A	.	PASS	.	GT	0|0	0|0	0|0	0|0	0|0	0|0	0|0	0|0	0|0	.|.	0|0	0|0	0|0	0|0	0|0	0|0	0|0	0|0	0|0	0|0	0|0	0|0	0|0	0|0	0|0	0|0	0|0	0|0	0|0	0|0	0|0	0|0	0|0	0|0	0|0	0|0	0|0	0|0	0|0	0|0	0|0
2	63152011	2_63152011	A	G	.	PASS	.	GT	1|1	0|0	1|1	0|0	0|0	0|0	0|0	0|0	0|0	1|1	0|0	0|0	.|.	0|0	0|0	.|.	0|0	0|0	0|0	0|0	0|0	0|0	0|1	0|1	1|1	0|1	0|1	0|1	1|1	1|1	0|0	0|1	0|1	0|0	1|1	0|1	0|0	1|1	1|1	1|1	0|1
2	63152045	2_63152045	T	C	.	PASS	.	GT	0|0	0|0	0|0	0|0	0|0	0|0	0|0	0|0	0|0	0|0	0|0	0|0	.|.	0|0	0|0	.|.	0|0	0|0	0|0	.|.	0|0	0|0	0|0	0|0	0|0	0|0	0|0	0|0	0|0	0|0	0|0	0|0	0|0	0|0	0|0	0|0	0|0	0|0	0|0	0|0	0|0
2	63152082	2_63152082	C	A	.	PASS	.	GT	1|1	0|0	1|1	0|0	0|0	0|0	0|0	0|0	0|0	1|1	0|0	0|0	0|0	0|0	0|0	.|.	0|0	0|0	0|0	0|0	0|0	0|0	0|1	0|1	1|1	0|1	0|1	0|1	1|1	1|1	0|0	0|1	0|1	0|0	1|1	0|1	0|1	1|1	1|1	1|1	0|1
2	63152092	2_63152092	A	G	.	PASS	.	GT	0|0	0|0	0|0	0|0	0|0	0|0	0|0	0|0	0|0	0|0	0|0	0|0	0|0	0|0	0|0	.|.	0|0	0|0	0|0	0|0	0|0	0|0	0|0	0|0	0|1	0|0	0|0	0|0	0|0	0|0	0|0	0|0	0|0	0|0	0|0	0|0	0|0	0|0	0|0	0|0	0|0
2	63152183	2_63152183	C	T	.	PASS	.	GT	.|.	.|.	.|.	.|.	.|.	.|.	.|.	.|.	.|.	.|.	.|.	.|.	.|.	.|.	.|.	.|.	.|.	.|.	.|.	.|.	.|.	.|.	.|.	.|.	.|.	.|.	.|.	.|.	.|.	.|.	.|.	.|.	.|.	.|.	.|.	.|.	.|.	.|.	.|.	.|.	.|.
2	63152204	2_63152204	A	G	.	PASS	.	GT	.|.	.|.	.|.	.|.	.|.	.|.	.|.	.|.	.|.	.|.	.|.	.|.	.|.	.|.	.|.	.|.	.|.	.|.	.|.	.|.	.|.	.|.	.|.	.|.	.|.	.|.	.|.	.|.	.|.	.|.	.|.	.|.	.|.	.|.	.|.	.|.	.|.	.|.	.|.	.|.	.|.
2	63152205	2_63152205	T	C	.	PASS	.	GT	.|.	.|.	.|.	.|.	.|.	.|.	.|.	.|.	.|.	.|.	.|.	.|.	.|.	.|.	.|.	.|.	.|.	.|.	.|.	.|.	.|.	.|.	.|.	.|.	.|.	.|.	.|.	.|.	.|.	.|.	.|.	.|.	.|.	.|.	.|.	.|.	.|.	.|.	.|.	.|.	.|.
2	63152316	2_63152316	C	T	.	PASS	.	GT	0|0	0|0	0|0	0|0	0|0	0|0	0|0	0|0	.|.	0|0	0|0	0|0	0|0	0|0	0|0	0|0	0|0	0|0	0|0	0|0	0|0	0|0	0|1	0|0	0|1	0|0	0|0	0|0	0|0	0|0	0|0	0|0	0|0	0|0	0|0	0|0	0|0	0|0	0|0	0|0	0|0
2	63152358	2_63152358	A	G	.	PASS	.	GT	1|1	0|0	1|1	0|0	0|0	0|0	0|0	.|.	.|.	0|1	0|0	0|0	0|0	0|0	0|0	0|0	0|0	0|0	0|0	0|0	0|0	0|0	0|1	0|1	1|1	0|0	0|0	0|0	1|1	0|0	0|0	0|0	0|0	0|0	0|1	0|0	0|0	0|0	0|0	0|0	0|1
2	63152366	2_63152366	C	G	.	PASS	.	GT	1|1	0|0	1|1	0|0	0|0	0|0	0|0	.|.	.|.	0|1	0|0	0|0	0|0	0|0	0|0	0|0	0|0	0|0	0|0	0|0	0|0	0|0	0|1	0|1	1|1	0|0	0|0	0|0	1|1	0|0	0|0	0|0	0|0	0|0	0|1	0|0	0|0	0|0	0|0	0|1	0|1
2	63152440	2_63152440	C	T	.	PASS	.	GT	1|1	0|0	1|1	0|0	0|0	0|0	.|.	0|0	0|0	0|1	.|.	1|1	1|1	1|1	1|1	1|1	1|1	1|1	1|1	1|1	0|1	0|0	0|1	0|1	1|1	0|0	0|0	0|0	1|1	0|0	0|0	0|0	0|1	0|0	0|1	0|0	0|0	0|0	0|0	0|1	0|1
2	63152485	2_63152485	T	C	.	PASS	.	GT	0|0	0|0	0|0	0|0	0|0	0|0	0|0	0|0	0|0	0|0	0|0	0|0	0|0	0|0	0|0	0|0	0|0	0|0	0|0	0|0	0|0	0|0	0|0	0|0	0|1	0|0	0|0	0|0	0|0	0|0	0|0	0|0	0|0	0|0	0|0	0|0	0|0	0|0	0|0	0|1	0|1
2	63152496	2_63152496	A	G	.	PASS	.	GT	1|1	0|0	1|1	0|0	0|0	0|0	0|0	0|0	0|0	0|1	0|0	0|0	0|0	0|0	0|0	0|0	0|0	0|0	0|0	.|.	0|0	0|0	0|1	0|1	1|1	0|0	0|0	0|0	1|1	0|0	0|0	0|0	0|0	0|0	0|1	0|0	0|0	0|0	0|0	0|1	0|1
2	63152542	2_63152542	A	G	.	PASS	.	GT	.|.	.|.	.|.	.|.	.|.	.|.	.|.	.|.	.|.	.|.	.|.	.|.	.|.	.|.	.|.	.|.	.|.	.|.	.|.	.|.	.|.	.|.	.|.	.|.	.|.	.|.	.|.	.|.	.|.	.|.	.|.	.|.	.|.	.|.	.|.	.|.	.|.	.|.	.|.	.|.	.|.
2	63152548	2_63152548	T	C	.	PASS	.	GT	.|.	.|.	.|.	.|.	.|.	.|.	.|.	.|.	.|.	.|.	.|.	.|.	.|.	.|.	.|.	.|.	.|.	.|.	.|.	.|.	.|.	.|.	.|.	.|.	.|.	.|.	.|.	.|.	.|.	.|.	.|.	.|.	.|.	.|.	.|.	.|.	.|.	.|.	.|.	.|.	.|.
2	63152571	2_63152571	T	A	.	PASS	.	GT	1|1	0|0	1|1	0|0	0|0	0|0	0|0	0|0	0|0	1|1	0|0	0|0	0|0	0|0	0|0	0|0	0|0	0|0	0|0	.|.	0|0	0|0	0|1	0|1	1|1	0|1	0|1	0|1	1|1	1|1	0|0	0|1	0|1	0|0	1|1	0|1	0|1	1|1	1|1	1|1	0|1
2	63152578	2_63152578	A	C	.	PASS	.	GT	1|1	0|0	1|1	0|0	0|0	0|0	0|0	0|0	0|0	.|.	0|0	0|0	0|0	0|0	0|0	0|0	0|0	0|0	0|0	.|.	0|0	0|0	0|0	0|0	0|0	0|0	0|0	0|0	0|1	0|0	0|0	0|0	0|0	0|0	0|1	0|0	0|0	0|0	0|0	0|1	0|1
2	63152608	2_63152608	C	T	.	PASS	.	GT	1|1	0|0	1|1	0|0	0|0	0|0	0|0	0|0	0|0	.|.	1|1	0|1	0|1	1|1	1|1	1|1	1|1	1|1	1|1	.|.	0|1	0|0	0|1	1|1	1|1	0|1	0|1	0|1	1|1	1|1	0|0	0|1	1|1	0|0	1|1	0|1	0|1	1|1	1|1	1|1	0|1
2	63152636	2_63152636	G	A	.	PASS	.	GT	1|1	0|0	1|1	0|0	0|0	0|0	0|0	.|.	0|0	.|.	0|0	0|0	0|0	0|0	0|0	0|0	0|0	0|0	0|0	.|.	0|0	0|0	0|0	0|1	1|1	0|1	0|1	0|1	1|1	1|1	0|0	0|1	0|1	0|0	1|1	0|1	0|1	1|1	1|1	1|1	0|1
2	63152704	2_63152704	C	T	.	PASS	.	GT	0|0	0|0	0|0	0|0	0|0	0|0	0|0	.|.	0|0	.|.	0|0	0|0	0|0	0|0	0|0	0|0	0|0	0|0	0|0	.|.	0|0	0|0	0|1	0|0	0|0	0|0	0|0	0|0	0|0	0|0	0|0	0|0	0|0	0|0	0|0	0|0	0|0	0|0	0|0	0|0	0|0
2	63152713	2_63152713	G	A	.	PASS	.	GT	0|0	0|0	0|0	0|0	0|0	0|0	0|0	.|.	0|0	.|.	0|0	0|0	0|0	0|0	0|0	0|0	0|0	0|0	0|0	.|.	0|0	0|0	0|0	0|0	0|0	0|0	0|0	0|0	0|0	0|0	0|0	0|0	0|0	0|0	0|0	0|0	0|0	0|0	0|0	0|0	0|0
2	63152745	2_63152745	G	A	.	PASS	.	GT	.|.	.|.	.|.	.|.	.|.	.|.	.|.	.|.	.|.	.|.	.|.	.|.	.|.	.|.	.|.	.|.	.|.	.|.	.|.	.|.	.|.	.|.	.|.	.|.	.|.	.|.	.|.	.|.	.|.	.|.	.|.	.|.	.|.	.|.	.|.	.|.	.|.	.|.	.|.	.|.	.|.
2	63152847	2_63152847	C	T	.	PASS	.	GT	1|1	1|1	1|1	1|1	1|1	1|1	1|1	.|.	1|1	1|1	0|0	0|0	0|0	0|0	0|0	0|0	0|0	0|0	0|0	0|0	0|0	0|0	0|1	0|1	0|1	1|1	1|1	1|1	1|1	1|1	0|1	0|1	0|1	0|1	1|1	1|1	1|1	1|1	1|1	1|1	0|1
2	63152886	2_63152886	G	A	.	PASS	.	GT	1|1	1|1	1|1	1|1	1|1	.|.	1|1	.|.	.|.	1|1	0|0	0|0	0|0	0|0	0|0	0|0	0|0	0|0	0|0	0|0	0|0	0|0	1|1	0|1	1|1	1|1	1|1	1|1	1|1	1|1	0|1	0|1	0|1	0|1	1|1	1|1	1|1	1|1	1|1	1|1	0|1
2	63152894	2_63152894	G	A	.	PASS	.	GT	0|0	1|1	0|0	1|1	1|1	.|.	1|1	1|1	.|.	1|1	0|0	0|0	0|0	0|0	0|0	0|0	0|0	0|0	0|0	0|0	0|0	0|0	0|1	0|1	0|0	1|1	1|1	1|1	0|1	1|1	0|1	0|1	0|1	0|1	0|1	1|1	1|1	1|1	1|1	0|1	0|0
2	63152909	2_63152909	T	C	.	PASS	.	GT	1|1	1|1	1|1	1|1	1|1	1|1	1|1	1|1	.|.	1|1	0|0	0|0	0|0	0|0	0|0	0|0	0|0	0|0	0|0	0|0	0|0	0|0	0|1	0|1	0|1	1|1	1|1	1|1	1|1	1|1	0|1	0|1	0|1	0|1	1|1	1|1	1|1	1|1	1|1	1|1	0|1
2	63152912	2_63152912	G	A	.	PASS	.	GT	0|0	0|0	0|0	0|0	0|0	0|0	0|0	0|0	.|.	0|0	0|0	0|0	0|0	0|0	0|0	0|0	0|0	0|0	0|0	0|0	0|0	0|0	0|0	0|1	0|0	0|1	0|1	0|1	0|1	1|1	0|0	0|1	0|1	0|0	0|1	0|1	0|1	1|1	1|1	0|1	0|0
2	63152927	2_63152927	A	G	.	PASS	.	GT	.|.	1|1	0|0	1|1	1|1	1|1	1|1	1|1	1|1	1|1	0|0	0|0	0|0	0|0	0|0	0|0	0|0	0|0	0|0	0|0	0|0	0|0	0|1	0|0	0|0	0|1	0|1	0|1	0|0	0|0	0|1	0|0	0|0	0|1	0|0	0|1	0|1	0|0	0|0	0|0	0|0
2	63152957	2_63152957	G	A	.	PASS	.	GT	.|.	.|.	.|.	.|.	.|.	.|.	.|.	.|.	.|.	.|.	.|.	.|.	.|.	.|.	.|.	.|.	.|.	.|.	.|.	.|.	.|.	.|.	.|.	.|.	.|.	.|.	.|.	.|.	.|.	.|.	.|.	.|.	.|.	.|.	.|.	.|.	.|.	.|.	.|.	.|.	.|.
2	63152962	2_63152962	G	A	.	PASS	.	GT	.|.	.|.	.|.	.|.	.|.	.|.	.|.	.|.	.|.	.|.	.|.	.|.	.|.	.|.	.|.	.|.	.|.	.|.	.|.	.|.	.|.	.|.	.|.	.|.	.|.	.|.	.|.	.|.	.|.	.|.	.|.	.|.	.|.	.|.	.|.	.|.	.|.	.|.	.|.	.|.	.|.
2	63152969	2_63152969	T	G	.	PASS	.	GT	.|.	.|.	.|.	.|.	.|.	.|.	.|.	.|.	.|.	.|.	.|.	.|.	.|.	.|.	.|.	.|.	.|.	.|.	.|.	.|.	.|.	.|.	.|.	.|.	.|.	.|.	.|.	.|.	.|.	.|.	.|.	.|.	.|.	.|.	.|.	.|.	.|.	.|.	.|.	.|.	.|.
2	63153013	2_63153013	G	T	.	PASS	.	GT	0|0	0|0	0|0	.|.	0|0	.|.	0|0	0|0	0|0	.|.	0|0	0|0	0|0	0|0	0|0	0|0	0|0	0|0	0|0	0|0	0|0	0|0	0|0	0|1	0|0	0|0	0|0	0|0	0|0	0|0	0|0	0|0	0|0	0|0	0|0	0|0	0|0	0|0	0|0	0|0	0|0
2	63153014	2_63153014	A	T	.	PASS	.	GT	0|0	0|0	0|0	.|.	0|0	.|.	0|0	0|0	0|0	.|.	0|0	0|0	0|0	0|0	0|0	0|0	0|0	0|0	0|0	0|0	0|0	0|0	0|0	0|1	0|0	0|0	0|0	0|0	0|0	0|0	0|0	0|0	0|0	0|0	0|0	0|0	0|0	0|0	0|0	0|0	0|0
2	63153033	2_63153033	G	A	.	PASS	.	GT	.|.	.|.	.|.	.|.	.|.	.|.	.|.	.|.	.|.	.|.	.|.	.|.	.|.	.|.	.|.	.|.	.|.	.|.	.|.	.|.	.|.	.|.	.|.	.|.	.|.	.|.	.|.	.|.	.|.	.|.	.|.	.|.	.|.	.|.	.|.	.|.	.|.	.|.	.|.	.|.	.|.
2	63153036	2_63153036	G	A	.	PASS	.	GT	.|.	.|.	.|.	.|.	.|.	.|.	.|.	.|.	.|.	.|.	.|.	.|.	.|.	.|.	.|.	.|.	.|.	.|.	.|.	.|.	.|.	.|.	.|.	.|.	.|.	.|.	.|.	.|.	.|.	.|.	.|.	.|.	.|.	.|.	.|.	.|.	.|.	.|.	.|.	.|.	.|.
2	63153043	2_63153043	T	C	.	PASS	.	GT	.|.	.|.	.|.	.|.	.|.	.|.	.|.	.|.	.|.	.|.	.|.	.|.	.|.	.|.	.|.	.|.	.|.	.|.	.|.	.|.	.|.	.|.	.|.	.|.	.|.	.|.	.|.	.|.	.|.	.|.	.|.	.|.	.|.	.|.	.|.	.|.	.|.	.|.	.|.	.|.	.|.
2	63153044	2_63153044	A	C	.	PASS	.	GT	.|.	.|.	.|.	.|.	.|.	.|.	.|.	.|.	.|.	.|.	.|.	.|.	.|.	.|.	.|.	.|.	.|.	.|.	.|.	.|.	.|.	.|.	.|.	.|.	.|.	.|.	.|.	.|.	.|.	.|.	.|.	.|.	.|.	.|.	.|.	.|.	.|.	.|.	.|.	.|.	.|.
2	63153151	2_63153151	T	C	.	PASS	.	GT	.|.	1|1	1|1	1|1	1|1	1|1	1|1	1|1	1|1	1|1	0|0	0|0	0|0	0|0	0|0	0|0	0|0	0|0	0|0	0|0	0|1	1|1	0|1	0|0	0|1	0|1	0|1	0|1	1|1	0|0	0|1	0|1	0|0	0|1	0|1	0|1	0|1	0|0	0|0	0|1	0|1
2	63153233	2_63153233	G	C	.	PASS	.	GT	.|.	1|1	1|1	1|1	1|1	1|1	1|1	1|1	1|1	1|1	0|0	0|0	0|0	0|0	0|0	0|0	0|0	0|0	0|0	0|0	0|0	0|0	1|1	0|1	1|1	1|1	1|1	1|1	1|1	1|1	0|1	0|1	0|1	0|1	1|1	1|1	1|1	1|1	1|1	0|1	0|1
2	63153240	2_63153240	A	G	.	PASS	.	GT	.|.	1|1	1|1	1|1	1|1	1|1	1|1	1|1	1|1	1|1	0|0	0|0	0|0	0|0	0|0	0|0	0|0	0|0	0|0	0|0	0|0	0|0	1|1	0|1	1|1	1|1	1|1	1|1	1|1	1|1	0|1	0|1	0|1	0|1	1|1	1|1	1|1	1|1	1|1	0|1	0|1
2	63153284	2_63153284	G	C	.	PASS	.	GT	.|.	.|.	.|.	.|.	.|.	.|.	.|.	.|.	.|.	.|.	.|.	.|.	.|.	.|.	.|.	.|.	.|.	.|.	.|.	.|.	.|.	.|.	.|.	.|.	.|.	.|.	.|.	.|.	.|.	.|.	.|.	.|.	.|.	.|.	.|.	.|.	.|.	.|.	.|.	.|.	.|.
2	63153305	2_63153305	A	G	.	PASS	.	GT	1|1	1|1	1|1	1|1	1|1	1|1	1|1	1|1	.|.	1|1	0|0	0|0	0|0	0|0	0|0	0|0	0|0	0|0	0|0	0|0	0|0	0|0	1|1	0|0	1|1	1|1	1|1	1|1	1|1	1|1	0|1	0|1	0|1	0|1	1|1	1|1	1|1	1|1	1|1	0|1	0|1
2	63153394	2_63153394	A	G	.	PASS	.	GT	0|0	0|0	0|0	0|0	0|0	0|0	0|0	0|0	0|0	0|0	0|0	0|0	0|0	0|0	0|0	0|0	0|0	.|.	0|0	0|0	0|0	0|0	0|0	0|0	0|0	0|0	0|0	0|0	0|0	0|0	0|0	0|0	0|0	0|0	0|0	0|0	0|0	0|0	0|0	0|0	0|0
2	63153469	2_63153469	G	T	.	PASS	.	GT	0|0	0|0	0|0	0|0	0|0	0|0	0|0	0|0	0|0	.|.	.|.	0|0	0|0	0|0	0|0	0|0	0|0	.|.	0|0	0|0	0|0	0|0	0|0	0|1	0|0	0|0	0|0	0|0	0|0	0|0	0|0	0|0	0|0	0|0	0|0	0|0	0|0	0|0	0|0	0|0	0|0
2	63153545	2_63153545	C	T	.	PASS	.	GT	0|0	1|1	.|.	1|1	1|1	0|1	1|1	1|1	1|1	.|.	.|.	1|1	1|1	1|1	1|1	1|1	1|1	.|.	1|1	1|1	0|1	0|0	1|1	0|1	0|0	0|1	0|1	0|1	0|1	0|0	0|1	0|0	0|1	0|1	0|0	0|1	0|1	0|0	0|0	1|1	0|1
2	63153699	2_63153699	G	C	.	PASS	.	GT	1|1	1|1	1|1	1|1	1|1	1|1	1|1	1|1	1|1	.|.	.|.	1|1	.|.	1|1	1|1	1|1	1|1	1|1	1|1	1|1	1|1	1|1	1|1	0|1	1|1	1|1	1|1	1|1	1|1	1|1	0|1	1|1	1|1	0|1	1|1	1|1	1|1	1|1	1|1	1|1	0|1
2	63153744	2_63153744	C	T	.	PASS	.	GT	1|1	.|.	1|1	1|1	1|1	1|1	1|1	1|1	1|1	.|.	.|.	0|0	0|0	0|0	0|0	0|0	0|0	0|0	0|0	.|.	0|1	1|1	1|1	0|1	1|1	0|1	0|1	0|1	1|1	0|0	1|1	0|1	0|0	0|1	0|1	0|1	0|1	0|0	0|0	0|1	1|1
2	63153765	2_63153765	T	G	.	PASS	.	GT	.|.	.|.	.|.	.|.	.|.	.|.	.|.	.|.	.|.	.|.	.|.	.|.	.|.	.|.	.|.	.|.	.|.	.|.	.|.	.|.	.|.	.|.	.|.	.|.	.|.	.|.	.|.	.|.	.|.	.|.	.|.	.|.	.|.	.|.	.|.	.|.	.|.	.|.	.|.	.|.	.|.
2	63153832	2_63153832	G	C	.	PASS	.	GT	0|0	0|0	0|0	0|0	0|0	0|0	0|0	0|0	0|0	0|0	0|0	0|0	0|0	0|0	0|0	0|0	0|0	0|0	0|0	.|.	0|0	0|0	0|0	0|0	0|0	0|0	0|0	0|0	0|0	0|0	0|0	0|0	0|0	0|0	0|0	0|0	0|0	0|0	0|0	0|0	0|0
2	63153877	2_63153877	T	A	.	PASS	.	GT	0|0	0|0	0|0	0|0	0|0	0|0	0|0	0|0	0|0	0|0	0|0	0|1	0|1	0|0	0|0	0|0	0|0	0|0	0|0	1|1	0|0	0|0	0|0	0|0	0|0	0|0	0|0	0|0	0|0	0|0	0|0	0|0	0|0	0|0	0|0	0|0	0|0	0|0	0|0	0|0	0|0
2	63153896	2_63153896	A	G	.	PASS	.	GT	0|0	0|0	0|0	0|0	0|0	0|0	0|0	0|0	0|0	0|0	0|0	0|0	0|0	0|0	0|0	0|0	0|0	0|0	0|0	0|0	0|0	0|0	0|0	0|0	0|0	0|1	0|1	0|1	0|0	1|1	0|0	0|1	0|1	0|0	0|1	0|1	0|1	1|1	1|1	0|0	0|0
2	63153928	2_63153928	G	A	.	PASS	.	GT	0|0	0|0	0|0	0|0	0|0	0|0	0|0	0|0	0|0	0|0	.|.	0|0	0|0	0|0	0|0	0|0	0|0	0|0	0|0	0|0	0|0	0|0	0|0	0|1	0|0	0|0	0|0	0|0	0|0	0|0	0|0	0|0	0|0	0|0	0|0	0|0	0|0	0|0	0|0	0|0	0|0
2	63153948	2_63153948	C	T	.	PASS	.	GT	0|0	0|0	0|0	0|0	0|0	0|0	0|0	0|0	0|0	0|0	.|.	0|0	0|0	0|0	0|0	0|0	0|0	0|0	0|0	0|0	0|0	0|0	0|0	0|1	0|0	0|0	0|0	0|0	0|0	0|0	0|0	0|0	0|0	0|0	0|0	0|0	0|0	0|0	0|0	0|0	0|0
2	63154040	2_63154040	A	G	.	PASS	.	GT	0|0	1|1	.|.	1|1	1|1	1|1	1|1	1|1	1|1	1|1	.|.	0|0	0|0	0|0	0|0	0|0	0|0	0|0	0|0	.|.	0|0	0|0	0|1	0|0	0|0	1|1	1|1	1|1	0|1	1|1	0|1	0|1	0|1	0|1	0|1	1|1	1|1	1|1	1|1	0|1	0|0
2	63154142	2_63154142	G	A	.	PASS	.	GT	1|1	1|1	.|.	1|1	1|1	1|1	1|1	1|1	1|1	1|1	1|1	.|.	1|1	1|1	1|1	1|1	.|.	1|1	1|1	.|.	1|1	1|1	1|1	0|1	1|1	1|1	1|1	1|1	1|1	1|1	1|1	1|1	1|1	0|1	1|1	1|1	1|1	1|1	1|1	1|1	1|1
2	63154160	2_63154160	C	T	.	PASS	.	GT	0|0	0|0	.|.	0|0	0|0	0|0	0|0	0|0	0|0	0|0	0|0	.|.	0|0	0|0	0|0	0|0	.|.	0|0	0|0	.|.	0|0	0|0	0|0	0|0	0|0	0|0	0|0	0|0	0|0	0|0	0|0	0|0	0|0	0|0	0|0	0|0	0|0	0|0	0|0	0|0	0|0
2	63154216	2_63154216	A	G	.	PASS	.	GT	1|1	1|1	1|1	1|1	1|1	1|1	1|1	1|1	1|1	1|1	1|1	.|.	1|1	1|1	1|1	1|1	1|1	1|1	.|.	1|1	1|1	1|1	1|1	0|1	1|1	1|1	1|1	1|1	1|1	1|1	1|1	1|1	1|1	0|1	1|1	1|1	1|1	1|1	1|1	1|1	1|1
2	63154240	2_63154240	C	T	.	PASS	.	GT	1|1	1|1	1|1	1|1	1|1	1|1	1|1	1|1	1|1	1|1	1|1	.|.	1|1	1|1	1|1	1|1	1|1	1|1	1|1	1|1	1|1	1|1	1|1	0|1	1|1	1|1	1|1	1|1	1|1	1|1	1|1	1|1	1|1	0|1	1|1	1|1	1|1	1|1	1|1	1|1	1|1
2	63154252	2_63154252	G	A	.	PASS	.	GT	0|0	0|0	0|0	0|0	0|0	0|0	0|0	0|0	0|0	0|0	0|0	.|.	0|0	0|0	0|0	0|0	0|0	0|0	0|0	0|0	0|0	0|0	0|0	0|0	0|0	0|0	0|0	0|0	0|0	0|0	0|0	0|0	0|0	0|0	0|0	0|0	0|0	0|0	0|0	0|0	0|0
2	63154381	2_63154381	G	A	.	PASS	.	GT	.|.	.|.	.|.	.|.	.|.	.|.	.|.	.|.	.|.	.|.	.|.	.|.	.|.	.|.	.|.	.|.	.|.	.|.	.|.	.|.	.|.	.|.	.|.	.|.	.|.	.|.	.|.	.|.	.|.	.|.	.|.	.|.	.|.	.|.	.|.	.|.	.|.	.|.	.|.	.|.	.|.
2	63154384	2_63154384	C	T	.	PASS	.	GT	.|.	.|.	.|.	.|.	.|.	.|.	.|.	.|.	.|.	.|.	.|.	.|.	.|.	.|.	.|.	.|.	.|.	.|.	.|.	.|.	.|.	.|.	.|.	.|.	.|.	.|.	.|.	.|.	.|.	.|.	.|.	.|.	.|.	.|.	.|.	.|.	.|.	.|.	.|.	.|.	.|.
2	63154392	2_63154392	C	T	.	PASS	.	GT	.|.	.|.	.|.	.|.	.|.	.|.	.|.	.|.	.|.	.|.	.|.	.|.	.|.	.|.	.|.	.|.	.|.	.|.	.|.	.|.	.|.	.|.	.|.	.|.	.|.	.|.	.|.	.|.	.|.	.|.	.|.	.|.	.|.	.|.	.|.	.|.	.|.	.|.	.|.	.|.	.|.
2	63154407	2_63154407	G	C	.	PASS	.	GT	.|.	.|.	.|.	.|.	.|.	.|.	.|.	.|.	.|.	.|.	.|.	.|.	.|.	.|.	.|.	.|.	.|.	.|.	.|.	.|.	.|.	.|.	.|.	.|.	.|.	.|.	.|.	.|.	.|.	.|.	.|.	.|.	.|.	.|.	.|.	.|.	.|.	.|.	.|.	.|.	.|.
2	63154411	2_63154411	T	C	.	PASS	.	GT	.|.	.|.	.|.	.|.	.|.	.|.	.|.	.|.	.|.	.|.	.|.	.|.	.|.	.|.	.|.	.|.	.|.	.|.	.|.	.|.	.|.	.|.	.|.	.|.	.|.	.|.	.|.	.|.	.|.	.|.	.|.	.|.	.|.	.|.	.|.	.|.	.|.	.|.	.|.	.|.	.|.
2	63154417	2_63154417	C	T	.	PASS	.	GT	.|.	.|.	.|.	.|.	.|.	.|.	.|.	.|.	.|.	.|.	.|.	.|.	.|.	.|.	.|.	.|.	.|.	.|.	.|.	.|.	.|.	.|.	.|.	.|.	.|.	.|.	.|.	.|.	.|.	.|.	.|.	.|.	.|.	.|.	.|.	.|.	.|.	.|.	.|.	.|.	.|.
2	63154476	2_63154476	T	C	.	PASS	.	GT	0|0	1|1	0|1	1|1	1|1	1|1	1|1	1|1	1|1	1|1	0|0	0|0	0|0	0|0	0|0	0|0	0|0	0|0	0|0	.|.	0|0	0|0	0|1	0|0	0|0	1|1	1|1	1|1	0|1	1|1	0|1	0|1	0|1	0|1	0|1	1|1	1|1	1|1	1|1	0|1	0|0
2	63154500	2_63154500	A	G	.	PASS	.	GT	.|.	.|.	.|.	.|.	.|.	.|.	.|.	.|.	.|.	.|.	.|.	.|.	.|.	.|.	.|.	.|.	.|.	.|.	.|.	.|.	.|.	.|.	.|.	.|.	.|.	.|.	.|.	.|.	.|.	.|.	.|.	.|.	.|.	.|.	.|.	.|.	.|.	.|.	.|.	.|.	.|.
2	63154504	2_63154504	T	A	.	PASS	.	GT	.|.	.|.	.|.	.|.	.|.	.|.	.|.	.|.	.|.	.|.	.|.	.|.	.|.	.|.	.|.	.|.	.|.	.|.	.|.	.|.	.|.	.|.	.|.	.|.	.|.	.|.	.|.	.|.	.|.	.|.	.|.	.|.	.|.	.|.	.|.	.|.	.|.	.|.	.|.	.|.	.|.
2	63154509	2_63154509	T	C	.	PASS	.	GT	.|.	.|.	.|.	.|.	.|.	.|.	.|.	.|.	.|.	.|.	.|.	.|.	.|.	.|.	.|.	.|.	.|.	.|.	.|.	.|.	.|.	.|.	.|.	.|.	.|.	.|.	.|.	.|.	.|.	.|.	.|.	.|.	.|.	.|.	.|.	.|.	.|.	.|.	.|.	.|.	.|.
2	63154535	2_63154535	A	G	.	PASS	.	GT	0|1	1|1	0|1	1|1	1|1	1|1	1|1	1|1	1|1	1|1	0|0	0|0	0|0	0|0	0|0	0|0	0|0	0|0	0|0	.|.	0|0	0|0	0|1	0|0	0|0	1|1	1|1	1|1	0|1	1|1	0|1	0|1	0|1	0|1	0|1	1|1	1|1	1|1	1|1	0|1	0|0
2	63154596	2_63154596	T	G	.	PASS	.	GT	0|0	0|0	0|0	0|0	0|0	0|0	0|0	.|.	0|0	0|0	0|0	0|0	0|0	0|0	0|0	0|0	0|0	.|.	0|0	.|.	0|0	0|0	0|0	0|1	0|1	0|0	0|0	0|0	0|0	0|0	0|0	0|0	0|0	0|0	0|0	0|0	0|0	0|0	0|0	0|0	0|1
2	63154648	2_63154648	G	T	.	PASS	.	GT	1|1	1|1	0|1	1|1	1|1	1|1	1|1	1|1	1|1	1|1	1|1	1|1	1|1	1|1	1|1	1|1	1|1	.|.	1|1	.|.	0|1	0|0	1|1	0|0	0|0	1|1	1|1	1|1	0|1	1|1	0|1	0|1	1|1	0|1	0|1	1|1	1|1	1|1	1|1	1|1	0|0
2	63154788	2_63154788	T	C	.	PASS	.	GT	1|1	0|0	0|0	0|0	0|0	0|0	0|0	0|0	0|0	.|.	0|0	0|0	0|0	0|0	0|0	0|0	.|.	.|.	.|.	0|0	0|0	0|0	0|0	0|0	0|0	0|0	0|0	0|0	0|1	0|0	0|0	0|0	0|0	0|0	0|1	0|0	0|0	0|0	0|0	0|0	0|0
2	63154870	2_63154870	A	G	.	PASS	.	GT	0|0	0|0	0|0	0|0	0|0	0|0	0|0	0|0	0|0	.|.	1|1	0|1	0|1	1|1	1|1	1|1	.|.	1|1	1|1	.|.	0|1	0|0	0|0	0|0	0|0	0|0	0|0	0|0	0|0	0|0	0|0	0|0	0|1	0|0	0|0	0|0	0|0	0|0	0|0	0|1	0|0
2	63154936	2_63154936	C	T	.	PASS	.	GT	0|0	0|0	0|0	0|0	0|0	0|0	0|0	0|0	0|0	.|.	1|1	1|1	1|1	1|1	1|1	1|1	1|1	1|1	1|1	1|1	0|1	0|0	0|1	0|0	0|0	0|0	0|0	0|0	0|0	0|0	0|0	0|0	0|1	0|0	0|0	0|0	0|0	0|0	0|0	0|1	0|0
2	63154979	2_63154979	C	G	.	PASS	.	GT	0|0	0|0	0|0	0|0	0|0	0|0	0|0	0|0	0|0	.|.	.|.	1|1	1|1	1|1	1|1	1|1	1|1	1|1	1|1	1|1	0|1	0|0	0|1	0|0	0|0	0|1	0|1	0|1	0|0	1|1	0|0	0|1	1|1	0|0	0|1	0|1	0|1	1|1	1|1	0|1	0|0
2	63154986	2_63154986	T	C	.	PASS	.	GT	0|0	0|0	0|0	0|0	0|0	0|0	0|0	0|0	0|0	.|.	.|.	1|1	1|1	1|1	1|1	1|1	1|1	1|1	1|1	1|1	0|1	0|0	0|1	0|0	0|0	0|0	0|0	0|0	0|0	0|0	0|0	0|0	0|1	0|0	0|0	0|0	0|0	0|0	0|0	0|1	0|0
2	63155000	2_63155000	T	C	.	PASS	.	GT	0|0	0|0	0|0	0|0	0|0	0|0	0|0	0|0	0|0	.|.	.|.	1|1	1|1	1|1	1|1	1|1	1|1	1|1	1|1	1|1	0|1	0|0	0|1	0|0	0|0	0|0	0|0	0|0	0|0	0|0	0|0	0|0	0|1	0|0	0|0	0|0	0|0	0|0	0|0	0|1	0|0
2	63155060	2_63155060	C	T	.	PASS	.	GT	0|0	0|0	0|0	0|0	0|0	0|0	0|0	0|0	0|0	0|0	.|.	1|1	1|1	1|1	1|1	1|1	1|1	1|1	1|1	1|1	0|1	0|0	0|1	0|0	0|0	0|0	0|0	0|0	0|0	0|0	0|0	0|0	0|1	0|0	0|0	0|0	0|0	0|0	0|0	0|1	0|0
2	63155097	2_63155097	G	C	.	PASS	.	GT	0|1	1|1	0|1	1|1	1|1	1|1	1|1	1|1	1|1	.|.	.|.	0|0	0|0	0|0	0|0	0|0	0|0	0|0	0|0	.|.	0|0	0|0	0|1	0|0	0|0	0|1	0|1	0|1	0|0	0|0	0|1	0|0	0|0	0|1	0|0	0|1	0|1	0|0	0|0	0|1	0|0
2	63155320	2_63155320	T	G	.	PASS	.	GT	.|.	.|.	.|.	.|.	.|.	.|.	.|.	.|.	.|.	.|.	.|.	.|.	.|.	.|.	.|.	.|.	.|.	.|.	.|.	.|.	.|.	.|.	.|.	.|.	.|.	.|.	.|.	.|.	.|.	.|.	.|.	.|.	.|.	.|.	.|.	.|.	.|.	.|.	.|.	.|.	.|.
2	63155321	2_63155321	G	C	.	PASS	.	GT	.|.	.|.	.|.	.|.	.|.	.|.	.|.	.|.	.|.	.|.	.|.	.|.	.|.	.|.	.|.	.|.	.|.	.|.	.|.	.|.	.|.	.|.	.|.	.|.	.|.	.|.	.|.	.|.	.|.	.|.	.|.	.|.	.|.	.|.	.|.	.|.	.|.	.|.	.|.	.|.	.|.
2	63155333	2_63155333	C	G	.	PASS	.	GT	.|.	.|.	.|.	.|.	.|.	.|.	.|.	.|.	.|.	.|.	.|.	.|.	.|.	.|.	.|.	.|.	.|.	.|.	.|.	.|.	.|.	.|.	.|.	.|.	.|.	.|.	.|.	.|.	.|.	.|.	.|.	.|.	.|.	.|.	.|.	.|.	.|.	.|.	.|.	.|.	.|.
2	63155406	2_63155406	G	T	.	PASS	.	GT	0|0	0|0	0|0	0|0	0|0	0|0	0|0	0|0	0|0	0|0	.|.	0|1	0|1	1|1	1|1	1|1	1|1	1|1	1|1	0|1	0|1	0|0	0|0	0|0	0|0	0|0	0|0	0|0	0|0	0|0	0|0	0|0	0|1	0|0	0|0	0|0	0|0	0|0	0|0	0|1	0|0
2	63155454	2_63155454	T	A	.	PASS	.	GT	.|.	.|.	.|.	.|.	.|.	.|.	.|.	.|.	.|.	.|.	.|.	.|.	.|.	.|.	.|.	.|.	.|.	.|.	.|.	.|.	.|.	.|.	.|.	.|.	.|.	.|.	.|.	.|.	.|.	.|.	.|.	.|.	.|.	.|.	.|.	.|.	.|.	.|.	.|.	.|.	.|.
2	63155460	2_63155460	T	C	.	PASS	.	GT	.|.	.|.	.|.	.|.	.|.	.|.	.|.	.|.	.|.	.|.	.|.	.|.	.|.	.|.	.|.	.|.	.|.	.|.	.|.	.|.	.|.	.|.	.|.	.|.	.|.	.|.	.|.	.|.	.|.	.|.	.|.	.|.	.|.	.|.	.|.	.|.	.|.	.|.	.|.	.|.	.|.
2	63155465	2_63155465	T	G	.	PASS	.	GT	.|.	.|.	.|.	.|.	.|.	.|.	.|.	.|.	.|.	.|.	.|.	.|.	.|.	.|.	.|.	.|.	.|.	.|.	.|.	.|.	.|.	.|.	.|.	.|.	.|.	.|.	.|.	.|.	.|.	.|.	.|.	.|.	.|.	.|.	.|.	.|.	.|.	.|.	.|.	.|.	.|.
2	63155468	2_63155468	C	T	.	PASS	.	GT	.|.	.|.	.|.	.|.	.|.	.|.	.|.	.|.	.|.	.|.	.|.	.|.	.|.	.|.	.|.	.|.	.|.	.|.	.|.	.|.	.|.	.|.	.|.	.|.	.|.	.|.	.|.	.|.	.|.	.|.	.|.	.|.	.|.	.|.	.|.	.|.	.|.	.|.	.|.	.|.	.|.
2	63155469	2_63155469	A	G	.	PASS	.	GT	.|.	.|.	.|.	.|.	.|.	.|.	.|.	.|.	.|.	.|.	.|.	.|.	.|.	.|.	.|.	.|.	.|.	.|.	.|.	.|.	.|.	.|.	.|.	.|.	.|.	.|.	.|.	.|.	.|.	.|.	.|.	.|.	.|.	.|.	.|.	.|.	.|.	.|.	.|.	.|.	.|.
2	63155479	2_63155479	C	T	.	PASS	.	GT	.|.	.|.	.|.	.|.	.|.	.|.	.|.	.|.	.|.	.|.	.|.	.|.	.|.	.|.	.|.	.|.	.|.	.|.	.|.	.|.	.|.	.|.	.|.	.|.	.|.	.|.	.|.	.|.	.|.	.|.	.|.	.|.	.|.	.|.	.|.	.|.	.|.	.|.	.|.	.|.	.|.
2	63155483	2_63155483	A	G	.	PASS	.	GT	.|.	.|.	.|.	.|.	.|.	.|.	.|.	.|.	.|.	.|.	.|.	.|.	.|.	.|.	.|.	.|.	.|.	.|.	.|.	.|.	.|.	.|.	.|.	.|.	.|.	.|.	.|.	.|.	.|.	.|.	.|.	.|.	.|.	.|.	.|.	.|.	.|.	.|.	.|.	.|.	.|.
2	63155529	2_63155529	A	G	.	PASS	.	GT	0|0	0|0	0|0	0|0	0|0	0|0	0|0	0|0	0|0	0|0	.|.	1|1	1|1	1|1	1|1	1|1	1|1	1|1	1|1	1|1	0|1	0|0	0|1	0|0	0|0	0|0	0|0	0|0	0|0	0|0	0|0	0|0	0|1	0|0	0|0	0|0	0|0	0|0	0|0	0|1	0|0
2	63155535	2_63155535	T	C	.	PASS	.	GT	0|0	0|0	0|0	0|0	0|0	.|.	0|0	0|0	0|0	0|0	.|.	0|1	0|1	1|1	1|1	1|1	1|1	1|1	1|1	0|1	0|1	0|0	0|0	0|0	0|0	0|0	0|0	0|0	0|0	0|0	0|0	0|0	0|1	0|0	0|0	0|0	0|0	0|0	0|0	0|1	0|0
2	63155555	2_63155555	G	A	.	PASS	.	GT	0|0	0|0	0|0	0|0	0|0	0|0	0|0	0|0	0|0	0|0	.|.	0|1	0|0	0|0	0|0	0|0	0|0	0|0	0|0	0|1	0|0	0|0	0|0	0|0	0|0	0|0	0|0	0|0	0|0	0|0	0|0	0|0	0|0	0|0	0|0	0|0	0|0	0|0	0|0	0|0	0|0
2	63155575	2_63155575	T	C	.	PASS	.	GT	0|0	0|0	0|0	0|0	0|0	0|0	0|0	0|0	0|0	0|0	.|.	0|1	0|1	1|1	1|1	1|1	1|1	1|1	1|1	0|1	0|1	0|0	0|0	0|0	0|0	0|0	0|0	0|0	0|0	0|0	0|0	0|0	0|1	0|0	0|0	0|0	0|0	0|0	0|0	0|1	0|0
2	63155578	2_63155578	C	T	.	PASS	.	GT	.|.	.|.	.|.	.|.	.|.	.|.	.|.	.|.	.|.	.|.	.|.	.|.	.|.	.|.	.|.	.|.	.|.	.|.	.|.	.|.	.|.	.|.	.|.	.|.	.|.	.|.	.|.	.|.	.|.	.|.	.|.	.|.	.|.	.|.	.|.	.|.	.|.	.|.	.|.	.|.	.|.
2	63155591	2_63155591	G	C	.	PASS	.	GT	0|0	1|1	0|0	1|1	1|1	1|1	1|1	1|1	1|1	0|1	.|.	0|0	0|0	0|0	0|0	0|0	0|0	0|0	0|0	0|0	0|0	0|0	0|1	0|0	0|0	0|1	0|1	0|1	0|0	0|0	0|1	0|0	0|0	0|1	0|0	0|1	1|1	0|0	0|0	0|1	0|0
2	63155650	2_63155650	A	G	.	PASS	.	GT	0|0	1|1	0|1	1|1	1|1	1|1	1|1	1|1	1|1	1|1	.|.	0|0	0|0	0|0	0|0	0|0	0|0	0|0	0|0	0|0	0|0	0|0	0|1	0|0	0|0	0|1	0|1	0|1	0|0	0|0	0|1	0|0	0|0	0|1	0|0	0|1	0|1	0|0	0|0	0|1	0|0
2	63155664	2_63155664	G	A	.	PASS	.	GT	0|0	0|0	0|0	0|0	0|0	0|0	0|0	0|0	0|0	0|0	.|.	0|1	0|1	0|0	0|0	0|0	0|0	0|0	0|0	0|1	0|0	0|0	0|1	0|0	0|0	0|0	0|0	0|0	0|0	0|0	0|0	0|0	0|0	0|0	0|0	0|0	0|0	0|0	0|0	0|0	0|0
2	63155718	2_63155718	C	T	.	PASS	.	GT	0|0	0|0	0|0	0|0	0|0	0|0	0|0	0|0	0|0	0|0	.|.	0|1	0|1	0|0	0|0	0|0	0|0	0|0	0|0	1|1	0|0	0|0	0|1	0|0	1|1	0|0	0|0	0|0	0|0	0|0	0|1	0|0	0|0	0|0	0|0	0|0	0|0	0|0	0|0	0|0	0|1
2	63155738	2_63155738	T	C	.	PASS	.	GT	0|0	0|0	0|0	0|0	0|0	0|0	0|0	0|0	0|0	0|0	.|.	0|0	0|0	0|0	0|0	0|0	0|0	.|.	0|0	0|0	0|0	0|0	0|1	0|0	0|0	0|0	0|0	0|0	0|0	0|0	0|0	0|0	0|0	0|0	0|0	0|0	0|0	0|0	0|0	0|0	0|0
2	63155747	2_63155747	C	T	.	PASS	.	GT	0|0	0|0	0|0	0|0	0|0	0|0	0|0	0|0	0|0	0|0	0|0	0|0	0|0	0|0	0|0	0|0	0|0	0|0	0|0	0|0	0|0	0|0	0|0	0|0	0|1	0|0	0|0	0|0	0|0	0|0	0|0	0|0	0|0	0|0	0|0	0|0	0|0	0|0	0|0	0|0	0|0
2	63155835	2_63155835	C	G	.	PASS	.	GT	0|0	0|0	0|0	0|0	0|0	0|0	0|0	0|0	0|0	0|0	0|0	0|0	0|0	0|0	0|0	0|0	0|0	0|0	0|0	0|0	0|0	0|0	0|0	0|0	0|1	0|0	0|0	0|0	0|0	0|0	0|0	0|0	0|0	0|0	0|0	0|0	0|0	0|0	0|0	0|0	0|0
2	63155886	2_63155886	T	C	.	PASS	.	GT	0|0	0|0	0|0	.|.	0|0	0|0	0|0	0|0	0|0	0|0	0|0	0|0	0|0	0|0	0|0	0|0	0|0	0|0	0|0	0|0	0|0	0|0	0|0	0|0	0|0	0|0	0|0	0|0	0|0	0|0	0|0	0|0	0|0	0|0	0|0	0|0	0|0	0|0	0|0	0|0	0|1
2	63155925	2_63155925	G	A	.	PASS	.	GT	0|0	0|0	0|0	0|0	0|0	0|0	.|.	0|0	0|0	0|0	0|0	0|0	0|0	0|0	0|0	0|0	0|0	0|0	0|0	0|0	0|0	0|0	0|0	0|0	1|1	0|0	0|0	0|0	0|0	0|0	0|1	0|0	0|0	0|0	0|0	0|0	0|0	0|0	0|0	0|0	0|1
2	63155933	2_63155933	G	A	.	PASS	.	GT	0|0	0|0	0|0	0|0	0|0	0|0	.|.	0|0	0|0	0|0	0|0	0|0	0|0	0|0	0|0	0|0	0|0	0|0	0|0	0|0	0|0	0|0	0|0	0|0	1|1	0|0	0|0	0|0	0|0	0|0	0|1	0|0	0|0	0|0	0|0	0|0	0|0	0|0	0|0	0|0	0|1
2	63155947	2_63155947	G	C	.	PASS	.	GT	0|0	0|0	0|0	0|0	0|0	0|0	.|.	0|0	0|0	0|0	0|0	0|0	0|0	0|0	0|0	0|0	0|0	0|0	0|0	0|0	0|0	0|0	0|0	0|0	1|1	0|0	0|0	0|0	0|0	0|0	0|1	0|0	0|0	0|0	0|0	0|0	0|0	0|0	0|0	0|0	0|1
2	63155965	2_63155965	T	C	.	PASS	.	GT	0|0	0|0	0|0	0|0	0|0	0|0	.|.	0|0	0|0	0|0	0|0	0|0	0|0	0|0	0|0	0|0	0|0	0|0	0|0	0|0	0|0	0|0	0|0	0|0	1|1	0|0	0|0	0|0	0|0	0|0	0|1	0|0	0|0	0|0	0|0	0|1	0|0	0|0	0|0	0|0	0|1
2	63156001	2_63156001	T	G	.	PASS	.	GT	0|0	0|0	0|0	0|0	0|0	0|0	.|.	0|0	0|0	0|0	0|0	0|0	0|0	0|0	0|0	0|0	0|0	0|0	0|0	.|.	0|0	0|0	0|0	0|0	1|1	0|1	0|1	0|1	0|0	1|1	0|1	0|1	0|1	0|0	0|1	0|1	0|1	1|1	1|1	0|0	0|1
2	63156065	2_63156065	C	T	.	PASS	.	GT	0|1	1|1	1|1	.|.	1|1	1|1	1|1	1|1	1|1	1|1	0|0	0|0	0|0	0|0	.|.	0|0	0|0	0|0	0|0	0|0	0|0	0|0	0|1	0|0	0|0	0|1	0|1	0|1	0|0	0|0	0|1	0|0	0|0	0|1	0|0	0|1	0|1	0|0	0|0	0|1	0|0
2	63156113	2_63156113	G	A	.	PASS	.	GT	0|0	0|0	0|0	.|.	0|0	0|0	0|0	0|0	0|0	0|0	0|0	0|0	0|0	0|0	0|0	0|0	0|0	0|0	0|0	0|0	0|0	0|0	0|0	0|0	0|1	0|0	0|0	0|0	0|0	0|0	0|0	0|0	0|0	0|0	0|0	0|0	0|0	0|0	0|0	0|0	0|0
2	63156139	2_63156139	G	A	.	PASS	.	GT	0|0	0|0	0|0	.|.	0|0	0|0	0|0	0|0	0|0	0|0	0|0	0|0	0|0	0|0	0|0	0|0	0|0	0|0	0|0	0|0	0|0	0|0	0|0	0|0	0|1	0|0	0|0	0|0	0|0	0|0	0|1	0|0	0|0	0|0	0|0	0|0	0|0	0|0	0|0	0|0	0|1
2	63156190	2_63156190	A	G	.	PASS	.	GT	0|0	0|0	0|0	0|0	0|0	0|0	0|0	0|0	0|0	.|.	0|0	0|0	0|0	0|0	0|0	0|0	0|0	0|0	0|0	.|.	0|0	0|0	0|0	0|0	0|1	0|0	0|0	0|0	0|0	0|0	0|1	0|0	0|0	0|0	0|0	0|0	0|0	0|0	0|0	0|0	0|1
2	63156237	2_63156237	T	C	.	PASS	.	GT	1|1	1|1	1|1	1|1	1|1	1|1	1|1	1|1	1|1	1|1	1|1	1|1	1|1	1|1	1|1	.|.	1|1	1|1	1|1	.|.	1|1	1|1	0|1	1|1	0|1	0|1	0|1	0|1	1|1	0|0	0|1	0|1	0|1	0|1	0|1	0|1	0|1	0|0	0|0	1|1	0|1
2	63156249	2_63156249	G	A	.	PASS	.	GT	0|0	0|0	0|0	0|0	0|0	0|0	0|0	0|0	0|0	0|0	0|0	0|0	0|0	0|0	0|0	0|0	0|0	0|0	0|0	.|.	0|0	0|0	0|0	0|0	0|1	0|1	0|1	0|1	0|0	1|1	0|1	0|1	0|1	0|0	0|1	0|1	0|1	1|1	1|1	0|0	0|1
2	63156317	2_63156317	A	T	.	PASS	.	GT	1|1	1|1	1|1	1|1	1|1	1|1	.|.	1|1	1|1	1|1	1|1	0|1	0|1	1|1	1|1	1|1	.|.	1|1	1|1	.|.	1|1	1|1	0|1	1|1	1|1	1|1	1|1	1|1	1|1	1|1	1|1	1|1	1|1	0|1	1|1	1|1	1|1	1|1	1|1	1|1	1|1
2	63156328	2_63156328	A	G	.	PASS	.	GT	0|0	1|1	0|1	1|1	1|1	1|1	.|.	1|1	1|1	1|1	0|0	0|0	0|0	0|0	0|0	.|.	.|.	0|0	0|0	.|.	0|0	0|0	0|1	0|0	0|0	0|1	0|1	0|1	0|0	0|0	0|1	0|0	0|0	0|1	0|0	0|1	0|1	0|0	0|0	0|1	0|0
2	63156356	2_63156356	G	C	.	PASS	.	GT	.|.	.|.	.|.	.|.	.|.	.|.	.|.	.|.	.|.	.|.	.|.	.|.	.|.	.|.	.|.	.|.	.|.	.|.	.|.	.|.	.|.	.|.	.|.	.|.	.|.	.|.	.|.	.|.	.|.	.|.	.|.	.|.	.|.	.|.	.|.	.|.	.|.	.|.	.|.	.|.	.|.
2	63156361	2_63156361	A	G	.	PASS	.	GT	.|.	.|.	.|.	.|.	.|.	.|.	.|.	.|.	.|.	.|.	.|.	.|.	.|.	.|.	.|.	.|.	.|.	.|.	.|.	.|.	.|.	.|.	.|.	.|.	.|.	.|.	.|.	.|.	.|.	.|.	.|.	.|.	.|.	.|.	.|.	.|.	.|.	.|.	.|.	.|.	.|.
2	63156362	2_63156362	A	G	.	PASS	.	GT	.|.	.|.	.|.	.|.	.|.	.|.	.|.	.|.	.|.	.|.	.|.	.|.	.|.	.|.	.|.	.|.	.|.	.|.	.|.	.|.	.|.	.|.	.|.	.|.	.|.	.|.	.|.	.|.	.|.	.|.	.|.	.|.	.|.	.|.	.|.	.|.	.|.	.|.	.|.	.|.	.|.
2	63156438	2_63156438	C	A	.	PASS	.	GT	0|0	0|0	0|0	0|0	0|0	0|0	0|0	0|0	0|0	0|0	.|.	0|0	0|0	0|0	0|0	0|0	.|.	0|0	0|0	0|0	0|0	0|0	0|0	0|0	0|1	0|0	0|0	0|0	0|0	0|0	0|1	0|0	0|0	0|0	0|0	0|0	0|0	0|0	0|0	0|0	0|1
2	63156469	2_63156469	G	A	.	PASS	.	GT	0|0	0|0	0|0	0|0	0|0	0|0	0|0	0|0	0|0	0|0	0|0	0|0	0|0	0|0	0|0	0|0	0|0	0|0	0|0	0|0	0|0	0|0	0|0	0|0	0|1	0|1	0|1	0|1	0|0	1|1	0|1	0|1	0|1	0|0	0|1	0|1	0|1	1|1	1|1	0|0	0|1
2	63156474	2_63156474	C	G	.	PASS	.	GT	0|0	0|0	0|0	0|0	0|0	0|0	0|0	0|0	0|0	0|0	0|0	0|0	0|0	0|0	0|0	0|0	.|.	0|0	0|0	0|0	0|0	0|0	0|0	0|0	0|1	0|1	0|1	0|1	0|0	1|1	0|1	0|1	0|1	0|0	0|1	0|1	0|1	1|1	1|1	0|0	0|1
2	63156498	2_63156498	T	C	.	PASS	.	GT	0|0	0|0	0|0	0|0	0|0	0|0	0|0	0|0	0|0	0|0	0|0	0|0	0|0	0|0	0|0	0|0	.|.	0|0	0|0	0|0	0|0	0|0	0|0	0|0	0|1	0|1	0|1	0|1	0|0	1|1	0|1	0|1	0|1	0|0	0|1	0|1	0|1	1|1	1|1	0|0	0|1
2	63156501	2_63156501	C	T	.	PASS	.	GT	0|0	0|0	0|0	0|0	0|0	0|0	0|0	0|0	0|0	0|0	0|0	0|0	0|0	0|0	0|0	0|0	.|.	0|0	0|0	0|0	0|0	0|0	0|0	0|0	0|1	0|1	0|1	0|1	0|0	1|1	0|1	0|1	0|1	0|0	0|1	0|1	0|1	1|1	1|1	0|0	0|1
2	63156517	2_63156517	A	T	.	PASS	.	GT	0|0	0|0	0|0	0|0	0|0	0|0	0|0	0|0	0|0	0|0	0|0	0|0	0|0	0|0	0|0	0|0	.|.	0|0	0|0	0|0	0|0	0|0	0|0	0|1	0|0	0|0	0|0	0|0	0|0	0|0	0|0	0|0	0|0	0|0	0|0	0|0	0|0	0|0	0|0	0|0	0|0
2	63156518	2_63156518	G	T	.	PASS	.	GT	0|0	0|0	0|0	0|0	0|0	0|0	0|0	0|0	0|0	0|0	0|0	0|0	0|0	0|0	0|0	0|0	.|.	0|0	0|0	0|0	0|0	0|0	0|0	0|1	0|0	0|0	0|0	0|0	0|0	0|0	0|0	0|0	0|0	0|0	0|0	0|0	0|0	0|0	0|0	0|0	0|0
2	63156539	2_63156539	G	A	.	PASS	.	GT	0|0	0|0	0|0	0|0	0|0	0|0	0|0	.|.	0|0	0|0	0|0	0|0	0|0	0|0	0|0	.|.	.|.	0|0	0|0	0|0	0|0	0|0	0|0	0|0	0|0	0|1	0|1	0|1	0|0	1|1	0|0	0|1	0|1	0|0	0|1	0|1	0|1	1|1	1|1	0|0	0|0
2	63156548	2_63156548	G	A	.	PASS	.	GT	0|0	0|0	0|0	0|0	0|0	0|0	0|0	.|.	0|0	0|0	0|0	0|0	0|0	0|0	0|0	.|.	.|.	0|0	0|0	0|0	0|0	0|0	0|0	0|0	0|0	0|0	0|0	0|0	0|0	0|0	0|0	0|0	0|0	0|0	0|0	0|0	0|0	0|0	0|0	0|0	0|0
2	63156574	2_63156574	T	C	.	PASS	.	GT	0|0	0|0	0|0	0|0	0|0	0|0	0|0	.|.	0|0	0|0	0|0	0|0	0|0	0|0	0|0	0|0	.|.	0|0	0|0	0|0	0|0	0|0	0|1	0|0	0|0	0|0	0|0	0|0	0|0	0|0	0|0	0|0	0|0	0|0	0|0	0|0	0|0	0|0	0|0	0|0	0|0
2	63156579	2_63156579	A	G	.	PASS	.	GT	0|0	0|0	0|0	0|0	0|0	0|0	0|0	.|.	0|0	0|0	0|0	0|0	0|0	0|0	0|0	0|0	.|.	0|0	0|0	0|0	0|0	0|0	0|0	0|0	0|1	0|1	0|1	0|1	0|0	1|1	0|1	0|1	0|1	0|0	0|1	0|1	0|1	1|1	1|1	0|0	0|1
2	63156600	2_63156600	G	A	.	PASS	.	GT	0|0	0|0	0|0	0|0	0|0	0|0	.|.	.|.	0|0	0|0	0|0	0|1	0|1	0|0	0|0	0|0	.|.	0|0	0|0	0|1	0|0	0|0	0|0	0|0	1|1	0|1	0|1	0|1	0|0	1|1	0|1	0|1	0|1	0|0	0|1	0|1	0|1	1|1	1|1	0|0	0|1
2	63156604	2_63156604	T	A	.	PASS	.	GT	.|.	.|.	.|.	.|.	.|.	.|.	.|.	.|.	.|.	.|.	.|.	.|.	.|.	.|.	.|.	.|.	.|.	.|.	.|.	.|.	.|.	.|.	.|.	.|.	.|.	.|.	.|.	.|.	.|.	.|.	.|.	.|.	.|.	.|.	.|.	.|.	.|.	.|.	.|.	.|.	.|.
2	63156619	2_63156619	G	A	.	PASS	.	GT	.|.	.|.	.|.	.|.	.|.	.|.	.|.	.|.	.|.	.|.	.|.	.|.	.|.	.|.	.|.	.|.	.|.	.|.	.|.	.|.	.|.	.|.	.|.	.|.	.|.	.|.	.|.	.|.	.|.	.|.	.|.	.|.	.|.	.|.	.|.	.|.	.|.	.|.	.|.	.|.	.|.
2	63156633	2_63156633	G	A	.	PASS	.	GT	.|.	.|.	.|.	.|.	.|.	.|.	.|.	.|.	.|.	.|.	.|.	.|.	.|.	.|.	.|.	.|.	.|.	.|.	.|.	.|.	.|.	.|.	.|.	.|.	.|.	.|.	.|.	.|.	.|.	.|.	.|.	.|.	.|.	.|.	.|.	.|.	.|.	.|.	.|.	.|.	.|.
2	63156660	2_63156660	G	A	.	PASS	.	GT	0|0	0|0	0|0	0|0	0|0	0|0	0|0	0|0	0|0	0|0	.|.	1|1	0|1	1|1	1|1	1|1	.|.	1|1	1|1	0|1	1|1	1|1	0|0	0|0	0|0	0|0	0|0	0|0	0|1	0|0	0|0	0|1	0|1	0|0	0|0	0|0	0|0	0|0	0|0	0|1	0|0
2	63156662	2_63156662	G	A	.	PASS	.	GT	0|0	0|0	0|0	0|0	0|0	0|0	0|0	0|0	0|0	0|0	.|.	1|1	1|1	1|1	1|1	1|1	.|.	1|1	1|1	1|1	1|1	1|1	0|0	0|0	0|1	0|0	0|0	0|0	0|1	0|0	0|0	0|1	0|1	0|0	0|0	0|0	0|0	0|0	0|0	0|1	0|1
2	63156682	2_63156682	C	T	.	PASS	.	GT	0|0	.|.	0|0	0|0	0|0	0|0	0|0	0|0	0|0	0|0	.|.	0|0	0|0	0|0	0|0	0|0	.|.	0|0	0|0	0|0	0|0	0|0	0|0	0|0	0|1	0|0	0|0	0|0	0|0	0|0	0|1	0|0	0|0	0|0	0|0	0|0	0|0	0|0	0|0	0|0	0|1
2	63156704	2_63156704	A	G	.	PASS	.	GT	0|0	1|1	0|1	1|1	1|1	1|1	1|1	.|.	1|1	1|1	.|.	1|1	1|1	1|1	1|1	1|1	.|.	1|1	1|1	1|1	1|1	1|1	0|1	0|0	1|1	0|1	0|1	0|1	0|1	0|0	1|1	0|1	0|1	0|1	0|0	0|1	0|1	0|0	0|0	1|1	1|1
2	63156716	2_63156716	C	A	.	PASS	.	GT	.|.	0|0	0|0	0|0	0|0	0|0	0|0	0|0	0|0	0|0	.|.	0|1	0|1	0|0	0|0	0|0	0|0	0|0	0|0	0|1	0|0	0|0	0|0	0|0	0|1	0|0	0|0	0|0	0|0	0|0	0|0	0|0	0|0	0|0	0|0	0|0	0|0	0|0	0|0	0|0	0|0
2	63156727	2_63156727	A	G	.	PASS	.	GT	0|0	1|1	0|1	1|1	1|1	1|1	1|1	1|1	1|1	1|1	.|.	0|0	0|0	0|0	0|0	0|0	0|0	0|0	0|0	0|0	0|0	0|0	0|1	0|0	0|1	0|1	0|1	0|1	0|0	0|0	1|1	0|0	0|0	0|1	0|0	0|1	0|1	0|0	0|0	0|1	0|1
2	63156735	2_63156735	A	G	.	PASS	.	GT	0|0	0|0	0|0	0|0	0|0	0|0	0|0	0|0	0|0	0|0	.|.	0|1	0|1	0|0	0|0	0|0	0|0	0|0	0|0	0|1	0|0	0|0	0|0	0|0	0|1	0|0	0|0	0|0	0|0	0|0	0|0	0|0	0|0	0|0	0|0	0|0	0|0	0|0	0|0	0|0	0|0
2	63156760	2_63156760	C	A	.	PASS	.	GT	0|0	0|0	0|0	0|0	0|0	0|0	0|0	0|0	0|0	0|0	0|0	0|0	0|0	0|0	0|0	0|0	0|0	0|0	0|0	0|0	0|0	0|0	0|0	0|0	0|0	0|0	0|0	0|0	0|0	0|0	0|0	0|0	0|0	0|0	0|0	0|0	0|0	0|0	0|0	0|0	0|1
2	63156792	2_63156792	G	T	.	PASS	.	GT	0|0	0|0	0|0	0|0	0|0	0|0	0|0	0|0	0|0	0|0	0|0	0|1	0|1	0|0	0|0	0|0	0|0	0|0	0|0	0|1	0|0	0|0	0|0	0|0	0|1	0|0	0|0	0|0	0|0	0|0	0|0	0|0	0|0	0|0	0|0	0|0	0|0	0|0	0|0	0|0	0|0
2	63156811	2_63156811	C	A	.	PASS	.	GT	0|0	0|0	0|0	0|0	0|0	0|0	0|0	0|0	0|0	0|0	0|0	0|0	0|0	0|0	0|0	0|0	0|0	0|0	0|0	0|0	0|0	0|0	0|0	0|0	0|1	0|0	0|0	0|0	0|0	0|0	0|1	0|0	0|0	0|0	0|0	0|0	0|0	0|0	0|0	0|0	0|1
2	63156824	2_63156824	C	T	.	PASS	.	GT	0|0	0|0	0|0	0|0	0|0	0|0	0|0	0|0	0|0	0|0	1|1	0|1	0|1	1|1	1|1	1|1	1|1	1|1	1|1	0|1	1|1	1|1	0|0	0|0	0|0	0|0	0|0	0|0	0|1	0|0	0|0	0|1	0|1	0|0	0|0	0|0	0|0	0|0	0|0	0|1	0|0
2	63156908	2_63156908	A	G	.	PASS	.	GT	0|0	0|0	0|0	0|0	0|0	0|0	0|0	0|0	0|0	0|0	.|.	0|1	0|1	0|0	0|0	0|0	0|0	0|0	0|0	0|1	0|1	1|1	0|0	0|0	1|1	0|0	0|0	0|0	0|1	0|0	0|1	0|0	0|0	0|0	0|0	0|0	0|0	0|0	0|0	0|0	0|1
2	63156989	2_63156989	C	T	.	PASS	.	GT	1|1	1|1	0|1	1|1	1|1	1|1	1|1	1|1	1|1	1|1	0|0	0|0	0|0	0|0	0|0	0|0	0|0	0|0	0|0	0|0	0|0	0|0	0|1	0|0	0|0	1|1	1|1	1|1	0|0	1|1	0|1	0|1	0|1	0|1	0|1	1|1	1|1	1|1	1|1	0|1	0|0
2	63157055	2_63157055	A	G	.	PASS	.	GT	0|0	.|.	0|0	0|0	0|0	0|0	0|0	0|0	0|0	.|.	0|0	.|.	0|0	0|0	0|0	0|0	.|.	0|0	0|0	0|0	0|0	0|0	0|0	0|0	0|0	0|1	0|1	0|1	0|0	1|1	0|0	0|1	0|1	0|0	0|1	0|1	0|1	1|1	1|1	0|0	0|0
2	63157062	2_63157062	C	T	.	PASS	.	GT	0|0	.|.	0|0	0|0	0|0	0|0	0|0	0|0	0|0	.|.	0|0	.|.	0|0	0|0	0|0	0|0	.|.	0|0	0|0	0|0	0|0	0|0	0|0	0|0	0|0	0|0	0|0	0|0	0|0	0|0	0|0	0|0	0|0	0|0	0|0	0|0	0|0	0|0	0|0	0|0	0|0
2	63157114	2_63157114	T	C	.	PASS	.	GT	.|.	.|.	.|.	.|.	.|.	.|.	.|.	.|.	.|.	.|.	.|.	.|.	.|.	.|.	.|.	.|.	.|.	.|.	.|.	.|.	.|.	.|.	.|.	.|.	.|.	.|.	.|.	.|.	.|.	.|.	.|.	.|.	.|.	.|.	.|.	.|.	.|.	.|.	.|.	.|.	.|.
2	63157124	2_63157124	A	G	.	PASS	.	GT	.|.	.|.	.|.	.|.	.|.	.|.	.|.	.|.	.|.	.|.	.|.	.|.	.|.	.|.	.|.	.|.	.|.	.|.	.|.	.|.	.|.	.|.	.|.	.|.	.|.	.|.	.|.	.|.	.|.	.|.	.|.	.|.	.|.	.|.	.|.	.|.	.|.	.|.	.|.	.|.	.|.
2	63157167	2_63157167	C	T	.	PASS	.	GT	0|1	1|1	0|1	1|1	1|1	1|1	1|1	1|1	1|1	.|.	0|0	0|0	0|0	0|0	0|0	0|0	0|0	0|0	0|0	0|0	0|0	0|0	0|1	0|0	0|0	1|1	1|1	1|1	0|0	1|1	1|1	0|1	0|1	0|1	0|1	1|1	1|1	1|1	1|1	0|1	1|1
2	63157215	2_63157215	T	C	.	PASS	.	GT	0|0	0|0	0|0	0|0	0|0	0|0	0|0	0|0	0|0	0|0	0|0	0|0	0|0	0|0	.|.	0|0	0|0	0|0	0|0	0|0	0|0	0|0	0|0	0|0	0|0	0|0	0|0	0|0	0|0	0|0	0|0	0|0	0|0	0|0	0|0	0|0	0|0	0|0	0|0	0|0	0|1
2	63157231	2_63157231	C	T	.	PASS	.	GT	0|0	0|0	0|0	0|0	0|0	0|0	0|0	0|0	0|0	0|0	0|0	0|0	0|0	0|0	0|0	0|0	0|0	0|0	0|0	0|0	0|0	0|0	0|0	0|0	0|1	0|0	0|0	0|0	0|0	0|0	0|0	0|0	0|0	0|0	0|0	0|0	0|0	0|0	0|0	0|0	0|0
2	63157246	2_63157246	A	G	.	PASS	.	GT	1|1	1|1	1|1	1|1	1|1	1|1	1|1	1|1	1|1	1|1	0|0	0|1	0|1	0|0	0|0	0|0	0|0	0|0	0|0	1|1	0|0	0|0	1|1	1|1	0|0	1|1	1|1	1|1	0|1	1|1	1|1	0|1	0|1	0|1	1|1	1|1	1|1	1|1	1|1	0|1	1|1
2	63157294	2_63157294	T	C	.	PASS	.	GT	0|1	1|1	0|1	1|1	1|1	1|1	1|1	1|1	1|1	1|1	0|0	0|0	0|0	0|0	0|0	0|0	0|0	0|0	0|0	0|0	0|0	0|0	0|1	0|0	0|0	0|1	0|1	0|1	0|0	0|0	0|1	0|0	0|0	0|1	0|0	0|1	0|1	0|0	0|0	0|1	0|0
2	63157405	2_63157405	G	A	.	PASS	.	GT	0|1	1|1	0|1	1|1	1|1	1|1	1|1	1|1	1|1	1|1	1|1	1|1	1|1	.|.	1|1	1|1	1|1	1|1	1|1	1|1	0|1	0|0	0|1	0|0	0|0	0|1	0|1	0|1	0|0	0|0	0|1	0|0	0|1	0|1	0|0	0|1	0|1	0|0	0|0	1|1	0|0
2	63157445	2_63157445	G	A	.	PASS	.	GT	0|0	.|.	0|0	0|0	0|0	0|0	0|0	0|0	0|0	0|0	0|0	0|0	0|0	.|.	0|0	0|0	0|0	0|0	0|0	0|0	0|0	0|0	0|0	0|0	0|0	0|1	0|1	0|1	0|0	1|1	0|0	0|1	0|1	0|0	0|1	0|1	0|1	1|1	1|1	0|0	0|0
2	63157499	2_63157499	T	A	.	PASS	.	GT	0|0	0|0	0|0	0|0	0|0	0|0	0|0	0|0	0|0	0|0	0|0	0|0	0|0	0|0	0|0	0|0	0|0	0|0	0|0	0|0	0|0	0|0	0|0	0|1	0|0	0|0	0|0	0|0	0|0	0|0	0|0	0|0	0|0	0|0	0|0	0|0	0|0	0|0	0|0	0|0	0|0
2	63157531	2_63157531	A	T	.	PASS	.	GT	0|0	0|0	0|0	0|0	0|0	0|0	0|0	0|0	0|0	0|0	0|0	0|0	0|0	0|0	0|0	0|0	0|0	0|0	0|0	0|0	0|0	0|0	0|0	0|0	0|0	0|0	0|0	0|0	0|0	0|0	0|0	0|0	0|0	0|0	0|0	0|0	0|0	0|0	0|0	0|0	0|0
2	63157540	2_63157540	C	T	.	PASS	.	GT	0|0	0|0	0|0	0|0	0|0	0|0	0|0	0|0	0|0	0|0	0|0	0|0	0|0	0|0	0|0	0|0	0|0	0|0	0|0	0|0	0|0	0|0	0|0	0|0	0|0	0|0	0|0	0|0	0|0	0|0	0|0	0|0	0|0	0|0	0|0	0|0	0|0	0|0	0|0	0|0	0|1
2	63157547	2_63157547	T	C	.	PASS	.	GT	.|.	.|.	.|.	.|.	.|.	.|.	.|.	.|.	.|.	.|.	.|.	.|.	.|.	.|.	.|.	.|.	.|.	.|.	.|.	.|.	.|.	.|.	.|.	.|.	.|.	.|.	.|.	.|.	.|.	.|.	.|.	.|.	.|.	.|.	.|.	.|.	.|.	.|.	.|.	.|.	.|.
2	63157553	2_63157553	A	G	.	PASS	.	GT	0|0	0|0	0|0	0|0	0|0	0|0	0|0	0|0	0|0	0|0	0|0	0|0	0|0	0|0	0|0	0|0	0|0	0|0	0|0	0|0	0|0	0|0	0|1	0|0	0|0	0|0	0|0	0|0	0|0	0|0	0|0	0|0	0|0	0|0	0|0	0|0	0|0	0|0	0|0	0|0	0|0
2	63157588	2_63157588	G	A	.	PASS	.	GT	0|0	0|0	0|0	0|0	0|0	0|0	0|0	0|0	0|0	.|.	0|0	0|0	0|0	0|0	0|0	0|0	0|0	0|0	0|0	0|0	0|0	0|0	0|0	0|1	0|0	0|0	0|0	0|0	0|0	0|0	0|0	0|0	0|0	0|0	0|0	0|0	0|0	0|0	0|0	0|0	0|1
2	63157652	2_63157652	G	A	.	PASS	.	GT	0|0	0|0	0|0	0|0	0|0	0|0	0|0	0|0	0|0	.|.	0|0	0|0	0|0	.|.	0|0	0|0	0|0	0|0	.|.	0|0	0|0	0|0	0|1	0|0	0|0	0|0	0|0	0|0	0|0	0|0	0|0	0|0	0|0	0|0	0|0	0|0	0|0	0|0	0|0	0|0	0|0
2	63157683	2_63157683	G	A	.	PASS	.	GT	.|.	.|.	.|.	.|.	.|.	.|.	.|.	.|.	.|.	.|.	.|.	.|.	.|.	.|.	.|.	.|.	.|.	.|.	.|.	.|.	.|.	.|.	.|.	.|.	.|.	.|.	.|.	.|.	.|.	.|.	.|.	.|.	.|.	.|.	.|.	.|.	.|.	.|.	.|.	.|.	.|.
2	63157687	2_63157687	C	T	.	PASS	.	GT	.|.	.|.	.|.	.|.	.|.	.|.	.|.	.|.	.|.	.|.	.|.	.|.	.|.	.|.	.|.	.|.	.|.	.|.	.|.	.|.	.|.	.|.	.|.	.|.	.|.	.|.	.|.	.|.	.|.	.|.	.|.	.|.	.|.	.|.	.|.	.|.	.|.	.|.	.|.	.|.	.|.
2	63157727	2_63157727	A	G	.	PASS	.	GT	0|0	0|0	0|0	0|0	0|0	0|0	0|0	0|0	0|0	.|.	0|0	0|0	0|0	0|0	0|0	0|0	0|0	0|0	0|0	0|0	0|1	1|1	0|0	0|0	0|0	0|0	0|0	0|0	0|0	0|0	0|0	0|0	0|0	0|0	0|0	0|0	0|1	0|1	0|0	0|0	0|0
2	63157732	2_63157732	C	T	.	PASS	.	GT	0|0	0|0	0|0	0|0	0|0	0|0	0|0	0|0	0|0	.|.	0|0	0|0	0|0	0|0	0|0	0|0	0|0	0|0	0|0	0|0	0|0	0|0	0|0	0|0	0|0	0|0	0|0	0|0	0|0	0|0	0|1	0|0	0|0	0|0	0|0	0|0	0|0	0|0	0|0	0|0	0|1
2	63157850	2_63157850	G	A	.	PASS	.	GT	0|0	0|0	0|0	0|0	0|0	0|0	0|0	0|0	0|0	0|0	0|0	0|0	0|0	0|0	0|0	0|0	0|0	0|0	0|0	0|0	0|0	0|0	0|0	0|1	0|0	0|0	0|0	0|0	0|0	0|0	0|0	0|0	0|0	0|0	0|0	0|0	0|0	0|0	0|0	0|0	0|0
2	63157907	2_63157907	A	G	.	PASS	.	GT	.|.	.|.	.|.	.|.	.|.	.|.	.|.	.|.	.|.	.|.	.|.	.|.	.|.	.|.	.|.	.|.	.|.	.|.	.|.	.|.	.|.	.|.	.|.	.|.	.|.	.|.	.|.	.|.	.|.	.|.	.|.	.|.	.|.	.|.	.|.	.|.	.|.	.|.	.|.	.|.	.|.
2	63157913	2_63157913	T	C	.	PASS	.	GT	.|.	.|.	.|.	.|.	.|.	.|.	.|.	.|.	.|.	.|.	.|.	.|.	.|.	.|.	.|.	.|.	.|.	.|.	.|.	.|.	.|.	.|.	.|.	.|.	.|.	.|.	.|.	.|.	.|.	.|.	.|.	.|.	.|.	.|.	.|.	.|.	.|.	.|.	.|.	.|.	.|.
2	63157929	2_63157929	C	G	.	PASS	.	GT	.|.	.|.	.|.	.|.	.|.	.|.	.|.	.|.	.|.	.|.	.|.	.|.	.|.	.|.	.|.	.|.	.|.	.|.	.|.	.|.	.|.	.|.	.|.	.|.	.|.	.|.	.|.	.|.	.|.	.|.	.|.	.|.	.|.	.|.	.|.	.|.	.|.	.|.	.|.	.|.	.|.
2	63157931	2_63157931	G	A	.	PASS	.	GT	.|.	.|.	.|.	.|.	.|.	.|.	.|.	.|.	.|.	.|.	.|.	.|.	.|.	.|.	.|.	.|.	.|.	.|.	.|.	.|.	.|.	.|.	.|.	.|.	.|.	.|.	.|.	.|.	.|.	.|.	.|.	.|.	.|.	.|.	.|.	.|.	.|.	.|.	.|.	.|.	.|.
2	63157958	2_63157958	C	T	.	PASS	.	GT	0|0	0|0	0|0	0|0	0|0	0|0	0|0	0|0	0|0	0|0	0|0	0|0	0|0	0|0	0|0	0|0	0|0	0|0	0|0	0|0	0|0	0|0	0|0	0|0	0|0	0|1	0|1	0|1	0|0	1|1	0|0	0|1	0|1	0|0	0|1	0|1	0|0	0|1	1|1	0|0	0|0
2	63157974	2_63157974	G	A	.	PASS	.	GT	0|1	1|1	0|1	1|1	1|1	1|1	1|1	1|1	1|1	1|1	0|0	0|0	0|0	0|0	0|0	0|0	0|0	0|0	0|0	0|0	0|1	1|1	1|1	0|1	0|0	0|1	0|1	0|1	0|0	0|0	0|1	0|0	0|0	0|1	0|0	0|1	1|1	0|1	0|0	0|1	0|1
2	63157976	2_63157976	G	A	.	PASS	.	GT	0|1	1|1	0|1	1|1	1|1	1|1	1|1	1|1	1|1	1|1	0|0	0|0	0|0	0|0	0|0	0|0	0|0	0|0	0|0	0|0	0|0	0|0	1|1	0|1	0|0	0|1	0|1	0|1	0|0	0|0	0|1	0|0	0|0	0|1	0|0	0|1	0|1	0|0	0|0	0|1	0|1
2	63158012	2_63158012	C	T	.	PASS	.	GT	0|1	1|1	0|1	1|1	1|1	1|1	1|1	1|1	1|1	1|1	0|0	0|0	0|0	0|0	0|0	0|0	0|0	0|0	0|0	0|0	0|1	1|1	1|1	0|1	0|0	0|1	0|1	0|1	0|0	0|0	0|1	0|0	0|0	0|1	0|0	0|1	1|1	0|1	0|0	0|1	0|1
2	63158052	2_63158052	C	T	.	PASS	.	GT	0|0	0|0	0|0	0|0	0|0	0|0	0|0	0|0	0|0	0|0	0|0	0|0	0|0	0|0	0|0	0|0	0|0	.|.	0|0	0|0	0|0	0|0	0|0	0|1	0|0	0|0	0|0	0|0	0|0	0|0	0|0	0|0	0|0	0|0	0|0	0|0	0|0	0|0	0|0	0|0	0|0
2	63158099	2_63158099	C	A	.	PASS	.	GT	.|.	0|0	0|0	0|0	0|0	0|0	0|0	0|0	0|0	0|0	1|1	1|1	1|1	.|.	1|1	.|.	1|1	1|1	1|1	1|1	0|1	0|0	0|0	0|0	0|1	0|1	0|0	0|0	0|0	0|0	0|0	0|1	0|1	0|0	0|0	0|0	0|0	0|0	0|0	0|1	0|1
2	63158102	2_63158102	A	C	.	PASS	.	GT	.|.	1|1	0|0	1|1	1|1	1|1	1|1	1|1	1|1	1|1	0|0	0|0	0|0	.|.	0|0	.|.	0|0	0|0	0|0	0|0	0|0	0|0	1|1	0|1	0|0	0|1	0|1	0|1	0|0	0|0	1|1	0|0	0|0	0|1	0|0	0|1	0|1	0|0	0|0	0|1	0|1
2	63158117	2_63158117	C	T	.	PASS	.	GT	0|0	0|0	0|0	0|0	0|0	0|0	0|0	0|0	0|0	0|0	0|0	0|0	0|0	0|0	0|0	0|0	0|0	0|0	0|0	0|0	0|0	0|0	0|0	0|0	0|0	0|0	0|0	0|0	0|0	0|0	0|0	0|0	0|0	0|0	0|0	0|0	0|0	0|0	0|0	0|0	0|1
2	63158152	2_63158152	T	G	.	PASS	.	GT	0|0	0|0	0|0	0|0	0|0	0|0	0|0	0|0	0|0	0|0	0|0	0|0	0|0	.|.	0|0	0|0	0|0	0|0	0|0	0|0	0|1	1|1	0|0	0|0	0|0	0|0	0|0	0|0	0|0	0|0	0|0	0|0	0|0	0|0	0|0	0|0	0|1	0|1	0|0	0|0	0|0
2	63158262	2_63158262	A	G	.	PASS	.	GT	0|1	1|1	0|1	1|1	1|1	1|1	1|1	1|1	1|1	1|1	1|1	1|1	1|1	1|1	1|1	1|1	1|1	1|1	1|1	1|1	0|1	0|0	1|1	0|1	0|1	1|1	1|1	1|1	0|0	1|1	0|1	1|1	1|1	0|1	0|1	1|1	0|1	0|1	1|1	1|1	0|0
2	63158312	2_63158312	T	A	.	PASS	.	GT	.|.	.|.	.|.	.|.	.|.	.|.	.|.	.|.	.|.	.|.	.|.	.|.	.|.	.|.	.|.	.|.	.|.	.|.	.|.	.|.	.|.	.|.	.|.	.|.	.|.	.|.	.|.	.|.	.|.	.|.	.|.	.|.	.|.	.|.	.|.	.|.	.|.	.|.	.|.	.|.	.|.
2	63158319	2_63158319	A	G	.	PASS	.	GT	0|0	0|0	0|0	0|0	0|0	0|0	0|0	0|0	0|0	0|0	0|0	0|0	0|0	0|0	0|0	0|0	0|0	0|0	.|.	0|0	0|0	0|0	0|0	0|1	0|0	0|0	0|0	0|0	0|0	0|0	0|0	0|0	0|0	0|0	0|0	0|0	0|0	0|0	0|0	0|0	0|0
2	63158384	2_63158384	G	T	.	PASS	.	GT	0|0	1|1	0|0	1|1	1|1	1|1	1|1	1|1	1|1	0|0	1|1	1|1	1|1	1|1	1|1	1|1	1|1	1|1	1|1	1|1	0|1	0|0	0|1	0|1	0|1	1|1	1|1	1|1	0|0	1|1	0|1	1|1	1|1	0|1	0|1	1|1	0|1	0|1	1|1	1|1	0|0
2	63158427	2_63158427	A	G	.	PASS	.	GT	0|0	0|0	0|0	0|0	0|0	0|0	0|0	0|0	0|0	0|0	0|0	0|0	0|0	0|0	0|0	0|0	0|0	0|0	0|0	0|0	0|0	0|0	0|0	0|0	0|1	0|0	0|0	0|0	0|0	0|0	0|0	0|0	0|0	0|0	0|0	0|0	0|0	0|0	0|0	0|0	0|0
2	63158483	2_63158483	C	T	.	PASS	.	GT	.|.	0|0	0|0	.|.	0|0	0|0	.|.	0|0	0|0	0|0	0|0	0|0	0|0	0|0	0|0	0|0	0|0	0|0	0|0	0|0	0|0	0|0	0|0	0|0	0|0	0|0	0|0	0|0	0|0	0|0	0|0	0|0	0|0	0|0	0|0	0|0	0|0	0|0	0|0	0|0	0|0
2	63158486	2_63158486	A	T	.	PASS	.	GT	.|.	0|0	0|0	0|0	0|0	0|0	.|.	0|0	0|0	0|0	0|0	0|0	0|0	0|0	0|0	0|0	0|0	0|0	0|0	0|0	0|0	0|0	0|0	0|0	0|0	0|0	0|0	0|0	0|0	0|0	0|0	0|0	0|0	0|0	0|0	0|0	0|0	0|0	0|0	0|0	0|0
2	63158523	2_63158523	C	G	.	PASS	.	GT	0|0	0|0	0|0	0|0	0|0	0|0	.|.	0|0	0|0	0|0	0|0	0|0	0|0	0|0	0|0	0|0	0|0	0|0	0|0	0|0	0|0	0|0	0|0	0|0	0|0	0|0	0|0	0|0	0|0	0|0	0|0	0|0	0|0	0|0	0|0	0|0	0|0	0|0	0|0	0|0	0|0
2	63158552	2_63158552	T	C	.	PASS	.	GT	0|0	0|0	0|0	0|0	0|0	0|0	.|.	0|0	0|0	0|0	0|0	0|0	0|0	0|0	0|0	0|0	0|0	0|0	0|0	0|0	0|1	0|1	0|0	0|0	0|0	0|0	0|0	0|0	0|0	0|0	0|0	0|0	0|0	0|0	0|0	0|0	0|1	0|1	0|0	0|0	0|0
2	63158585	2_63158585	G	A	.	PASS	.	GT	0|0	0|0	0|0	0|0	0|0	0|0	0|0	0|0	0|0	0|0	0|0	0|0	0|0	0|0	0|0	0|0	.|.	0|0	0|0	.|.	0|0	0|0	0|0	0|0	0|1	0|0	0|0	0|0	0|0	0|0	0|0	0|0	0|0	0|0	0|0	0|0	0|0	0|0	0|0	0|0	0|0
2	63158598	2_63158598	C	G	.	PASS	.	GT	0|0	1|1	0|0	1|1	1|1	1|1	1|1	1|1	1|1	0|1	1|1	1|1	1|1	1|1	1|1	1|1	1|1	1|1	1|1	.|.	0|1	0|0	0|1	0|0	0|1	1|1	1|1	1|1	0|0	1|1	0|1	1|1	1|1	0|1	0|1	1|1	0|1	0|1	1|1	1|1	0|0
2	63158635	2_63158635	C	T	.	PASS	.	GT	0|1	.|.	0|1	0|0	0|0	0|0	0|0	0|0	0|0	0|0	0|0	0|0	0|0	0|0	0|0	0|0	0|0	0|0	0|0	.|.	0|0	0|0	0|0	0|0	0|0	0|0	0|0	0|0	0|1	0|0	0|0	0|0	0|0	0|0	0|1	0|0	0|0	0|0	0|0	0|0	0|0
2	63158673	2_63158673	C	T	.	PASS	.	GT	1|1	1|1	1|1	1|1	1|1	1|1	1|1	1|1	1|1	1|1	1|1	1|1	1|1	1|1	1|1	1|1	1|1	1|1	1|1	1|1	1|1	1|1	1|1	1|1	1|1	1|1	1|1	1|1	0|1	1|1	1|1	1|1	1|1	0|1	1|1	1|1	1|1	1|1	1|1	1|1	1|1
2	63158703	2_63158703	A	G	.	PASS	.	GT	0|0	0|0	0|0	0|0	0|0	0|0	.|.	.|.	0|0	0|0	0|0	0|0	0|0	0|0	0|0	0|0	0|0	0|0	0|0	0|0	0|0	0|0	0|0	0|0	0|0	0|0	0|0	0|0	0|0	0|0	0|0	0|0	0|0	0|0	0|0	0|0	0|0	0|0	0|0	0|0	0|0
2	63158721	2_63158721	A	G	.	PASS	.	GT	0|1	0|0	0|1	0|0	0|0	0|0	.|.	0|0	0|0	0|0	0|0	0|0	0|0	0|1	0|0	0|0	0|0	0|0	0|0	0|0	0|0	0|0	0|1	0|0	0|0	0|0	0|1	0|1	0|1	1|1	0|0	0|1	0|1	0|0	1|1	0|1	0|0	0|1	1|1	0|0	0|1
2	63158782	2_63158782	T	C	.	PASS	.	GT	0|0	0|0	0|0	0|0	0|0	0|0	.|.	0|0	0|0	0|0	0|0	0|0	0|0	0|1	0|0	0|0	0|0	0|0	0|0	0|0	0|0	0|0	0|0	0|0	0|0	0|0	0|1	0|1	0|0	1|1	0|0	0|1	0|1	0|0	0|1	0|1	0|0	0|1	1|1	0|0	0|0
2	63158826	2_63158826	A	G	.	PASS	.	GT	0|0	0|0	0|0	0|0	0|0	0|0	.|.	0|0	0|0	0|0	.|.	0|0	0|0	0|0	0|0	0|0	0|0	0|0	0|0	0|0	0|0	0|0	0|0	0|0	0|0	0|0	0|0	0|0	0|0	0|0	0|0	0|0	0|0	0|0	0|0	0|0	0|0	0|0	0|0	0|0	0|0
2	63158844	2_63158844	T	C	.	PASS	.	GT	0|0	0|0	0|0	0|0	0|0	0|0	0|0	0|0	0|0	0|0	.|.	0|0	0|0	0|0	0|0	0|0	0|0	0|0	0|0	0|0	0|0	0|0	0|0	0|0	0|0	0|0	0|0	0|0	0|0	0|0	0|0	0|0	0|0	0|0	0|0	0|0	0|0	0|0	0|0	0|0	0|0
2	63158848	2_63158848	A	G	.	PASS	.	GT	0|0	0|0	0|0	0|0	0|0	0|0	0|0	0|0	0|0	0|0	.|.	0|0	0|0	0|0	0|0	0|0	0|0	0|0	0|0	0|0	0|0	0|0	0|0	0|0	0|0	0|0	0|0	0|0	0|0	0|0	0|0	0|0	0|0	0|0	0|0	0|0	0|0	0|0	0|0	0|0	0|0
2	63158955	2_63158955	T	C	.	PASS	.	GT	0|1	0|0	0|1	0|0	0|0	0|0	.|.	0|0	0|0	0|0	.|.	0|0	0|0	0|0	0|0	0|0	0|0	0|0	0|0	0|0	0|0	0|0	0|0	0|0	0|0	0|0	0|0	0|0	0|1	0|0	0|0	0|0	0|0	0|0	0|1	0|0	0|0	0|0	0|0	0|0	0|1
2	63158970	2_63158970	T	G	.	PASS	.	GT	0|1	0|0	0|1	0|0	0|0	0|0	.|.	0|0	0|0	0|0	.|.	0|0	0|0	0|0	0|0	0|0	0|0	0|0	0|0	.|.	0|1	1|1	0|0	0|0	0|0	0|0	0|0	0|0	0|1	0|0	0|0	0|0	0|0	0|0	0|1	0|0	0|1	0|1	0|0	0|0	0|1
2	63158978	2_63158978	G	A	.	PASS	.	GT	0|0	0|0	0|0	0|0	0|0	0|0	.|.	0|0	0|0	0|0	.|.	0|0	0|0	0|0	0|0	0|0	0|0	0|0	0|0	.|.	0|0	0|0	0|0	0|0	0|1	0|0	0|0	0|0	0|0	0|0	0|0	0|0	0|0	0|0	0|0	0|0	0|0	0|0	0|0	0|0	0|0
2	63158993	2_63158993	A	G	.	PASS	.	GT	1|1	1|1	1|1	1|1	1|1	1|1	.|.	1|1	1|1	1|1	.|.	1|1	1|1	1|1	1|1	1|1	1|1	1|1	1|1	1|1	1|1	1|1	1|1	1|1	1|1	1|1	1|1	1|1	0|1	1|1	1|1	1|1	1|1	0|1	1|1	1|1	1|1	1|1	1|1	1|1	1|1
2	63159052	2_63159052	T	A	.	PASS	.	GT	.|.	.|.	.|.	.|.	.|.	.|.	.|.	.|.	.|.	.|.	.|.	.|.	.|.	.|.	.|.	.|.	.|.	.|.	.|.	.|.	.|.	.|.	.|.	.|.	.|.	.|.	.|.	.|.	.|.	.|.	.|.	.|.	.|.	.|.	.|.	.|.	.|.	.|.	.|.	.|.	.|.
2	63159080	2_63159080	G	A	.	PASS	.	GT	0|0	0|0	0|0	0|0	0|0	0|0	0|0	0|0	0|0	0|0	0|0	0|0	0|0	0|0	0|0	0|0	0|0	0|0	0|0	0|0	0|0	0|0	0|0	0|0	0|0	0|0	0|0	0|0	0|0	0|0	0|0	0|0	0|0	0|0	0|0	0|0	0|0	0|0	0|0	0|0	0|0
2	63159101	2_63159101	C	T	.	PASS	.	GT	0|0	0|0	0|0	0|0	0|0	0|0	0|0	0|0	0|0	0|0	0|0	0|0	0|0	1|1	0|0	0|0	0|0	0|0	0|0	0|0	0|0	0|0	0|1	0|0	0|0	0|0	0|1	0|1	0|0	1|1	0|0	0|1	0|1	0|0	0|1	0|1	0|0	0|1	1|1	0|0	0|0
2	63159106	2_63159106	A	G	.	PASS	.	GT	0|0	0|0	0|0	0|0	0|0	0|0	0|0	0|0	0|0	0|0	0|0	0|0	0|0	0|0	0|0	0|0	0|0	0|0	0|0	0|0	0|0	0|0	0|0	0|1	0|0	0|0	0|0	0|0	0|0	0|0	0|0	0|0	0|0	0|0	0|0	0|0	0|0	0|0	0|0	0|0	0|0
2	63159193	2_63159193	G	A	.	PASS	.	GT	0|1	0|0	0|0	0|0	0|0	0|0	0|0	0|0	0|0	0|0	0|0	0|0	0|0	0|0	0|0	0|0	0|0	0|0	0|0	0|0	0|0	0|0	0|0	0|0	0|0	0|0	0|0	0|0	0|1	0|0	0|0	0|0	0|0	0|0	0|1	0|0	0|0	0|0	0|0	0|0	0|1
2	63159243	2_63159243	A	G	.	PASS	.	GT	1|1	1|1	1|1	1|1	1|1	1|1	1|1	1|1	1|1	1|1	1|1	1|1	1|1	1|1	1|1	1|1	1|1	1|1	1|1	1|1	1|1	1|1	1|1	1|1	1|1	1|1	1|1	1|1	0|1	1|1	1|1	1|1	1|1	0|1	1|1	1|1	1|1	1|1	1|1	1|1	1|1
2	63159288	2_63159288	A	G	.	PASS	.	GT	0|0	0|0	0|0	0|0	0|0	0|0	0|0	0|0	0|0	0|0	0|0	0|0	0|0	0|0	0|0	0|0	0|0	0|0	0|0	0|0	0|0	0|0	0|0	0|1	0|0	0|0	0|0	0|0	0|0	0|0	0|0	0|0	0|0	0|0	0|0	0|0	0|0	0|0	0|0	0|0	0|0
2	63159320	2_63159320	T	C	.	PASS	.	GT	0|0	0|0	0|0	0|0	0|0	0|0	0|0	0|0	0|0	0|0	1|1	0|1	0|1	0|1	1|1	1|1	1|1	1|1	1|1	0|1	0|1	0|0	0|0	0|0	0|0	0|1	0|0	0|0	0|0	0|0	0|0	0|1	0|1	0|0	0|0	0|0	0|0	0|0	0|0	0|1	0|0
2	63159326	2_63159326	T	C	.	PASS	.	GT	0|0	0|0	0|0	0|0	0|0	0|0	0|0	0|0	0|0	0|0	0|0	0|1	0|1	0|0	0|0	0|0	0|0	0|0	0|0	0|1	0|0	0|0	0|0	0|0	0|0	0|0	0|0	0|0	0|0	0|0	0|0	0|0	0|0	0|0	0|0	0|0	0|0	0|0	0|0	0|0	0|0
2	63159356	2_63159356	A	G	.	PASS	.	GT	0|1	0|0	0|1	0|0	0|0	0|0	0|0	0|0	0|0	.|.	0|0	0|0	0|0	0|0	0|0	0|0	0|0	0|0	0|0	0|0	0|0	0|0	0|0	0|0	0|0	0|0	0|0	0|0	0|1	0|0	0|0	0|0	0|0	0|0	0|1	0|0	0|0	0|0	0|0	0|0	0|0
2	63159400	2_63159400	T	C	.	PASS	.	GT	0|0	0|0	0|0	0|0	0|0	0|0	0|0	0|0	0|0	0|0	0|0	0|0	0|0	0|1	0|0	0|0	0|0	0|0	0|0	0|0	0|0	0|0	0|1	0|0	0|0	0|0	0|1	0|1	0|0	1|1	0|0	0|1	0|1	0|0	0|1	0|1	0|0	0|1	1|1	0|0	0|0
2	63159406	2_63159406	A	G	.	PASS	.	GT	0|0	1|1	0|0	1|1	1|1	1|1	1|1	1|1	1|1	1|1	0|0	0|0	0|0	0|0	0|0	0|0	0|0	0|0	0|0	0|0	0|0	0|0	0|1	0|0	0|1	0|1	0|1	0|1	0|0	0|0	0|1	0|0	0|0	0|1	0|0	0|1	0|1	0|0	0|0	0|1	0|0
2	63159419	2_63159419	G	A	.	PASS	.	GT	0|0	1|1	0|0	1|1	1|1	1|1	1|1	1|1	1|1	1|1	0|0	0|0	0|0	0|0	0|0	0|0	0|0	0|0	0|0	0|0	0|0	0|0	0|1	0|0	0|1	0|1	0|1	0|1	0|0	0|0	0|1	0|0	0|0	0|1	0|0	0|1	0|1	0|0	0|0	0|1	0|0
2	63159453	2_63159453	G	A	.	PASS	.	GT	0|0	0|0	0|0	0|0	0|0	0|0	0|0	0|0	0|0	0|0	0|0	0|0	0|0	0|0	0|0	0|0	0|0	0|0	0|0	0|0	0|0	0|0	0|0	0|0	0|0	0|0	0|0	0|0	0|0	0|0	0|0	0|0	0|0	0|0	0|0	0|0	0|0	0|0	0|0	0|0	0|0
2	63159454	2_63159454	C	T	.	PASS	.	GT	0|0	1|1	0|0	1|1	1|1	1|1	1|1	1|1	1|1	1|1	0|0	0|0	0|0	0|1	0|0	0|0	0|0	0|0	0|0	0|0	0|0	0|0	1|1	0|0	0|1	0|1	1|1	1|1	0|0	1|1	0|1	0|1	0|1	0|0	0|1	1|1	0|1	0|1	1|1	0|1	0|0
2	63159521	2_63159521	T	G	.	PASS	.	GT	0|1	1|1	0|1	1|1	1|1	1|1	1|1	1|1	1|1	1|1	0|0	0|0	0|0	0|1	0|0	0|0	0|0	0|0	0|0	0|0	0|0	0|0	1|1	0|0	0|1	0|1	1|1	1|1	0|1	1|1	0|1	0|1	0|1	0|1	1|1	1|1	0|1	0|1	1|1	0|1	0|0
2	63159554	2_63159554	A	C	.	PASS	.	GT	0|1	1|1	0|1	1|1	1|1	1|1	1|1	1|1	1|1	.|.	0|0	0|0	0|0	0|1	0|0	0|0	0|0	0|0	0|0	.|.	0|1	1|1	1|1	0|0	0|1	0|1	1|1	1|1	0|1	1|1	0|1	0|1	0|1	0|1	1|1	1|1	1|1	1|1	1|1	0|1	0|0
2	63159555	2_63159555	G	A	.	PASS	.	GT	0|0	0|0	0|0	0|0	0|0	0|0	0|0	0|0	0|0	.|.	0|0	0|0	0|0	0|0	0|0	0|0	0|0	0|0	0|0	.|.	0|0	0|0	0|1	0|0	0|0	0|0	0|0	0|0	0|0	0|0	0|0	0|0	0|0	0|0	0|0	0|0	0|0	0|0	0|0	0|0	0|0
2	63159590	2_63159590	C	T	.	PASS	.	GT	0|1	0|0	0|1	0|0	0|0	0|0	0|0	0|0	0|0	0|0	1|1	0|1	1|1	1|1	0|1	0|1	0|1	1|1	1|1	.|.	0|0	0|0	0|1	0|0	0|0	0|0	0|1	0|1	0|1	1|1	0|0	0|1	0|1	0|0	1|1	0|1	0|0	0|1	1|1	0|0	0|0
2	63159606	2_63159606	A	C	.	PASS	.	GT	0|1	1|1	0|1	1|1	1|1	1|1	1|1	1|1	1|1	1|1	1|1	0|1	1|1	1|1	0|1	0|1	0|1	1|1	1|1	0|0	0|1	1|1	1|1	0|0	0|1	0|1	1|1	1|1	0|1	1|1	0|1	0|1	0|1	0|1	1|1	1|1	1|1	1|1	1|1	0|1	0|0
2	63159750	2_63159750	G	A	.	PASS	.	GT	0|1	0|0	0|0	0|0	0|0	0|0	0|0	0|0	0|0	0|0	1|1	0|1	0|1	1|1	1|1	0|1	0|1	1|1	1|1	0|1	0|0	0|0	0|1	0|0	0|0	0|0	0|1	0|1	0|1	1|1	0|0	0|1	0|1	0|0	1|1	0|1	0|0	0|1	1|1	0|0	0|0
2	63159824	2_63159824	T	C	.	PASS	.	GT	1|1	0|0	0|1	0|0	0|0	0|0	0|0	0|0	0|0	0|0	1|1	0|1	0|1	1|1	0|1	0|1	0|1	1|1	1|1	0|1	0|0	0|0	0|1	0|0	0|0	0|0	0|1	0|1	0|1	1|1	0|0	0|1	0|1	0|0	1|1	0|1	0|0	0|1	1|1	0|0	0|0
2	63159832	2_63159832	G	A	.	PASS	.	GT	0|0	0|0	0|0	0|0	0|0	0|0	0|0	0|0	0|0	0|0	0|0	0|0	0|0	0|0	0|0	0|0	0|0	0|0	0|0	0|0	0|0	0|0	0|0	0|1	0|0	0|0	0|0	0|0	0|0	0|0	0|0	0|0	0|0	0|0	0|0	0|0	0|0	0|0	0|0	0|0	0|0
2	63159849	2_63159849	A	G	.	PASS	.	GT	1|1	0|0	0|1	0|0	0|0	0|0	0|0	0|0	0|0	0|0	1|1	0|1	0|1	1|1	0|1	0|1	0|1	1|1	1|1	0|0	0|0	0|0	0|1	0|0	0|0	0|0	0|1	0|1	0|1	1|1	0|0	0|1	0|1	0|0	1|1	0|1	0|0	0|0	1|1	0|0	0|0
2	63159902	2_63159902	A	G	.	PASS	.	GT	0|1	0|0	0|1	.|.	0|0	0|0	0|0	0|0	0|0	0|0	1|1	0|1	0|1	1|1	0|1	0|1	0|1	1|1	1|1	0|1	0|0	0|0	0|1	0|0	0|0	0|0	0|1	0|1	0|1	1|1	0|0	0|1	0|1	0|0	1|1	0|1	0|0	0|1	1|1	0|0	0|0
2	63159967	2_63159967	G	A	.	PASS	.	GT	0|0	0|0	0|0	0|0	0|0	0|0	0|0	0|0	0|0	0|0	0|0	0|0	0|0	0|0	0|0	0|0	0|0	0|0	0|0	0|0	0|0	0|0	0|0	0|1	0|0	0|0	0|0	0|0	0|0	0|0	0|1	0|0	0|0	0|0	0|0	0|0	0|0	0|0	0|0	0|0	0|1
2	63160000	2_63160000	G	T	.	PASS	.	GT	1|1	0|0	1|1	0|0	0|0	0|0	0|0	0|0	0|0	0|1	1|1	1|1	1|1	1|1	1|1	1|1	1|1	1|1	1|1	1|1	0|1	0|0	0|1	0|0	0|1	0|1	0|1	0|1	0|1	1|1	0|0	1|1	1|1	0|0	1|1	0|1	0|0	0|1	1|1	0|0	0|1
2	63160145	2_63160145	C	A	.	PASS	.	GT	.|.	.|.	.|.	.|.	.|.	.|.	.|.	.|.	.|.	.|.	.|.	.|.	.|.	.|.	.|.	.|.	.|.	.|.	.|.	.|.	.|.	.|.	.|.	.|.	.|.	.|.	.|.	.|.	.|.	.|.	.|.	.|.	.|.	.|.	.|.	.|.	.|.	.|.	.|.	.|.	.|.
2	63160156	2_63160156	A	C	.	PASS	.	GT	.|.	.|.	.|.	.|.	.|.	.|.	.|.	.|.	.|.	.|.	.|.	.|.	.|.	.|.	.|.	.|.	.|.	.|.	.|.	.|.	.|.	.|.	.|.	.|.	.|.	.|.	.|.	.|.	.|.	.|.	.|.	.|.	.|.	.|.	.|.	.|.	.|.	.|.	.|.	.|.	.|.
2	63160180	2_63160180	T	G	.	PASS	.	GT	1|1	1|1	1|1	1|1	1|1	1|1	1|1	.|.	1|1	.|.	1|1	1|1	1|1	1|1	1|1	1|1	1|1	1|1	1|1	1|1	0|1	0|0	1|1	0|0	1|1	1|1	1|1	1|1	0|1	1|1	0|1	1|1	1|1	0|1	1|1	1|1	0|1	0|1	1|1	1|1	0|1
2	63160255	2_63160255	A	G	.	PASS	.	GT	1|1	0|0	1|1	0|0	0|0	0|0	0|0	0|0	0|0	.|.	0|1	0|1	0|1	0|0	0|1	0|0	1|1	0|0	0|0	0|0	0|1	0|0	0|0	0|1	0|1	0|1	0|0	0|0	0|1	0|0	0|0	0|1	0|1	0|0	0|1	0|0	0|0	0|0	0|0	0|0	0|0
2	63160345	2_63160345	T	C	.	PASS	.	GT	1|1	0|0	1|1	0|0	0|0	0|0	0|0	0|0	0|0	.|.	0|1	1|1	0|1	0|0	0|1	0|1	.|.	0|0	0|0	0|1	0|1	0|0	0|0	0|1	0|1	0|1	0|0	0|0	0|1	0|0	0|0	0|1	0|1	0|0	0|1	0|0	0|0	0|0	0|0	0|0	0|1
2	63160352	2_63160352	A	G	.	PASS	.	GT	1|1	0|0	1|1	0|0	0|0	0|0	0|0	0|0	0|0	.|.	0|1	1|1	0|1	0|0	0|1	0|1	.|.	0|0	0|0	0|1	0|1	0|0	0|0	0|1	0|1	0|1	0|0	0|0	0|1	0|0	0|0	0|1	0|1	0|0	0|1	0|0	0|0	0|0	0|0	0|0	0|1
2	63160386	2_63160386	G	A	.	PASS	.	GT	0|0	0|0	0|0	.|.	0|0	0|0	0|0	0|0	0|0	.|.	0|0	0|0	0|0	0|0	0|0	0|0	0|0	0|0	0|0	0|0	0|1	1|1	0|0	0|0	0|0	0|0	0|0	0|0	0|0	0|0	0|0	0|0	0|0	0|0	0|0	0|0	0|1	0|1	0|0	0|0	0|0
2	63160397	2_63160397	T	C	.	PASS	.	GT	0|0	0|0	0|0	0|0	0|0	0|0	0|0	0|0	0|0	.|.	0|0	0|0	0|0	0|0	0|0	0|0	0|0	0|0	0|0	0|0	0|1	1|1	0|0	0|0	0|0	0|0	0|0	0|0	0|0	0|0	0|0	0|0	0|0	0|0	0|0	0|0	0|1	0|1	0|0	0|0	0|0
2	63160450	2_63160450	G	C	.	PASS	.	GT	0|0	0|0	0|0	0|0	0|0	0|0	0|0	0|0	0|0	0|0	0|0	0|0	0|0	0|0	0|0	0|0	0|0	0|0	0|0	0|0	0|1	1|1	0|0	0|0	0|0	0|0	0|0	0|0	0|0	0|0	0|0	0|0	0|0	0|0	0|0	0|0	0|1	0|1	0|0	0|0	0|0
2	63160453	2_63160453	G	A	.	PASS	.	GT	0|0	0|0	0|0	0|0	0|0	0|0	0|0	0|0	0|0	0|0	0|0	0|0	0|0	0|0	0|0	0|0	0|0	0|0	0|0	0|0	0|1	1|1	0|0	0|0	0|0	0|0	0|0	0|0	0|0	0|0	0|0	0|0	0|0	0|0	0|0	0|0	0|1	0|1	0|0	0|0	0|0
2	63160490	2_63160490	C	A	.	PASS	.	GT	0|0	0|0	0|0	0|0	0|0	0|0	0|0	0|0	0|0	0|0	0|0	0|0	0|0	0|0	0|0	0|0	0|0	.|.	.|.	0|0	0|0	0|0	0|0	0|0	0|1	0|0	0|0	0|0	0|0	0|0	0|0	0|0	0|0	0|0	0|0	0|0	0|0	0|0	0|0	0|0	0|1
2	63160530	2_63160530	T	C	.	PASS	.	GT	1|1	0|0	1|1	0|0	0|0	0|0	0|0	0|0	0|0	0|1	0|0	0|1	0|1	0|0	0|0	.|.	0|0	0|0	0|0	0|1	0|0	0|0	0|0	0|0	0|0	0|0	0|0	0|0	0|1	0|0	0|0	0|0	0|0	0|0	0|1	0|0	0|0	0|0	0|0	0|0	0|0
2	63160562	2_63160562	C	T	.	PASS	.	GT	0|0	0|0	0|0	0|0	0|0	0|0	0|0	0|0	0|0	0|0	0|0	0|0	0|0	0|0	0|0	0|0	.|.	0|0	0|0	0|0	0|0	0|0	0|0	0|0	0|1	0|0	0|0	0|0	0|0	0|0	0|0	0|0	0|0	0|0	0|0	0|0	0|0	0|0	0|0	0|0	0|0
2	63160628	2_63160628	G	A	.	PASS	.	GT	0|0	0|0	0|0	0|0	0|0	0|0	0|0	.|.	0|0	0|0	0|0	0|0	0|0	0|0	0|0	0|0	0|0	0|0	0|0	0|0	0|1	1|1	0|0	0|0	0|0	0|0	0|0	0|0	0|0	0|0	0|0	0|0	0|0	0|0	0|0	0|0	0|1	0|1	0|0	0|0	0|1
2	63160661	2_63160661	G	A	.	PASS	.	GT	0|0	0|0	0|0	0|0	0|0	0|0	0|0	.|.	0|0	0|0	0|0	0|0	0|0	0|0	0|0	0|0	0|0	0|0	0|0	0|0	0|0	0|0	0|0	0|0	0|1	0|0	0|0	0|0	0|0	0|0	0|0	0|0	0|0	0|0	0|0	0|0	0|0	0|0	0|0	0|0	0|0
2	63160677	2_63160677	T	A	.	PASS	.	GT	0|1	0|0	0|1	0|0	0|0	0|0	0|0	0|0	0|0	0|0	0|0	0|0	.|.	0|0	0|0	0|0	0|0	0|0	0|0	0|0	0|0	0|0	0|0	0|0	0|0	0|0	0|0	0|0	0|0	0|0	0|0	0|0	0|0	0|0	0|0	0|0	0|0	0|0	0|0	0|0	0|0
2	63160691	2_63160691	G	A	.	PASS	.	GT	0|0	0|0	0|0	.|.	0|0	0|0	0|0	0|0	0|0	0|0	0|0	0|0	.|.	0|0	0|0	.|.	0|0	0|0	0|0	0|0	0|0	0|0	0|0	0|0	0|1	0|0	0|0	0|0	0|0	0|0	0|0	0|0	0|0	0|0	0|0	0|0	0|0	0|0	0|0	0|0	0|0
2	63160724	2_63160724	T	C	.	PASS	.	GT	0|0	0|0	0|0	0|0	0|0	0|0	0|0	0|0	0|0	0|0	0|0	0|0	.|.	0|0	0|0	.|.	0|0	0|0	0|0	0|0	0|1	1|1	0|0	0|0	0|0	0|0	0|0	0|0	0|0	0|0	0|0	0|0	0|0	0|0	0|0	0|0	0|1	0|1	0|0	0|0	0|1
2	63160729	2_63160729	C	T	.	PASS	.	GT	0|0	0|0	0|0	0|0	0|0	0|0	0|0	0|0	0|0	0|0	0|0	0|0	.|.	0|0	0|0	.|.	0|0	0|0	0|0	0|0	0|1	1|1	0|0	0|0	0|0	0|0	0|0	0|0	0|0	0|0	0|0	0|0	0|0	0|0	0|0	0|0	0|1	0|1	0|0	0|0	0|1
2	63160755	2_63160755	T	C	.	PASS	.	GT	0|0	0|0	0|0	0|0	0|0	0|0	0|0	0|0	0|0	0|0	0|0	0|0	.|.	0|0	0|0	.|.	0|0	0|0	0|0	0|0	0|0	1|1	0|1	0|0	0|0	0|0	0|0	0|0	0|0	0|0	0|0	0|0	0|0	0|0	0|0	0|0	0|1	0|1	0|0	0|0	0|1
2	63160804	2_63160804	A	G	.	PASS	.	GT	1|1	0|0	1|1	0|0	0|0	0|0	0|0	0|0	0|0	0|1	0|0	0|1	0|0	0|0	0|0	.|.	0|0	0|0	0|0	0|1	0|0	0|0	0|0	0|0	0|0	0|0	0|0	0|0	0|1	0|0	0|0	0|0	0|0	0|0	0|1	0|0	0|0	0|0	0|0	0|0	0|0
2	63160958	2_63160958	G	A	.	PASS	.	GT	0|0	0|0	0|0	.|.	0|0	0|0	0|0	0|0	0|0	0|0	0|0	0|0	0|0	0|0	0|0	.|.	0|0	0|0	0|0	0|0	0|0	0|0	0|0	0|1	0|0	0|0	0|0	0|0	0|1	0|0	0|0	0|0	0|0	0|0	0|0	0|0	0|0	0|0	0|0	0|0	0|0
2	63160979	2_63160979	A	G	.	PASS	.	GT	0|0	0|0	0|0	0|0	0|0	0|0	0|0	0|0	0|0	0|0	0|0	0|0	0|0	0|0	0|0	0|0	0|0	0|0	0|0	0|0	0|0	1|1	0|0	0|0	0|0	0|0	0|0	0|0	0|0	0|0	0|0	0|0	0|0	0|0	0|0	0|0	0|1	0|1	0|0	0|0	0|1
2	63161078	2_63161078	A	G	.	PASS	.	GT	.|.	.|.	.|.	.|.	.|.	.|.	.|.	.|.	.|.	.|.	.|.	.|.	.|.	.|.	.|.	.|.	.|.	.|.	.|.	.|.	.|.	.|.	.|.	.|.	.|.	.|.	.|.	.|.	.|.	.|.	.|.	.|.	.|.	.|.	.|.	.|.	.|.	.|.	.|.	.|.	.|.
2	63161082	2_63161082	T	C	.	PASS	.	GT	.|.	.|.	.|.	.|.	.|.	.|.	.|.	.|.	.|.	.|.	.|.	.|.	.|.	.|.	.|.	.|.	.|.	.|.	.|.	.|.	.|.	.|.	.|.	.|.	.|.	.|.	.|.	.|.	.|.	.|.	.|.	.|.	.|.	.|.	.|.	.|.	.|.	.|.	.|.	.|.	.|.
2	63161317	2_63161317	A	G	.	PASS	.	GT	1|1	0|0	1|1	0|0	0|0	0|0	0|0	0|0	0|0	0|1	0|1	1|1	1|1	.|.	0|1	0|1	0|1	1|1	1|1	1|1	0|1	1|1	1|1	1|1	1|1	0|1	1|1	1|1	1|1	1|1	1|1	0|1	0|1	0|1	1|1	1|1	1|1	1|1	1|1	1|1	1|1
2	63161336	2_63161336	A	G	.	PASS	.	GT	0|0	0|0	0|0	0|0	0|0	0|0	0|0	0|0	0|0	0|0	1|1	0|1	0|0	.|.	0|1	0|1	0|1	1|1	1|1	.|.	0|0	0|0	1|1	0|1	0|1	0|1	1|1	1|1	0|0	1|1	0|1	0|1	0|1	0|1	0|1	1|1	0|1	0|1	1|1	1|1	0|0
2	63161478	2_63161478	T	C	.	PASS	.	GT	0|0	0|0	0|0	0|0	0|0	0|0	0|0	0|0	0|0	0|0	0|0	0|1	0|1	0|0	0|0	0|0	0|0	0|0	0|0	1|1	0|0	0|0	0|0	0|0	0|0	0|0	0|0	0|0	0|0	0|0	0|0	0|0	0|0	0|0	0|0	0|0	0|0	0|0	0|0	0|0	0|0
2	63161603	2_63161603	C	T	.	PASS	.	GT	0|0	0|0	0|0	0|0	0|0	0|0	0|0	0|0	0|0	0|0	0|0	0|0	0|0	0|0	0|0	0|0	0|0	0|0	.|.	0|0	0|0	0|0	0|0	0|1	0|0	0|0	0|0	0|0	0|0	0|0	0|0	0|0	0|0	0|0	0|0	0|0	0|0	0|0	0|0	0|0	0|0
2	63161642	2_63161642	C	T	.	PASS	.	GT	0|0	0|0	0|0	0|0	0|0	0|0	0|0	0|0	0|0	0|0	0|0	0|1	0|1	0|0	0|0	0|0	0|0	0|0	.|.	0|1	0|1	1|1	0|0	0|1	0|1	0|0	0|0	0|0	0|0	0|0	0|1	0|0	0|0	0|0	0|0	0|0	0|1	0|1	0|0	0|0	1|1
2	63161643	2_63161643	A	G	.	PASS	.	GT	0|0	0|0	0|0	0|0	0|0	0|0	0|0	0|0	0|0	0|0	0|0	0|1	0|1	0|0	0|0	0|0	0|0	0|0	.|.	0|1	0|1	1|1	0|0	1|1	0|1	0|0	0|0	0|0	0|0	0|0	0|1	0|0	0|0	0|0	0|0	0|0	0|1	0|1	0|0	0|0	1|1
2	63161725	2_63161725	T	G	.	PASS	.	GT	0|0	0|0	0|0	0|0	0|0	0|0	0|0	0|0	0|0	0|0	.|.	0|1	0|1	1|1	1|1	1|1	1|1	1|1	.|.	0|1	1|1	1|1	1|1	0|1	0|1	1|1	1|1	1|1	0|1	1|1	0|1	1|1	1|1	0|1	0|1	1|1	1|1	1|1	1|1	1|1	0|1
2	63161838	2_63161838	A	C	.	PASS	.	GT	0|0	0|0	0|0	0|0	0|0	0|0	0|0	0|0	0|0	0|0	0|1	0|1	0|1	1|1	0|1	0|1	0|1	1|1	.|.	0|1	0|1	1|1	1|1	0|1	0|1	0|1	1|1	1|1	0|1	1|1	0|1	0|1	0|1	0|1	0|1	1|1	1|1	1|1	1|1	1|1	0|1
2	63161858	2_63161858	C	T	.	PASS	.	GT	0|1	0|0	1|1	0|0	0|0	0|0	0|0	0|0	0|0	0|1	1|1	0|1	0|1	1|1	1|1	1|1	1|1	1|1	.|.	0|1	1|1	1|1	1|1	0|1	0|1	1|1	1|1	1|1	0|1	1|1	0|1	1|1	1|1	0|1	0|1	1|1	1|1	1|1	1|1	1|1	0|1
2	63161884	2_63161884	A	G	.	PASS	.	GT	0|0	0|0	0|0	0|0	0|0	0|0	0|0	0|0	0|0	0|0	1|1	0|1	0|1	1|1	0|1	0|1	0|1	1|1	1|1	0|1	0|1	1|1	1|1	0|1	0|1	0|1	1|1	1|1	0|1	1|1	0|1	0|1	0|1	0|1	0|1	1|1	1|1	1|1	1|1	1|1	0|1
2	63161885	2_63161885	G	A	.	PASS	.	GT	0|0	0|0	0|0	0|0	0|0	0|0	0|0	0|0	0|0	0|0	0|0	0|0	0|0	0|0	0|0	0|0	0|0	0|0	0|0	0|0	0|0	0|0	0|0	0|0	0|0	0|0	0|0	0|0	0|0	0|0	0|1	0|0	0|0	0|0	0|0	0|0	0|0	0|0	0|0	0|0	0|1
2	63161918	2_63161918	G	C	.	PASS	.	GT	1|1	0|0	1|1	0|0	0|0	0|0	0|0	0|0	0|0	0|1	1|1	1|1	1|1	1|1	0|1	0|1	0|1	1|1	1|1	1|1	0|1	1|1	1|1	1|1	1|1	0|1	1|1	1|1	1|1	1|1	1|1	0|1	0|1	0|1	1|1	1|1	1|1	1|1	1|1	1|1	1|1
2	63162045	2_63162045	C	T	.	PASS	.	GT	0|1	0|0	0|1	0|0	0|0	0|0	.|.	0|0	0|0	0|1	.|.	0|0	0|0	0|0	0|0	0|0	0|0	0|0	0|0	0|0	0|0	0|0	0|0	0|0	0|0	0|0	0|0	0|0	0|0	0|0	0|0	0|0	0|0	0|0	0|0	0|0	0|0	0|0	0|0	0|0	0|0
2	63162094	2_63162094	A	G	.	PASS	.	GT	0|1	0|0	.|.	0|0	0|0	0|0	0|0	0|0	0|0	0|1	1|1	0|1	0|1	1|1	1|1	1|1	0|1	1|1	1|1	0|1	0|1	1|1	1|1	0|1	0|1	0|1	1|1	1|1	0|1	1|1	0|1	0|1	0|1	0|1	0|1	1|1	1|1	1|1	1|1	1|1	0|1
2	63162114	2_63162114	T	C	.	PASS	.	GT	.|.	.|.	.|.	.|.	.|.	.|.	.|.	.|.	.|.	.|.	.|.	.|.	.|.	.|.	.|.	.|.	.|.	.|.	.|.	.|.	.|.	.|.	.|.	.|.	.|.	.|.	.|.	.|.	.|.	.|.	.|.	.|.	.|.	.|.	.|.	.|.	.|.	.|.	.|.	.|.	.|.
2	63162117	2_63162117	C	T	.	PASS	.	GT	.|.	.|.	.|.	.|.	.|.	.|.	.|.	.|.	.|.	.|.	.|.	.|.	.|.	.|.	.|.	.|.	.|.	.|.	.|.	.|.	.|.	.|.	.|.	.|.	.|.	.|.	.|.	.|.	.|.	.|.	.|.	.|.	.|.	.|.	.|.	.|.	.|.	.|.	.|.	.|.	.|.
2	63162122	2_63162122	C	A	.	PASS	.	GT	.|.	.|.	.|.	.|.	.|.	.|.	.|.	.|.	.|.	.|.	.|.	.|.	.|.	.|.	.|.	.|.	.|.	.|.	.|.	.|.	.|.	.|.	.|.	.|.	.|.	.|.	.|.	.|.	.|.	.|.	.|.	.|.	.|.	.|.	.|.	.|.	.|.	.|.	.|.	.|.	.|.
2	63162133	2_63162133	G	A	.	PASS	.	GT	1|1	0|0	.|.	0|0	0|0	0|0	.|.	0|0	0|0	0|1	.|.	1|1	1|1	1|1	1|1	1|1	0|1	1|1	1|1	1|1	0|1	1|1	1|1	1|1	1|1	0|1	1|1	1|1	1|1	1|1	1|1	0|1	0|1	0|1	1|1	1|1	1|1	1|1	1|1	1|1	1|1
2	63162152	2_63162152	A	C	.	PASS	.	GT	1|1	0|0	1|1	0|0	0|0	0|0	.|.	0|0	0|0	0|0	.|.	1|1	1|1	1|1	1|1	1|1	0|1	1|1	1|1	1|1	0|1	1|1	1|1	1|1	1|1	0|1	1|1	1|1	1|1	1|1	1|1	0|1	0|1	0|1	1|1	1|1	1|1	1|1	1|1	1|1	1|1
2	63162193	2_63162193	C	A	.	PASS	.	GT	0|1	0|0	1|1	0|0	0|0	0|0	.|.	0|0	0|0	0|1	.|.	0|1	0|1	1|1	1|1	1|1	1|1	1|1	1|1	1|1	1|1	1|1	1|1	0|1	0|1	1|1	1|1	1|1	0|1	1|1	0|1	1|1	1|1	0|1	0|1	1|1	1|1	1|1	1|1	1|1	0|1
2	63162212	2_63162212	C	T	.	PASS	.	GT	0|0	0|0	0|0	0|0	0|0	0|0	.|.	0|0	0|0	.|.	.|.	0|0	0|0	0|0	0|0	0|0	0|0	0|0	0|0	0|0	0|0	1|1	0|0	0|0	0|0	0|0	0|0	0|0	0|0	0|0	0|0	0|0	0|0	0|0	0|0	0|0	0|1	0|1	0|0	0|0	0|0
2	63162268	2_63162268	C	G	.	PASS	.	GT	0|1	0|0	1|1	0|0	0|0	0|0	.|.	0|0	0|0	1|1	.|.	0|1	0|1	1|1	1|1	1|1	1|1	1|1	1|1	0|1	1|1	1|1	1|1	0|1	0|1	1|1	1|1	1|1	0|1	1|1	0|1	1|1	1|1	0|1	0|1	1|1	1|1	1|1	1|1	1|1	0|1
2	63162347	2_63162347	T	C	.	PASS	.	GT	1|1	0|0	1|1	0|0	0|0	0|0	0|0	0|0	0|0	0|1	.|.	1|1	1|1	1|1	1|1	1|1	1|1	1|1	1|1	1|1	1|1	1|1	1|1	1|1	1|1	1|1	1|1	1|1	1|1	1|1	1|1	1|1	1|1	0|1	1|1	1|1	1|1	1|1	1|1	1|1	1|1
2	63162357	2_63162357	G	A	.	PASS	.	GT	0|0	0|0	0|0	0|0	0|0	0|0	0|0	0|0	0|0	0|0	.|.	0|0	0|0	0|0	0|1	0|0	0|0	0|0	0|0	0|0	0|1	0|0	0|0	0|0	0|0	0|1	0|0	0|0	0|0	0|0	0|0	0|1	0|1	0|0	0|0	0|0	0|0	0|0	0|0	0|0	0|0
2	63162372	2_63162372	C	T	.	PASS	.	GT	0|1	0|0	0|1	0|0	0|0	0|0	0|0	0|0	0|0	0|0	.|.	0|1	0|1	0|0	0|1	0|0	0|0	0|0	0|0	0|1	0|1	0|0	0|0	0|1	0|1	0|1	0|0	0|0	0|1	0|0	0|1	0|1	0|1	0|0	0|1	0|0	0|0	0|0	0|0	0|0	0|1
2	63162478	2_63162478	T	C	.	PASS	.	GT	0|1	0|0	1|1	0|0	0|1	0|0	0|0	0|0	0|0	1|1	0|0	0|0	0|0	0|0	0|0	0|0	0|0	0|0	0|0	0|0	0|0	0|0	0|0	0|0	0|0	0|0	0|0	0|0	0|0	0|0	0|0	0|0	0|0	0|0	0|0	0|0	0|0	0|0	0|0	0|0	0|0
2	63162508	2_63162508	T	C	.	PASS	.	GT	0|0	0|0	0|0	0|0	0|0	0|0	0|0	0|0	0|0	0|0	0|0	0|0	0|0	0|0	0|0	0|0	0|0	0|0	0|0	0|0	0|0	0|0	0|0	0|0	0|0	0|0	0|0	0|0	0|0	0|0	0|0	0|0	0|0	0|0	0|0	0|0	0|0	0|0	0|0	0|0	0|0
2	63162510	2_63162510	G	A	.	PASS	.	GT	0|0	0|0	0|0	0|0	0|0	0|0	0|0	0|0	0|0	0|0	0|0	0|0	0|0	0|0	0|0	0|0	0|0	0|0	0|0	0|0	0|1	1|1	0|0	0|0	0|0	0|0	0|0	0|0	0|0	0|0	0|0	0|0	0|0	0|0	0|0	0|0	0|1	0|1	0|0	0|0	0|0
2	63162526	2_63162526	A	G	.	PASS	.	GT	1|1	0|0	1|1	0|0	0|0	0|0	0|0	0|0	0|0	1|1	1|1	1|1	1|1	1|1	1|1	1|1	1|1	1|1	1|1	1|1	1|1	1|1	0|1	0|1	1|1	1|1	1|1	1|1	0|1	1|1	1|1	1|1	1|1	0|1	1|1	1|1	1|1	1|1	1|1	1|1	1|1
2	63162579	2_63162579	T	C	.	PASS	.	GT	0|0	0|0	0|0	0|0	0|0	0|0	0|0	0|0	0|0	0|0	0|0	0|0	0|0	0|0	0|0	0|0	0|0	0|0	0|0	0|0	0|1	1|1	0|0	0|0	0|0	0|0	0|0	0|0	0|0	0|0	0|0	0|0	0|0	0|0	0|0	0|0	0|1	0|1	0|0	0|0	0|0
2	63162585	2_63162585	C	A	.	PASS	.	GT	0|0	0|0	0|0	0|0	0|0	0|0	0|0	0|0	0|0	0|0	0|0	0|0	0|0	0|0	0|0	0|0	0|0	0|0	0|0	0|0	0|0	0|0	0|0	0|0	0|0	0|0	0|0	0|0	0|0	0|0	0|0	0|0	0|0	0|0	0|0	0|0	0|0	0|0	0|0	0|0	0|1
2	63162613	2_63162613	C	T	.	PASS	.	GT	0|0	0|0	0|0	0|0	0|0	0|0	0|0	0|0	0|0	.|.	1|1	1|1	1|1	1|1	1|1	0|1	0|1	1|1	1|1	1|1	0|1	1|1	0|1	0|1	0|1	0|1	1|1	1|1	0|0	1|1	1|1	0|1	0|1	0|1	0|1	1|1	1|1	1|1	1|1	1|1	1|1
2	63162666	2_63162666	T	C	.	PASS	.	GT	0|0	0|0	0|0	0|0	0|0	0|0	0|0	.|.	0|0	0|0	0|0	0|0	0|0	.|.	0|0	0|0	0|0	0|0	0|0	0|0	0|0	0|0	0|0	0|0	0|0	0|0	0|0	0|0	0|0	0|0	0|0	0|0	0|0	0|0	0|0	0|0	0|0	0|0	0|0	0|0	0|0
2	63162687	2_63162687	T	C	.	PASS	.	GT	1|1	0|0	1|1	0|0	0|0	0|0	0|0	0|0	0|0	1|1	1|1	1|1	1|1	.|.	1|1	1|1	1|1	1|1	1|1	1|1	1|1	0|0	0|1	0|1	0|1	1|1	1|1	1|1	0|1	1|1	1|1	1|1	1|1	0|1	1|1	1|1	0|1	0|1	1|1	1|1	1|1
2	63162730	2_63162730	G	A	.	PASS	.	GT	0|0	0|0	0|0	0|0	0|0	0|0	0|0	0|0	.|.	.|.	.|.	0|0	0|0	0|0	0|0	0|0	0|0	0|0	0|0	0|0	0|0	0|0	0|1	0|0	0|1	0|0	0|0	0|0	0|1	0|0	0|0	0|0	0|0	0|0	0|0	0|0	0|0	0|0	0|0	0|0	0|0
2	63163079	2_63163079	T	C	.	PASS	.	GT	.|.	.|.	.|.	.|.	.|.	.|.	.|.	.|.	.|.	.|.	.|.	.|.	.|.	.|.	.|.	.|.	.|.	.|.	.|.	.|.	.|.	.|.	.|.	.|.	.|.	.|.	.|.	.|.	.|.	.|.	.|.	.|.	.|.	.|.	.|.	.|.	.|.	.|.	.|.	.|.	.|.
2	63163088	2_63163088	C	T	.	PASS	.	GT	.|.	.|.	.|.	.|.	.|.	.|.	.|.	.|.	.|.	.|.	.|.	.|.	.|.	.|.	.|.	.|.	.|.	.|.	.|.	.|.	.|.	.|.	.|.	.|.	.|.	.|.	.|.	.|.	.|.	.|.	.|.	.|.	.|.	.|.	.|.	.|.	.|.	.|.	.|.	.|.	.|.
2	63163094	2_63163094	T	C	.	PASS	.	GT	.|.	.|.	.|.	.|.	.|.	.|.	.|.	.|.	.|.	.|.	.|.	.|.	.|.	.|.	.|.	.|.	.|.	.|.	.|.	.|.	.|.	.|.	.|.	.|.	.|.	.|.	.|.	.|.	.|.	.|.	.|.	.|.	.|.	.|.	.|.	.|.	.|.	.|.	.|.	.|.	.|.
2	63163099	2_63163099	A	T	.	PASS	.	GT	.|.	.|.	.|.	.|.	.|.	.|.	.|.	.|.	.|.	.|.	.|.	.|.	.|.	.|.	.|.	.|.	.|.	.|.	.|.	.|.	.|.	.|.	.|.	.|.	.|.	.|.	.|.	.|.	.|.	.|.	.|.	.|.	.|.	.|.	.|.	.|.	.|.	.|.	.|.	.|.	.|.
2	63163243	2_63163243	G	A	.	PASS	.	GT	0|0	0|0	0|0	0|0	0|0	0|0	0|0	0|0	0|0	0|0	0|0	0|0	0|0	0|0	0|0	0|0	0|0	0|0	0|0	0|0	0|0	0|0	0|0	0|0	0|0	0|0	0|0	0|0	0|0	0|0	0|0	0|0	0|0	0|0	0|0	0|0	0|0	0|0	0|0	0|0	0|1
2	63163266	2_63163266	T	C	.	PASS	.	GT	0|0	0|0	0|0	0|0	0|0	0|0	0|0	0|0	0|0	0|0	0|0	0|0	0|0	0|0	0|0	0|0	0|0	0|0	0|0	0|0	0|1	1|1	0|0	0|0	0|0	0|0	0|0	0|0	0|0	0|0	0|0	0|0	0|0	0|0	0|0	0|0	0|1	0|1	0|0	0|0	0|0
2	63163299	2_63163299	A	T	.	PASS	.	GT	.|.	.|.	.|.	.|.	.|.	.|.	.|.	.|.	.|.	.|.	.|.	.|.	.|.	.|.	.|.	.|.	.|.	.|.	.|.	.|.	.|.	.|.	.|.	.|.	.|.	.|.	.|.	.|.	.|.	.|.	.|.	.|.	.|.	.|.	.|.	.|.	.|.	.|.	.|.	.|.	.|.
2	63163313	2_63163313	T	C	.	PASS	.	GT	.|.	.|.	.|.	.|.	.|.	.|.	.|.	.|.	.|.	.|.	.|.	.|.	.|.	.|.	.|.	.|.	.|.	.|.	.|.	.|.	.|.	.|.	.|.	.|.	.|.	.|.	.|.	.|.	.|.	.|.	.|.	.|.	.|.	.|.	.|.	.|.	.|.	.|.	.|.	.|.	.|.
2	63163374	2_63163374	G	A	.	PASS	.	GT	0|0	0|0	0|0	0|0	0|0	0|0	0|0	0|0	0|0	0|0	.|.	0|1	0|1	1|1	0|0	.|.	.|.	1|1	1|1	0|1	0|1	1|1	1|1	0|1	1|1	0|1	1|1	1|1	0|1	1|1	1|1	0|1	0|1	0|1	0|1	1|1	1|1	1|1	1|1	1|1	1|1
2	63163421	2_63163421	A	G	.	PASS	.	GT	0|0	0|0	0|0	0|0	0|0	0|0	0|0	0|0	0|0	.|.	0|0	0|0	0|0	0|0	0|0	.|.	0|0	0|0	0|0	0|0	0|0	0|0	0|0	0|0	0|1	0|0	0|0	0|0	0|0	0|0	0|0	0|0	0|0	0|0	0|0	0|0	0|0	0|0	0|0	0|0	0|1
2	63163425	2_63163425	T	A	.	PASS	.	GT	0|0	0|0	0|0	0|0	0|0	0|0	0|0	0|0	0|0	.|.	1|1	0|1	0|1	1|1	0|1	.|.	0|1	1|1	1|1	0|1	0|1	1|1	1|1	0|1	1|1	0|1	1|1	1|1	0|1	1|1	1|1	0|1	0|1	0|1	0|1	1|1	1|1	1|1	1|1	1|1	1|1
2	63163506	2_63163506	C	T	.	PASS	.	GT	0|0	0|0	0|0	0|0	0|0	0|0	0|0	0|0	0|0	.|.	.|.	0|0	0|0	0|0	0|0	0|0	0|0	0|0	0|0	0|0	0|0	0|0	0|0	0|0	0|0	0|0	0|0	0|0	0|0	0|0	0|0	0|0	0|0	0|0	0|0	0|0	0|0	0|0	0|0	0|0	0|1
2	63163524	2_63163524	T	C	.	PASS	.	GT	0|0	0|0	0|0	0|0	0|0	0|0	0|0	0|0	0|0	.|.	0|0	0|0	0|0	0|0	0|0	0|0	0|0	0|0	0|0	0|0	0|0	0|0	0|0	0|0	0|0	0|0	0|0	0|0	0|0	0|0	0|0	0|0	0|0	0|0	0|0	0|0	0|0	0|0	0|0	0|0	0|1
2	63163528	2_63163528	T	C	.	PASS	.	GT	0|0	0|0	0|0	0|0	0|0	0|0	0|0	0|0	0|0	.|.	.|.	0|0	0|0	0|0	0|0	0|0	0|0	0|0	0|0	0|0	0|0	0|0	0|0	0|0	0|1	0|0	0|0	0|0	0|0	0|0	0|0	0|0	0|0	0|0	0|0	0|0	0|0	0|0	0|0	0|0	0|1
2	63163556	2_63163556	A	G	.	PASS	.	GT	0|0	0|0	0|0	0|0	0|0	0|0	0|0	0|0	0|0	.|.	.|.	0|0	0|0	0|0	0|0	0|0	0|0	0|0	0|0	0|0	0|0	0|0	0|0	0|0	0|0	0|0	0|0	0|0	0|0	0|0	0|0	0|0	0|0	0|0	0|0	0|0	0|0	0|0	0|0	0|0	0|1
2	63163564	2_63163564	C	A	.	PASS	.	GT	0|0	0|0	0|0	0|0	0|0	0|0	0|0	0|0	0|0	.|.	0|1	0|1	0|1	1|1	1|1	0|1	1|1	1|1	1|1	0|1	0|0	0|0	0|1	0|0	1|1	0|0	1|1	1|1	0|0	1|1	0|1	0|1	0|1	0|1	0|0	1|1	0|1	0|1	1|1	1|1	0|0
2	63163613	2_63163613	T	A	.	PASS	.	GT	0|0	0|0	0|0	0|0	0|0	0|0	0|0	0|0	0|0	0|0	0|0	0|0	0|0	0|0	0|0	0|0	0|0	0|0	0|0	0|0	0|0	0|0	0|0	0|0	0|1	0|0	0|0	0|0	0|0	0|0	0|0	0|0	0|0	0|0	0|0	0|0	0|0	0|0	0|0	0|0	0|1
2	63163616	2_63163616	G	A	.	PASS	.	GT	0|0	0|0	0|0	0|0	0|0	0|0	0|0	0|0	0|0	0|0	0|0	0|0	0|0	0|0	0|0	0|0	0|0	0|0	0|0	0|0	0|0	0|0	0|0	0|0	0|1	0|0	0|0	0|0	0|0	0|0	0|0	0|0	0|0	0|0	0|0	0|0	0|0	0|0	0|0	0|0	0|0
2	63163630	2_63163630	C	T	.	PASS	.	GT	.|.	.|.	.|.	.|.	.|.	.|.	.|.	.|.	.|.	.|.	.|.	.|.	.|.	.|.	.|.	.|.	.|.	.|.	.|.	.|.	.|.	.|.	.|.	.|.	.|.	.|.	.|.	.|.	.|.	.|.	.|.	.|.	.|.	.|.	.|.	.|.	.|.	.|.	.|.	.|.	.|.
2	63163642	2_63163642	T	A	.	PASS	.	GT	.|.	.|.	.|.	.|.	.|.	.|.	.|.	.|.	.|.	.|.	.|.	.|.	.|.	.|.	.|.	.|.	.|.	.|.	.|.	.|.	.|.	.|.	.|.	.|.	.|.	.|.	.|.	.|.	.|.	.|.	.|.	.|.	.|.	.|.	.|.	.|.	.|.	.|.	.|.	.|.	.|.
2	63163664	2_63163664	C	T	.	PASS	.	GT	.|.	.|.	.|.	.|.	.|.	.|.	.|.	.|.	.|.	.|.	.|.	.|.	.|.	.|.	.|.	.|.	.|.	.|.	.|.	.|.	.|.	.|.	.|.	.|.	.|.	.|.	.|.	.|.	.|.	.|.	.|.	.|.	.|.	.|.	.|.	.|.	.|.	.|.	.|.	.|.	.|.
2	63163671	2_63163671	T	G	.	PASS	.	GT	.|.	.|.	.|.	.|.	.|.	.|.	.|.	.|.	.|.	.|.	.|.	.|.	.|.	.|.	.|.	.|.	.|.	.|.	.|.	.|.	.|.	.|.	.|.	.|.	.|.	.|.	.|.	.|.	.|.	.|.	.|.	.|.	.|.	.|.	.|.	.|.	.|.	.|.	.|.	.|.	.|.
2	63163674	2_63163674	T	G	.	PASS	.	GT	.|.	.|.	.|.	.|.	.|.	.|.	.|.	.|.	.|.	.|.	.|.	.|.	.|.	.|.	.|.	.|.	.|.	.|.	.|.	.|.	.|.	.|.	.|.	.|.	.|.	.|.	.|.	.|.	.|.	.|.	.|.	.|.	.|.	.|.	.|.	.|.	.|.	.|.	.|.	.|.	.|.
2	63163683	2_63163683	C	G	.	PASS	.	GT	.|.	.|.	.|.	.|.	.|.	.|.	.|.	.|.	.|.	.|.	.|.	.|.	.|.	.|.	.|.	.|.	.|.	.|.	.|.	.|.	.|.	.|.	.|.	.|.	.|.	.|.	.|.	.|.	.|.	.|.	.|.	.|.	.|.	.|.	.|.	.|.	.|.	.|.	.|.	.|.	.|.
2	63163713	2_63163713	C	G	.	PASS	.	GT	0|0	0|0	0|0	0|0	0|0	0|0	0|0	0|0	0|0	0|0	0|0	0|0	0|0	0|0	0|0	0|0	0|0	0|0	0|0	.|.	0|0	0|0	0|0	0|0	0|0	0|0	0|0	0|0	0|0	0|0	0|0	0|0	0|0	0|0	0|0	0|0	0|0	0|0	0|0	0|0	0|1
2	63163728	2_63163728	A	C	.	PASS	.	GT	.|.	.|.	.|.	.|.	.|.	.|.	.|.	.|.	.|.	.|.	.|.	.|.	.|.	.|.	.|.	.|.	.|.	.|.	.|.	.|.	.|.	.|.	.|.	.|.	.|.	.|.	.|.	.|.	.|.	.|.	.|.	.|.	.|.	.|.	.|.	.|.	.|.	.|.	.|.	.|.	.|.
2	63163729	2_63163729	G	C	.	PASS	.	GT	.|.	.|.	.|.	.|.	.|.	.|.	.|.	.|.	.|.	.|.	.|.	.|.	.|.	.|.	.|.	.|.	.|.	.|.	.|.	.|.	.|.	.|.	.|.	.|.	.|.	.|.	.|.	.|.	.|.	.|.	.|.	.|.	.|.	.|.	.|.	.|.	.|.	.|.	.|.	.|.	.|.
2	63163738	2_63163738	C	T	.	PASS	.	GT	.|.	.|.	.|.	.|.	.|.	.|.	.|.	.|.	.|.	.|.	.|.	.|.	.|.	.|.	.|.	.|.	.|.	.|.	.|.	.|.	.|.	.|.	.|.	.|.	.|.	.|.	.|.	.|.	.|.	.|.	.|.	.|.	.|.	.|.	.|.	.|.	.|.	.|.	.|.	.|.	.|.
2	63163746	2_63163746	G	A	.	PASS	.	GT	.|.	.|.	.|.	.|.	.|.	.|.	.|.	.|.	.|.	.|.	.|.	.|.	.|.	.|.	.|.	.|.	.|.	.|.	.|.	.|.	.|.	.|.	.|.	.|.	.|.	.|.	.|.	.|.	.|.	.|.	.|.	.|.	.|.	.|.	.|.	.|.	.|.	.|.	.|.	.|.	.|.
2	63163753	2_63163753	C	G	.	PASS	.	GT	0|0	0|0	0|0	0|0	0|0	0|0	0|0	0|0	0|0	0|0	0|0	0|0	0|0	0|0	0|0	0|0	0|0	0|0	0|0	0|0	0|0	0|0	0|0	0|0	0|1	0|0	0|0	0|0	0|0	0|0	0|1	0|0	0|0	0|0	0|0	0|0	0|0	0|0	0|0	0|0	1|1
2	63163762	2_63163762	C	A	.	PASS	.	GT	0|0	0|0	0|0	0|0	0|0	.|.	0|0	0|0	0|0	0|0	0|0	0|0	0|0	0|0	0|0	0|0	0|0	0|0	0|0	0|0	0|0	0|0	0|0	0|0	0|1	0|0	0|0	0|0	0|0	0|0	0|1	0|0	0|0	0|0	0|0	0|0	0|0	0|0	0|0	0|0	1|1
2	63163799	2_63163799	C	T	.	PASS	.	GT	0|0	0|0	0|0	0|0	0|0	.|.	0|0	0|0	0|0	0|0	0|0	0|0	0|0	0|0	0|0	0|0	0|0	0|0	0|0	0|0	0|0	0|0	0|0	0|0	0|1	0|0	0|0	0|0	0|0	0|0	0|1	0|0	0|0	0|0	0|0	0|0	0|0	0|0	0|0	0|0	0|1
2	63163838	2_63163838	G	T	.	PASS	.	GT	1|1	0|0	1|1	0|0	0|0	.|.	0|0	0|0	0|0	0|1	1|1	1|1	1|1	1|1	1|1	1|1	1|1	1|1	1|1	1|1	1|1	1|1	1|1	1|1	1|1	1|1	1|1	1|1	1|1	1|1	1|1	1|1	1|1	0|1	0|1	1|1	1|1	1|1	1|1	1|1	1|1
2	63163845	2_63163845	G	T	.	PASS	.	GT	0|0	0|0	0|0	0|0	0|0	.|.	0|0	0|0	0|0	0|0	0|0	0|0	0|0	0|0	.|.	0|0	0|0	0|0	0|0	0|0	0|0	0|0	0|1	0|0	0|1	0|0	0|0	0|0	0|1	0|0	0|1	0|0	0|0	0|0	0|0	0|0	0|0	0|0	0|0	0|0	0|1
2	63163863	2_63163863	T	A	.	PASS	.	GT	0|0	0|0	0|0	0|0	0|0	.|.	0|0	0|0	0|0	0|0	0|0	0|0	0|0	0|0	0|0	0|0	0|0	0|0	0|0	0|0	0|0	0|0	0|0	0|0	0|1	0|0	0|0	0|0	0|0	0|0	0|1	0|0	0|0	0|0	0|0	0|0	0|0	0|0	0|0	0|0	1|1
2	63163866	2_63163866	G	A	.	PASS	.	GT	0|0	0|0	0|0	0|0	0|0	.|.	0|0	0|0	0|0	0|0	0|0	0|0	0|0	0|0	0|0	0|0	0|0	0|0	0|0	.|.	0|0	0|0	0|0	0|0	0|1	0|0	0|0	0|0	0|0	0|0	0|1	0|0	0|0	0|0	0|0	0|0	0|0	0|0	0|0	0|0	0|1
2	63163941	2_63163941	T	A	.	PASS	.	GT	.|.	.|.	.|.	.|.	.|.	.|.	.|.	.|.	.|.	.|.	.|.	.|.	.|.	.|.	.|.	.|.	.|.	.|.	.|.	.|.	.|.	.|.	.|.	.|.	.|.	.|.	.|.	.|.	.|.	.|.	.|.	.|.	.|.	.|.	.|.	.|.	.|.	.|.	.|.	.|.	.|.
2	63163949	2_63163949	T	A	.	PASS	.	GT	.|.	.|.	.|.	.|.	.|.	.|.	.|.	.|.	.|.	.|.	.|.	.|.	.|.	.|.	.|.	.|.	.|.	.|.	.|.	.|.	.|.	.|.	.|.	.|.	.|.	.|.	.|.	.|.	.|.	.|.	.|.	.|.	.|.	.|.	.|.	.|.	.|.	.|.	.|.	.|.	.|.
2	63164017	2_63164017	C	T	.	PASS	.	GT	0|0	0|0	0|0	0|0	0|0	0|0	0|0	0|0	0|0	.|.	0|0	0|0	0|0	.|.	0|0	0|0	0|0	0|0	0|0	.|.	0|0	0|0	0|0	0|0	0|1	0|0	0|0	0|0	0|0	0|0	0|1	0|0	0|0	0|0	0|0	0|0	0|0	0|0	0|0	0|0	0|1
2	63164027	2_63164027	A	C	.	PASS	.	GT	0|0	0|0	0|0	0|0	0|0	0|0	0|0	0|0	0|0	.|.	0|0	0|0	0|0	0|0	0|0	0|0	0|0	0|0	0|0	.|.	0|0	0|0	0|0	0|0	0|1	0|0	0|0	0|0	0|0	0|0	0|1	0|0	0|0	0|0	0|0	0|0	0|0	0|0	0|0	0|0	0|1
2	63164038	2_63164038	G	C	.	PASS	.	GT	0|0	0|0	0|0	0|0	0|0	0|0	0|0	0|0	0|0	.|.	0|0	0|0	0|0	0|0	0|0	0|0	0|0	0|0	0|0	.|.	0|0	0|0	0|0	0|0	0|1	0|0	0|0	0|0	0|0	0|0	0|1	0|0	0|0	0|0	0|0	0|0	0|0	0|0	0|0	0|0	0|1
2	63164093	2_63164093	A	G	.	PASS	.	GT	0|0	0|0	0|0	0|0	0|0	0|0	0|0	.|.	0|0	.|.	0|0	0|1	0|1	0|0	0|0	0|0	0|0	0|0	0|0	0|0	0|0	0|0	0|0	0|0	0|0	0|0	0|0	0|0	0|0	0|0	0|0	0|0	0|0	0|0	0|0	0|0	0|0	0|0	0|0	0|0	0|0
2	63164115	2_63164115	T	A	.	PASS	.	GT	0|0	0|0	0|0	0|0	0|0	0|0	0|0	.|.	0|0	.|.	0|0	0|0	0|0	0|0	0|0	0|0	0|0	0|0	0|0	0|0	0|0	0|0	0|0	0|0	0|1	0|0	0|0	0|0	0|0	0|0	0|1	0|0	0|0	0|0	0|0	0|0	0|0	0|0	0|0	0|0	0|1
2	63164124	2_63164124	C	A	.	PASS	.	GT	0|0	0|0	0|0	0|0	0|0	0|0	0|0	.|.	0|0	.|.	0|0	0|0	0|0	0|0	0|0	0|0	0|0	0|0	0|0	0|0	0|0	0|0	0|0	0|0	0|1	0|0	0|0	0|0	0|0	0|0	0|1	0|0	0|0	0|0	0|0	0|0	0|0	0|0	0|0	0|0	0|1
2	63164162	2_63164162	C	T	.	PASS	.	GT	0|0	0|0	0|0	0|0	0|0	0|0	0|0	.|.	0|0	0|0	0|0	0|0	0|0	0|0	0|0	0|0	0|0	0|0	0|0	0|0	0|0	0|0	0|0	0|0	0|1	0|0	0|0	0|0	0|0	0|0	0|1	0|0	0|0	0|0	0|0	0|0	0|0	0|0	0|0	0|0	0|1
2	63164163	2_63164163	A	G	.	PASS	.	GT	0|0	0|0	0|0	0|0	0|0	0|0	0|0	.|.	0|0	0|0	0|0	0|0	0|0	0|0	0|0	0|0	0|0	0|0	0|0	0|0	0|0	0|0	0|0	0|0	0|1	0|0	0|0	0|0	0|0	0|0	0|1	0|0	0|0	0|0	0|0	0|0	0|0	0|0	0|0	0|0	0|1
2	63164189	2_63164189	T	C	.	PASS	.	GT	0|0	0|0	0|0	0|0	0|0	0|0	0|0	.|.	0|0	0|0	0|0	0|0	0|0	0|0	0|0	0|0	0|0	0|0	0|0	0|0	0|0	0|0	0|0	0|0	0|0	0|0	0|0	0|0	0|0	0|0	0|0	0|0	0|0	0|0	0|0	0|0	0|0	0|0	0|0	0|0	0|1
2	63164309	2_63164309	T	A	.	PASS	.	GT	0|0	0|0	0|0	0|0	0|0	0|0	0|0	.|.	0|0	.|.	0|1	0|0	0|0	0|0	0|1	0|1	0|1	0|0	0|0	0|0	1|1	0|0	0|0	0|0	0|1	0|1	0|0	0|0	0|0	0|0	0|0	0|1	0|0	0|0	0|0	0|0	0|0	0|0	0|0	0|0	0|0
2	63164310	2_63164310	G	A	.	PASS	.	GT	0|0	0|0	0|0	0|0	0|0	0|0	0|0	.|.	0|0	.|.	0|1	0|1	0|1	1|1	0|1	0|1	0|1	1|1	1|1	0|1	0|0	0|0	0|1	0|0	0|1	0|1	1|1	1|1	0|0	1|1	0|1	0|1	1|1	0|1	0|0	1|1	0|1	0|1	1|1	1|1	0|0
2	63164414	2_63164414	C	T	.	PASS	.	GT	0|0	0|0	0|0	0|0	0|0	0|0	0|0	.|.	0|0	0|0	0|0	0|0	0|0	0|0	0|0	0|0	0|0	0|0	0|0	0|0	0|0	0|0	0|1	0|0	0|0	0|1	0|1	0|1	0|0	0|0	0|1	0|0	0|0	0|1	0|0	0|1	0|1	0|0	0|0	1|1	0|0
2	63164439	2_63164439	G	A	.	PASS	.	GT	0|0	0|0	0|0	0|0	0|0	0|0	0|0	.|.	0|0	0|0	0|0	0|0	0|0	0|0	0|0	0|0	0|0	0|0	0|0	0|0	0|0	0|0	0|0	0|0	0|0	0|0	0|0	0|0	0|0	0|0	0|0	0|0	0|0	0|0	0|0	0|0	0|0	0|0	0|0	0|0	0|1
2	63164613	2_63164613	T	C	.	PASS	.	GT	.|.	.|.	.|.	.|.	.|.	.|.	.|.	.|.	.|.	.|.	.|.	.|.	.|.	.|.	.|.	.|.	.|.	.|.	.|.	.|.	.|.	.|.	.|.	.|.	.|.	.|.	.|.	.|.	.|.	.|.	.|.	.|.	.|.	.|.	.|.	.|.	.|.	.|.	.|.	.|.	.|.
2	63164759	2_63164759	T	G	.	PASS	.	GT	1|1	0|0	1|1	0|0	0|0	0|0	0|0	0|0	0|0	0|1	1|1	1|1	1|1	1|1	1|1	1|1	1|1	1|1	1|1	1|1	1|1	1|1	1|1	1|1	1|1	1|1	1|1	1|1	1|1	1|1	1|1	1|1	1|1	0|1	0|1	1|1	1|1	1|1	1|1	1|1	1|1
2	63164864	2_63164864	T	C	.	PASS	.	GT	0|0	0|0	0|0	0|0	0|0	0|0	0|0	0|0	0|0	0|0	.|.	0|0	0|0	0|0	.|.	0|0	0|0	0|0	0|0	0|0	0|0	0|0	0|0	0|0	0|1	0|0	0|0	0|0	0|0	0|0	0|0	0|0	0|0	0|0	0|0	0|0	0|0	0|0	0|0	0|0	0|0
2	63164885	2_63164885	A	G	.	PASS	.	GT	0|0	0|0	0|0	0|0	0|0	0|0	.|.	0|0	0|0	0|0	.|.	0|0	0|0	0|0	0|0	0|0	0|0	0|0	0|0	0|0	0|0	0|0	0|0	0|1	0|0	0|0	0|0	0|0	0|0	0|0	0|0	0|0	0|0	0|0	0|0	0|0	0|0	0|0	0|0	0|0	0|0
2	63164897	2_63164897	T	C	.	PASS	.	GT	0|0	0|0	0|0	0|0	0|0	0|0	0|0	0|0	0|0	0|0	.|.	0|0	0|0	0|0	0|0	0|0	0|0	0|0	0|0	0|0	0|0	0|0	0|1	0|0	0|0	0|0	0|0	0|0	0|1	0|0	0|0	0|0	0|0	0|0	0|0	0|0	0|0	0|0	0|0	0|0	0|0
2	63164920	2_63164920	T	C	.	PASS	.	GT	.|.	.|.	.|.	.|.	.|.	.|.	.|.	.|.	.|.	.|.	.|.	.|.	.|.	.|.	.|.	.|.	.|.	.|.	.|.	.|.	.|.	.|.	.|.	.|.	.|.	.|.	.|.	.|.	.|.	.|.	.|.	.|.	.|.	.|.	.|.	.|.	.|.	.|.	.|.	.|.	.|.
2	63165031	2_63165031	T	A	.	PASS	.	GT	.|.	.|.	.|.	.|.	.|.	.|.	.|.	.|.	.|.	.|.	.|.	.|.	.|.	.|.	.|.	.|.	.|.	.|.	.|.	.|.	.|.	.|.	.|.	.|.	.|.	.|.	.|.	.|.	.|.	.|.	.|.	.|.	.|.	.|.	.|.	.|.	.|.	.|.	.|.	.|.	.|.
2	63165061	2_63165061	A	C	.	PASS	.	GT	1|1	0|0	1|1	0|0	0|0	0|0	0|0	.|.	0|0	0|0	1|1	1|1	1|1	1|1	1|1	1|1	1|1	1|1	1|1	1|1	1|1	1|1	1|1	1|1	1|1	1|1	1|1	1|1	1|1	1|1	1|1	1|1	1|1	0|1	0|1	1|1	1|1	1|1	1|1	1|1	1|1
2	63165062	2_63165062	G	A	.	PASS	.	GT	0|0	0|0	0|0	0|0	0|0	0|0	0|0	.|.	0|0	0|0	0|0	0|0	0|0	0|0	0|0	0|0	0|0	0|0	0|0	0|0	0|0	0|0	0|0	0|1	0|0	0|0	0|0	0|0	0|0	0|0	0|0	0|0	0|0	0|0	0|0	0|0	0|0	0|0	0|0	0|0	0|0
2	63165152	2_63165152	G	A	.	PASS	.	GT	0|0	0|0	0|0	0|0	0|0	0|0	0|0	.|.	.|.	0|0	0|0	0|1	0|1	0|0	0|0	0|0	0|0	0|0	0|0	0|1	0|0	0|0	0|0	0|0	0|1	0|0	0|0	0|0	0|0	0|0	0|0	0|0	0|0	0|0	0|0	0|0	0|0	0|0	0|0	0|0	0|1
2	63165182	2_63165182	T	C	.	PASS	.	GT	0|0	0|0	0|0	0|0	0|0	0|0	0|0	0|0	.|.	0|0	1|1	0|0	0|0	0|0	0|1	0|1	0|1	0|0	0|0	0|0	0|1	0|0	0|0	0|0	0|0	0|1	0|0	0|0	0|0	0|0	0|0	0|1	0|0	0|0	0|0	0|0	0|0	0|0	0|0	0|0	0|1
2	63165192	2_63165192	T	C	.	PASS	.	GT	0|0	0|0	0|0	0|0	0|0	0|0	0|0	0|0	.|.	0|0	0|0	0|0	0|0	0|0	0|0	0|0	0|0	0|0	0|0	0|0	0|0	0|0	0|1	0|0	0|0	0|0	0|0	0|0	0|1	0|0	0|0	0|0	0|0	0|0	0|0	0|0	0|0	0|0	0|0	0|0	0|0
2	63165229	2_63165229	G	A	.	PASS	.	GT	.|.	.|.	.|.	.|.	.|.	.|.	.|.	.|.	.|.	.|.	.|.	.|.	.|.	.|.	.|.	.|.	.|.	.|.	.|.	.|.	.|.	.|.	.|.	.|.	.|.	.|.	.|.	.|.	.|.	.|.	.|.	.|.	.|.	.|.	.|.	.|.	.|.	.|.	.|.	.|.	.|.
2	63165234	2_63165234	T	A	.	PASS	.	GT	.|.	.|.	.|.	.|.	.|.	.|.	.|.	.|.	.|.	.|.	.|.	.|.	.|.	.|.	.|.	.|.	.|.	.|.	.|.	.|.	.|.	.|.	.|.	.|.	.|.	.|.	.|.	.|.	.|.	.|.	.|.	.|.	.|.	.|.	.|.	.|.	.|.	.|.	.|.	.|.	.|.
2	63165313	2_63165313	G	T	.	PASS	.	GT	0|0	0|0	0|0	0|0	0|0	0|0	0|0	0|0	.|.	0|0	0|0	0|1	1|1	0|0	0|1	0|1	0|1	0|0	0|0	0|1	0|1	0|0	0|0	0|0	0|0	0|1	0|0	0|0	0|0	0|0	0|0	0|1	0|0	0|0	0|0	0|0	0|0	0|0	0|0	0|0	0|1
2	63165384	2_63165384	C	T	.	PASS	.	GT	.|.	.|.	.|.	.|.	.|.	.|.	.|.	.|.	.|.	.|.	.|.	.|.	.|.	.|.	.|.	.|.	.|.	.|.	.|.	.|.	.|.	.|.	.|.	.|.	.|.	.|.	.|.	.|.	.|.	.|.	.|.	.|.	.|.	.|.	.|.	.|.	.|.	.|.	.|.	.|.	.|.
2	63165398	2_63165398	C	T	.	PASS	.	GT	.|.	.|.	.|.	.|.	.|.	.|.	.|.	.|.	.|.	.|.	.|.	.|.	.|.	.|.	.|.	.|.	.|.	.|.	.|.	.|.	.|.	.|.	.|.	.|.	.|.	.|.	.|.	.|.	.|.	.|.	.|.	.|.	.|.	.|.	.|.	.|.	.|.	.|.	.|.	.|.	.|.
2	63165454	2_63165454	A	G	.	PASS	.	GT	1|1	0|0	1|1	0|0	0|0	0|0	0|0	0|0	0|0	0|1	1|1	1|1	1|1	1|1	1|1	1|1	1|1	1|1	1|1	1|1	1|1	1|1	1|1	1|1	0|1	1|1	1|1	1|1	1|1	1|1	0|1	1|1	0|1	0|1	0|1	1|1	1|1	1|1	1|1	1|1	0|1
2	63165501	2_63165501	C	A	.	PASS	.	GT	1|1	0|0	1|1	0|0	0|0	0|0	0|0	0|0	0|0	1|1	1|1	1|1	1|1	1|1	1|1	1|1	1|1	1|1	1|1	1|1	1|1	1|1	1|1	1|1	1|1	1|1	1|1	1|1	1|1	1|1	1|1	1|1	1|1	0|1	0|1	1|1	1|1	1|1	1|1	1|1	1|1
2	63165502	2_63165502	C	A	.	PASS	.	GT	1|1	0|0	1|1	0|0	0|0	0|0	0|0	0|0	0|0	1|1	1|1	0|1	0|1	1|1	0|1	0|1	0|1	1|1	1|1	0|0	0|1	1|1	0|1	0|1	0|1	0|1	1|1	1|1	0|1	1|1	0|1	0|1	1|1	0|1	0|1	1|1	1|1	1|1	1|1	1|1	0|1
2	63165524	2_63165524	G	A	.	PASS	.	GT	1|1	0|0	1|1	0|0	0|0	0|0	0|0	0|0	0|0	.|.	0|1	1|1	1|1	1|1	0|1	0|1	0|1	1|1	1|1	1|1	1|1	1|1	1|1	1|1	0|1	0|1	1|1	1|1	1|1	1|1	0|1	0|1	1|1	0|1	0|1	1|1	1|1	1|1	1|1	1|1	0|0
2	63165621	2_63165621	A	G	.	PASS	.	GT	0|0	0|0	0|0	0|0	0|0	0|0	0|0	0|0	0|0	.|.	0|0	0|0	0|0	0|0	0|1	0|0	0|1	0|0	0|0	0|0	0|1	0|0	0|0	0|0	0|0	0|1	0|0	0|0	0|0	0|0	0|1	0|1	0|0	0|0	0|0	0|0	0|0	0|0	0|0	0|0	1|1
2	63165633	2_63165633	G	A	.	PASS	.	GT	0|0	0|0	0|0	0|0	0|0	0|0	0|0	0|0	0|0	0|0	0|0	0|0	0|0	0|0	0|0	0|0	0|0	0|0	0|0	0|0	0|0	0|0	0|0	0|0	0|1	0|0	0|0	0|0	0|0	0|0	0|0	0|0	0|0	0|0	0|0	0|0	0|0	0|0	0|0	0|0	0|0
2	63165701	2_63165701	T	A	.	PASS	.	GT	0|0	0|0	0|0	0|0	0|0	0|0	0|0	0|0	0|0	0|0	.|.	0|0	0|0	0|0	0|1	0|1	0|1	0|0	0|0	0|0	0|1	0|0	0|0	0|0	0|0	0|1	0|0	0|0	0|0	0|0	0|0	0|1	0|0	0|0	0|0	0|0	0|0	0|0	0|0	0|0	0|1
2	63165786	2_63165786	A	G	.	PASS	.	GT	0|0	0|0	0|0	0|0	0|0	0|0	0|0	0|0	0|0	.|.	.|.	0|0	0|0	0|0	0|0	0|0	0|0	0|0	0|0	0|0	0|0	0|0	0|0	0|0	0|0	0|0	0|0	0|0	0|0	0|0	0|1	0|0	0|0	0|0	0|0	0|0	0|0	0|0	0|0	0|0	0|1
2	63165841	2_63165841	A	T	.	PASS	.	GT	1|1	0|0	1|1	0|0	0|0	0|0	0|0	0|0	0|0	1|1	0|0	1|1	1|1	1|1	0|1	0|1	0|1	1|1	1|1	1|1	0|0	0|0	0|1	0|0	0|1	0|1	1|1	1|1	0|1	1|1	0|1	0|1	1|1	0|1	0|1	1|1	0|1	0|1	1|1	1|1	0|0
2	63165880	2_63165880	A	C	.	PASS	.	GT	0|0	0|0	0|0	0|0	0|0	0|0	.|.	0|0	0|0	0|0	0|0	0|1	0|1	0|0	0|0	0|0	0|0	.|.	0|0	1|1	0|0	0|0	0|0	0|0	0|0	0|0	0|0	0|0	0|0	0|0	0|0	0|0	0|0	0|0	0|0	0|0	0|0	0|0	0|0	0|0	0|0
2	63165975	2_63165975	C	T	.	PASS	.	GT	0|1	0|0	0|0	0|0	0|0	0|0	0|0	0|0	0|0	0|0	0|0	0|0	0|0	0|0	0|0	0|0	0|0	0|0	0|0	0|0	0|0	0|0	0|0	0|0	0|0	0|0	0|0	0|0	0|0	0|0	0|0	0|0	0|0	0|0	0|0	0|0	0|0	0|0	0|0	0|0	0|0
2	63165976	2_63165976	C	G	.	PASS	.	GT	0|1	0|0	0|0	0|0	0|0	0|0	0|0	0|0	0|0	0|0	1|1	0|0	0|0	0|0	0|1	0|0	0|1	0|0	0|0	0|0	1|1	1|1	0|0	0|1	0|1	0|1	0|0	0|0	0|0	0|0	0|1	0|1	0|0	0|0	0|0	0|0	0|1	0|1	0|0	0|0	1|1
2	63165992	2_63165992	T	C	.	PASS	.	GT	1|1	1|1	1|1	1|1	1|1	1|1	1|1	1|1	1|1	1|1	1|1	0|1	0|1	0|0	0|1	0|1	0|1	0|0	0|0	0|1	1|1	1|1	0|1	1|1	0|1	0|1	0|0	0|0	1|1	0|0	0|1	0|1	0|0	0|1	1|1	0|0	0|1	1|1	0|0	0|0	1|1
2	63166006	2_63166006	G	A	.	PASS	.	GT	0|0	0|0	1|1	0|0	0|0	0|0	0|0	0|0	0|0	0|0	0|0	0|0	0|0	0|0	0|0	0|0	0|0	0|0	.|.	0|0	0|0	0|0	0|0	0|0	0|0	0|0	0|0	0|0	0|1	0|0	0|0	0|0	0|0	0|0	0|1	0|0	0|0	0|0	0|0	0|0	0|0
2	63166060	2_63166060	G	T	.	PASS	.	GT	0|0	0|0	0|0	0|0	0|0	0|0	.|.	0|0	0|0	0|0	0|0	0|0	0|0	0|0	0|0	0|0	0|0	0|0	.|.	0|0	0|0	0|0	0|0	0|1	0|0	0|0	0|0	0|0	0|0	0|0	0|0	0|0	0|0	0|0	0|0	0|0	0|0	0|0	0|0	0|0	0|0
2	63166103	2_63166103	A	G	.	PASS	.	GT	0|0	0|0	0|0	0|0	0|0	0|0	0|0	0|0	0|0	0|0	0|0	0|0	0|0	0|0	0|0	0|0	0|0	0|0	0|0	0|0	0|0	0|0	0|0	0|0	0|0	0|0	0|0	0|0	0|0	0|0	0|0	0|0	0|0	0|0	0|0	0|0	0|0	0|0	0|0	0|0	0|1
2	63166123	2_63166123	G	A	.	PASS	.	GT	0|0	1|1	0|0	1|1	1|1	1|1	1|1	1|1	1|1	1|1	0|0	0|0	0|0	0|0	0|0	0|0	0|0	0|0	0|0	0|0	0|0	0|0	0|0	0|0	0|0	0|0	0|0	0|0	0|0	0|0	0|0	0|0	0|0	0|1	0|1	0|0	0|0	0|0	0|0	0|0	0|0
2	63166147	2_63166147	A	G	.	PASS	.	GT	0|0	0|0	0|0	0|0	0|0	0|0	0|0	0|0	0|0	0|0	0|0	0|1	0|1	0|0	0|0	0|0	0|0	0|0	0|0	1|1	0|0	0|0	0|0	0|0	0|0	0|0	0|0	0|0	0|0	0|0	0|0	0|0	0|0	0|0	0|0	0|0	0|0	0|0	0|0	0|0	0|0
2	63166182	2_63166182	G	A	.	PASS	.	GT	0|0	0|0	0|0	.|.	0|0	0|0	0|0	0|0	0|0	0|0	0|0	0|0	0|0	0|0	0|1	0|1	0|1	0|0	0|0	0|0	0|1	0|0	0|0	0|0	0|0	0|1	0|0	0|0	0|0	0|0	0|0	0|1	0|0	0|0	0|0	0|0	0|0	0|0	0|0	0|0	0|0
2	63166200	2_63166200	A	G	.	PASS	.	GT	0|0	1|1	0|0	.|.	1|1	1|1	1|1	1|1	1|1	1|1	0|0	0|0	0|0	0|0	0|0	0|0	0|0	0|0	0|0	0|0	0|0	0|0	0|1	0|1	0|0	0|0	0|0	0|0	0|1	0|0	0|0	0|0	0|0	0|1	0|1	0|0	0|0	0|0	0|0	0|0	0|0
2	63166335	2_63166335	T	C	.	PASS	.	GT	0|1	0|0	1|1	.|.	0|0	0|0	.|.	0|0	0|0	0|0	0|0	0|0	0|0	0|0	0|0	0|0	0|0	0|0	0|0	.|.	0|0	0|0	0|0	0|0	0|0	0|0	0|0	0|0	0|1	0|0	0|0	0|0	0|0	0|0	0|1	0|0	0|0	0|0	0|0	0|0	0|0
2	63166368	2_63166368	G	A	.	PASS	.	GT	0|0	0|0	0|0	.|.	0|0	0|0	.|.	0|0	0|0	0|0	0|0	0|0	0|0	0|0	0|0	0|0	0|0	0|0	0|0	.|.	0|0	0|0	0|0	0|0	0|0	0|0	0|0	0|0	0|0	0|0	0|1	0|0	0|0	0|0	0|0	0|0	0|0	0|0	0|0	0|0	0|1
2	63166427	2_63166427	G	A	.	PASS	.	GT	0|0	0|0	0|0	.|.	0|0	0|0	0|0	0|0	0|0	0|0	0|0	0|0	0|0	0|0	0|1	1|1	0|1	0|0	0|0	0|0	0|1	0|0	0|0	0|0	0|0	0|1	0|0	0|0	0|0	0|0	0|0	0|1	0|0	0|0	0|0	0|0	0|0	0|0	0|0	0|0	0|0
2	63166487	2_63166487	A	T	.	PASS	.	GT	0|0	0|0	0|0	.|.	0|0	0|0	0|0	0|0	0|0	.|.	0|0	0|0	0|0	0|0	1|1	0|0	0|1	0|0	0|0	0|0	0|1	0|0	0|0	0|0	0|0	0|1	0|0	0|0	0|0	0|0	0|0	0|1	0|0	0|0	0|0	0|0	0|0	0|0	0|0	0|0	0|0
2	63166573	2_63166573	C	T	.	PASS	.	GT	0|0	0|0	0|0	0|0	0|0	0|0	0|0	0|0	0|0	0|0	0|0	0|0	0|0	0|0	0|0	.|.	0|0	0|0	0|0	.|.	0|0	0|0	0|0	0|0	0|0	0|0	0|0	0|0	0|0	0|0	0|0	0|0	0|0	0|0	0|0	0|0	0|0	0|0	0|0	0|0	0|0
2	63166618	2_63166618	T	C	.	PASS	.	GT	1|1	1|1	1|1	1|1	1|1	1|1	1|1	1|1	1|1	1|1	0|0	0|0	0|0	0|0	0|0	.|.	0|0	0|0	0|0	.|.	0|0	0|0	0|0	0|0	1|1	0|0	0|0	0|0	0|1	0|0	0|1	0|0	0|0	0|0	1|1	0|0	0|0	0|0	0|0	0|0	1|1
2	63166648	2_63166648	G	A	.	PASS	.	GT	0|0	0|0	0|0	0|0	0|0	0|0	0|0	0|0	0|0	0|0	0|0	0|0	0|0	0|0	0|0	0|0	0|0	0|0	0|0	.|.	0|0	0|0	0|0	0|0	0|1	0|0	0|0	0|0	0|0	0|0	0|0	0|0	0|0	0|0	0|0	0|0	0|0	0|0	0|0	0|0	0|0
2	63166697	2_63166697	G	A	.	PASS	.	GT	0|0	0|0	0|0	0|0	0|0	0|0	0|0	0|0	0|0	0|0	.|.	0|0	0|0	0|0	0|0	0|0	0|0	0|0	0|0	0|0	0|1	1|1	0|1	1|1	0|0	0|0	0|0	0|0	0|1	0|0	0|0	0|0	0|0	0|0	0|0	0|0	0|1	0|1	0|0	0|0	0|0
2	63166729	2_63166729	A	G	.	PASS	.	GT	0|0	0|0	0|0	0|0	0|0	0|0	0|0	0|0	0|0	0|0	0|0	0|0	0|0	0|0	0|1	0|0	0|1	0|0	0|0	0|0	0|1	0|0	0|0	0|0	0|0	0|1	0|0	0|0	0|0	0|0	0|0	0|1	0|0	0|0	0|0	0|0	0|0	0|0	0|0	0|0	0|0
2	63166763	2_63166763	G	A	.	PASS	.	GT	0|0	0|0	0|0	0|0	0|0	0|0	0|0	0|0	0|0	0|0	0|0	0|1	0|1	0|0	0|0	0|0	0|0	0|0	0|0	1|1	0|0	0|0	0|0	0|0	0|0	0|0	0|0	0|0	0|0	0|0	0|0	0|0	0|0	0|0	0|0	0|0	0|0	0|0	0|0	0|0	0|0
2	63166808	2_63166808	T	C	.	PASS	.	GT	0|0	0|0	0|0	0|0	0|0	0|0	0|0	0|0	.|.	0|0	0|0	0|1	0|0	0|0	.|.	0|0	0|0	0|0	0|0	1|1	0|0	0|0	0|0	0|1	0|0	0|0	0|0	0|0	0|0	0|0	0|0	0|0	0|0	0|0	0|0	0|0	0|0	0|0	0|0	0|0	0|0
2	63166810	2_63166810	G	T	.	PASS	.	GT	0|0	0|0	0|0	0|0	0|0	0|0	0|0	0|0	.|.	0|0	0|0	0|1	0|0	0|0	.|.	0|0	0|0	0|0	0|0	1|1	0|0	0|0	0|0	0|1	0|0	0|0	0|0	0|0	0|0	0|0	0|0	0|0	0|0	0|0	0|0	0|0	0|0	0|0	0|0	0|0	0|0
2	63166833	2_63166833	C	T	.	PASS	.	GT	0|0	0|0	0|0	0|0	0|0	0|0	0|0	0|0	0|0	0|0	0|0	0|1	0|0	0|0	0|0	0|0	0|0	0|0	0|0	1|1	0|0	0|0	0|0	0|0	0|0	0|0	0|0	0|0	0|0	0|0	0|0	0|0	0|0	0|0	0|0	0|0	0|0	0|0	0|0	0|0	0|0
2	63166840	2_63166840	G	A	.	PASS	.	GT	0|0	0|0	0|0	0|0	0|0	0|0	0|0	0|0	.|.	0|0	0|0	0|0	0|0	0|0	1|1	0|1	0|1	0|0	0|0	0|0	0|1	0|0	0|0	0|0	0|0	0|1	0|0	0|0	0|0	0|0	0|0	0|1	0|0	0|0	0|0	0|0	0|0	0|0	0|0	0|0	0|0
2	63166871	2_63166871	C	A	.	PASS	.	GT	0|0	0|0	0|0	0|0	0|0	0|0	0|0	0|0	.|.	0|0	0|0	0|0	0|0	0|0	0|0	0|0	0|0	0|0	0|0	0|0	0|0	0|0	0|1	0|0	0|0	0|0	0|0	0|0	0|0	0|0	0|0	0|0	0|0	0|0	0|0	0|0	0|0	0|0	0|0	0|0	0|0
2	63166898	2_63166898	A	G	.	PASS	.	GT	0|0	0|0	0|0	0|0	0|0	0|0	0|0	0|0	0|0	0|0	0|0	0|0	0|0	0|0	0|1	0|1	0|1	0|0	0|0	0|0	0|1	0|0	0|0	0|0	0|0	0|1	0|0	0|0	0|0	0|0	0|0	0|1	0|0	0|0	0|0	0|0	0|0	0|0	0|0	0|0	0|0
2	63166961	2_63166961	T	C	.	PASS	.	GT	0|1	0|0	0|1	0|0	0|0	0|0	0|0	0|0	0|0	0|0	0|0	0|0	0|0	0|0	0|0	0|0	0|0	0|0	0|0	0|0	0|1	1|1	0|0	0|1	1|1	0|0	0|0	0|0	1|1	0|0	0|0	0|0	0|0	0|0	0|1	0|0	0|1	0|1	0|0	0|0	0|0
2	63166983	2_63166983	T	C	.	PASS	.	GT	0|0	0|0	0|0	0|0	0|0	0|0	0|0	0|0	0|0	0|0	0|0	0|0	0|0	0|0	0|0	0|0	0|0	0|0	0|0	0|0	0|1	1|1	0|0	0|1	0|0	0|0	0|0	0|0	0|1	0|0	0|0	0|0	0|0	0|0	0|0	0|0	0|1	0|1	0|0	0|0	0|0
2	63167017	2_63167017	G	A	.	PASS	.	GT	0|0	0|0	0|0	0|0	0|0	0|0	0|0	0|0	0|0	0|0	0|0	0|0	0|0	0|0	0|0	0|0	0|0	0|0	0|0	0|0	0|0	0|0	0|0	0|0	0|0	0|0	0|0	0|0	0|1	0|0	0|0	0|0	0|0	0|0	0|0	0|0	0|0	0|0	0|0	0|0	0|0
2	63167040	2_63167040	C	T	.	PASS	.	GT	0|0	0|0	0|0	0|0	0|0	0|0	0|0	.|.	0|0	0|0	0|0	0|1	0|1	0|0	0|0	0|0	0|0	0|0	0|0	0|1	0|0	0|0	0|0	0|0	0|0	0|0	0|0	0|0	0|0	0|0	0|0	0|0	0|0	0|0	0|0	0|0	0|0	0|0	0|0	0|0	0|0
2	63167067	2_63167067	C	T	.	PASS	.	GT	0|0	0|0	0|0	0|0	0|0	0|0	0|0	0|0	0|0	0|0	0|0	.|.	0|1	0|0	0|0	0|0	0|0	0|0	0|0	0|1	0|0	0|0	0|0	0|0	0|0	0|0	0|0	0|0	0|0	0|0	0|0	0|0	0|0	0|0	0|0	0|0	0|0	0|0	0|0	0|0	0|0
2	63167092	2_63167092	G	A	.	PASS	.	GT	0|0	0|0	0|0	0|0	0|0	0|0	0|0	0|0	0|0	0|0	0|0	0|0	0|0	0|0	0|0	0|0	0|0	0|0	0|0	0|0	0|1	1|1	0|0	0|1	0|0	0|0	0|0	0|0	0|0	0|0	0|0	0|0	0|0	0|0	0|0	0|0	0|1	0|1	0|0	0|0	0|0
2	63167093	2_63167093	G	A	.	PASS	.	GT	0|0	0|0	0|0	0|0	0|0	0|0	0|0	0|0	0|0	0|0	0|0	0|0	0|0	0|0	0|0	0|0	0|0	0|0	0|0	0|0	0|0	0|0	0|0	0|0	0|0	0|0	0|0	0|0	0|0	0|1	0|0	0|0	0|0	0|0	0|0	0|0	0|0	0|0	0|0	0|0	0|0
2	63167132	2_63167132	T	C	.	PASS	.	GT	0|0	0|0	0|0	0|0	0|0	0|0	0|0	0|0	0|0	0|0	1|1	1|1	1|1	1|1	1|1	0|0	1|1	1|1	1|1	1|1	0|0	0|0	0|0	0|0	0|0	0|0	0|1	0|1	0|0	1|1	0|0	0|1	1|1	0|0	0|0	0|1	0|0	0|1	1|1	0|0	0|0
2	63167364	2_63167364	C	T	.	PASS	.	GT	0|0	0|0	0|0	0|0	0|0	0|0	0|0	0|0	0|0	0|0	.|.	0|0	0|0	0|0	0|0	0|0	0|0	0|0	0|0	0|0	0|0	0|0	0|0	0|0	0|0	0|0	0|0	0|0	0|0	0|0	0|0	0|0	0|0	0|0	0|0	0|0	0|0	0|0	0|0	0|0	0|0
2	63167368	2_63167368	G	T	.	PASS	.	GT	0|0	0|0	0|0	0|0	0|0	0|0	0|0	0|0	0|0	0|0	.|.	0|1	0|1	1|1	0|1	0|0	0|1	1|1	1|1	0|1	0|1	1|1	0|0	0|1	0|0	0|0	0|1	0|1	0|1	1|1	0|0	0|1	1|1	0|0	0|0	0|1	0|1	1|1	1|1	0|0	0|0
2	63167419	2_63167419	T	C	.	PASS	.	GT	0|0	0|0	0|0	0|0	0|0	0|0	0|0	0|0	0|0	.|.	0|0	0|0	0|0	0|0	0|0	0|0	0|0	0|0	0|0	0|0	0|0	0|0	0|0	0|0	0|1	0|0	0|0	0|0	0|0	0|0	0|0	0|0	0|0	0|0	0|0	0|0	0|0	0|0	0|0	0|0	0|0
2	63167464	2_63167464	G	A	.	PASS	.	GT	0|0	0|0	0|0	0|0	0|0	0|0	0|0	0|0	0|0	.|.	.|.	0|1	0|0	0|0	0|0	0|0	0|0	0|0	0|0	0|1	0|0	0|0	0|0	0|0	0|0	0|0	0|0	0|0	0|0	0|0	0|0	0|0	0|0	0|0	0|0	0|0	0|0	0|0	0|0	0|0	0|0
2	63167467	2_63167467	G	A	.	PASS	.	GT	0|0	0|0	0|0	.|.	0|0	0|0	0|0	0|0	0|0	.|.	.|.	0|0	0|0	0|0	0|0	0|0	0|0	0|0	0|0	0|0	0|0	0|0	0|0	0|1	0|0	0|0	0|0	0|0	0|0	0|0	0|0	0|0	0|0	0|0	0|0	0|0	0|0	0|0	0|0	0|0	0|0
2	63167525	2_63167525	G	A	.	PASS	.	GT	0|0	0|0	0|0	0|0	0|0	0|0	.|.	0|0	0|0	.|.	.|.	0|1	0|1	0|0	.|.	0|0	0|0	0|0	0|0	1|1	0|0	0|0	0|0	0|0	0|0	0|0	0|0	0|0	0|0	0|0	0|0	0|0	0|0	0|0	0|0	0|0	0|0	0|0	0|0	0|0	0|0
2	63167536	2_63167536	T	A	.	PASS	.	GT	0|0	0|0	0|0	0|0	0|0	0|0	.|.	0|0	0|0	.|.	.|.	0|1	0|1	0|0	.|.	0|0	0|0	0|0	0|0	1|1	0|0	0|0	0|0	0|0	0|0	0|0	0|0	0|0	0|0	0|0	0|0	0|0	0|0	0|0	0|0	0|0	0|0	0|0	0|0	0|0	0|0
2	63167570	2_63167570	G	A	.	PASS	.	GT	.|.	.|.	.|.	.|.	.|.	.|.	.|.	.|.	.|.	.|.	.|.	.|.	.|.	.|.	.|.	.|.	.|.	.|.	.|.	.|.	.|.	.|.	.|.	.|.	.|.	.|.	.|.	.|.	.|.	.|.	.|.	.|.	.|.	.|.	.|.	.|.	.|.	.|.	.|.	.|.	.|.
2	63167576	2_63167576	T	C	.	PASS	.	GT	.|.	.|.	.|.	.|.	.|.	.|.	.|.	.|.	.|.	.|.	.|.	.|.	.|.	.|.	.|.	.|.	.|.	.|.	.|.	.|.	.|.	.|.	.|.	.|.	.|.	.|.	.|.	.|.	.|.	.|.	.|.	.|.	.|.	.|.	.|.	.|.	.|.	.|.	.|.	.|.	.|.
2	63167604	2_63167604	T	C	.	PASS	.	GT	0|0	0|0	0|0	0|0	0|0	0|0	.|.	0|0	0|0	.|.	.|.	0|1	0|1	1|1	.|.	1|1	0|1	1|1	1|1	0|1	0|0	0|0	0|0	0|0	0|0	0|0	0|1	0|1	0|0	1|1	0|0	0|1	1|1	0|0	0|0	0|1	0|0	0|1	1|1	0|0	0|0
2	63167608	2_63167608	G	A	.	PASS	.	GT	0|0	1|1	0|0	1|1	1|1	1|1	.|.	0|1	1|1	.|.	.|.	0|1	0|1	0|0	.|.	0|0	0|0	0|0	0|0	0|1	0|0	0|0	0|0	0|0	0|0	0|0	0|0	0|0	0|0	0|0	0|0	0|0	0|0	0|0	0|0	0|0	0|0	0|0	0|0	0|0	0|0
2	63167637	2_63167637	C	T	.	PASS	.	GT	0|1	0|0	0|1	0|0	0|0	0|0	0|0	0|0	0|0	.|.	.|.	0|0	0|0	0|0	0|0	.|.	0|1	0|0	0|0	0|0	1|1	1|1	0|0	0|1	1|1	0|1	0|0	0|0	1|1	0|0	0|0	0|1	0|0	0|0	0|1	0|0	0|1	0|1	0|0	0|0	0|0
2	63167643	2_63167643	G	A	.	PASS	.	GT	0|1	1|1	0|1	1|1	1|1	1|1	1|1	1|1	1|1	.|.	.|.	1|1	1|1	1|1	1|1	1|1	0|1	1|1	1|1	1|1	0|0	0|0	0|1	0|1	0|0	0|0	0|1	0|1	0|0	1|1	0|0	0|1	1|1	0|0	0|1	0|1	0|0	0|1	1|1	0|0	1|1
2	63167671	2_63167671	G	A	.	PASS	.	GT	0|0	0|0	0|0	0|0	0|0	0|0	0|0	0|0	.|.	.|.	.|.	0|1	0|1	0|0	.|.	0|0	0|0	0|0	0|0	0|1	0|0	0|0	0|0	0|0	0|0	0|0	0|0	0|0	0|0	0|0	0|0	0|0	0|0	0|0	0|0	0|0	0|0	0|0	0|0	0|0	0|0
2	63167690	2_63167690	A	G	.	PASS	.	GT	1|1	0|0	0|1	0|0	0|0	0|0	0|0	0|0	.|.	.|.	.|.	1|1	0|1	0|0	.|.	0|0	0|1	0|0	0|0	0|1	1|1	1|1	0|0	1|1	1|1	0|1	0|0	0|0	1|1	0|0	0|0	0|1	0|0	0|0	0|1	0|0	0|1	0|1	0|0	0|0	0|0
2	63167715	2_63167715	C	T	.	PASS	.	GT	0|0	0|0	0|0	0|0	0|0	0|0	0|0	0|0	0|0	.|.	0|0	1|1	0|1	0|0	.|.	0|0	0|0	0|0	0|0	0|1	0|0	0|0	0|0	0|0	0|0	0|0	0|0	0|0	0|0	0|0	0|0	0|0	0|0	0|0	0|0	0|0	0|0	0|0	0|0	0|0	0|0
2	63167742	2_63167742	C	G	.	PASS	.	GT	0|0	0|0	0|0	0|0	0|0	0|0	0|0	0|0	0|0	0|0	0|0	0|0	0|0	0|0	.|.	0|0	0|0	0|0	0|0	0|0	0|0	0|0	0|0	0|0	0|0	0|0	0|0	0|0	0|0	0|0	0|1	0|0	0|0	0|0	0|0	0|0	0|0	0|0	0|0	0|0	0|0
2	63167780	2_63167780	G	A	.	PASS	.	GT	.|.	.|.	.|.	.|.	.|.	.|.	.|.	.|.	.|.	.|.	.|.	.|.	.|.	.|.	.|.	.|.	.|.	.|.	.|.	.|.	.|.	.|.	.|.	.|.	.|.	.|.	.|.	.|.	.|.	.|.	.|.	.|.	.|.	.|.	.|.	.|.	.|.	.|.	.|.	.|.	.|.
2	63167785	2_63167785	T	C	.	PASS	.	GT	.|.	.|.	.|.	.|.	.|.	.|.	.|.	.|.	.|.	.|.	.|.	.|.	.|.	.|.	.|.	.|.	.|.	.|.	.|.	.|.	.|.	.|.	.|.	.|.	.|.	.|.	.|.	.|.	.|.	.|.	.|.	.|.	.|.	.|.	.|.	.|.	.|.	.|.	.|.	.|.	.|.
2	63167791	2_63167791	C	A	.	PASS	.	GT	.|.	.|.	.|.	.|.	.|.	.|.	.|.	.|.	.|.	.|.	.|.	.|.	.|.	.|.	.|.	.|.	.|.	.|.	.|.	.|.	.|.	.|.	.|.	.|.	.|.	.|.	.|.	.|.	.|.	.|.	.|.	.|.	.|.	.|.	.|.	.|.	.|.	.|.	.|.	.|.	.|.
2	63167811	2_63167811	T	C	.	PASS	.	GT	0|1	0|0	0|0	0|0	0|0	0|0	0|0	0|0	0|0	0|0	1|1	1|1	1|1	1|1	.|.	1|1	1|1	1|1	1|1	1|1	1|1	1|1	0|0	0|1	1|1	0|1	0|1	0|1	1|1	1|1	0|1	1|1	1|1	0|0	0|1	0|1	0|1	1|1	1|1	0|0	0|0
2	63167853	2_63167853	T	C	.	PASS	.	GT	.|.	.|.	.|.	.|.	.|.	.|.	.|.	.|.	.|.	.|.	.|.	.|.	.|.	.|.	.|.	.|.	.|.	.|.	.|.	.|.	.|.	.|.	.|.	.|.	.|.	.|.	.|.	.|.	.|.	.|.	.|.	.|.	.|.	.|.	.|.	.|.	.|.	.|.	.|.	.|.	.|.
2	63167885	2_63167885	G	A	.	PASS	.	GT	1|1	1|1	1|1	1|1	1|1	1|1	1|1	1|1	1|1	1|1	1|1	0|1	0|1	1|1	1|1	1|1	1|1	1|1	1|1	.|.	1|1	1|1	0|1	1|1	0|0	0|1	0|1	0|1	1|1	1|1	0|0	1|1	1|1	0|0	1|1	0|1	0|1	1|1	1|1	0|0	1|1
2	63167895	2_63167895	C	A	.	PASS	.	GT	0|0	0|0	0|0	0|0	0|0	0|0	0|0	0|0	0|0	0|0	0|0	0|0	0|0	0|0	0|0	0|0	0|0	0|0	0|0	.|.	0|1	1|1	0|0	0|1	0|0	0|0	0|0	0|0	0|1	0|0	0|0	0|0	0|0	0|0	0|0	0|0	0|1	0|1	0|0	0|0	0|0
2	63167930	2_63167930	A	C	.	PASS	.	GT	1|1	1|1	1|1	1|1	1|1	1|1	1|1	1|1	1|1	1|1	0|0	0|1	0|1	1|1	1|1	0|1	0|0	1|1	1|1	0|1	0|0	0|0	0|1	0|1	0|0	0|0	0|1	0|1	0|1	1|1	0|0	0|1	0|1	0|0	1|1	0|1	0|0	0|1	1|1	0|0	1|1
2	63167962	2_63167962	T	A	.	PASS	.	GT	0|0	0|0	0|0	0|0	0|0	0|0	0|0	0|0	0|0	0|0	0|0	0|0	0|0	0|0	0|0	0|0	0|0	0|0	0|0	0|0	0|0	0|0	0|0	0|0	0|1	0|0	0|0	0|0	0|0	0|0	0|0	0|0	0|0	0|0	0|0	0|0	0|0	0|0	0|0	0|0	0|0
2	63167991	2_63167991	T	C	.	PASS	.	GT	1|1	1|1	1|1	1|1	1|1	1|1	1|1	1|1	1|1	1|1	1|1	1|1	1|1	1|1	1|1	1|1	1|1	1|1	1|1	1|1	1|1	1|1	0|1	1|1	1|1	0|1	0|1	0|1	1|1	1|1	0|1	1|1	1|1	0|0	1|1	0|1	0|1	1|1	1|1	0|0	1|1
2	63168045	2_63168045	T	C	.	PASS	.	GT	0|0	0|0	0|0	0|0	0|0	0|0	0|0	0|0	0|0	0|0	0|0	0|0	0|0	0|0	0|0	0|0	0|0	0|0	0|0	0|0	0|0	0|0	0|0	0|0	0|0	0|0	0|0	0|0	0|0	0|0	0|1	0|0	0|0	0|0	0|0	0|0	0|0	0|0	0|0	0|0	0|0
2	63168059	2_63168059	G	A	.	PASS	.	GT	0|0	0|0	0|0	0|0	0|0	0|0	0|0	0|0	0|0	0|0	0|0	0|0	0|0	0|0	0|0	0|0	0|0	0|0	0|0	0|0	0|0	0|0	0|0	0|0	0|0	0|0	0|0	0|0	0|0	0|0	0|0	0|0	0|0	0|0	0|0	0|0	0|0	0|0	0|0	0|0	0|0
2	63168081	2_63168081	C	T	.	PASS	.	GT	0|0	1|1	0|0	1|1	1|1	1|1	1|1	1|1	1|1	0|1	0|0	0|0	0|0	0|0	0|0	0|0	0|0	0|0	0|0	0|0	0|0	0|0	0|0	0|0	0|0	0|0	0|0	0|0	0|0	0|0	0|0	0|0	0|0	0|0	0|1	0|0	0|0	0|0	0|0	0|0	1|1
2	63168105	2_63168105	T	C	.	PASS	.	GT	0|0	0|0	0|0	0|0	0|0	0|0	0|0	0|0	0|0	0|0	1|1	0|1	0|1	1|1	0|1	0|1	0|1	1|1	1|1	0|1	0|0	0|0	0|0	0|0	1|1	0|0	0|1	0|1	0|0	1|1	0|1	0|1	1|1	0|0	0|0	0|1	0|0	0|1	1|1	0|0	0|0
2	63168125	2_63168125	T	C	.	PASS	.	GT	0|0	0|0	0|0	0|0	0|0	0|0	0|0	0|0	0|0	0|0	0|0	0|0	0|0	0|0	0|0	0|0	0|0	0|0	0|0	0|0	0|0	0|0	0|0	0|1	0|0	0|0	0|0	0|0	0|0	0|0	0|0	0|0	0|0	0|0	0|0	0|0	0|0	0|0	0|0	0|0	0|0
2	63168156	2_63168156	A	T	.	PASS	.	GT	0|1	1|1	0|1	1|1	1|1	1|1	1|1	1|1	1|1	1|1	0|0	0|0	0|0	0|0	0|1	0|1	0|1	0|0	0|0	0|0	0|1	0|0	0|0	0|0	0|0	0|1	0|0	0|0	0|0	0|0	0|0	0|1	0|0	0|0	0|1	0|0	0|0	0|0	0|0	0|0	1|1
2	63168160	2_63168160	C	T	.	PASS	.	GT	0|0	0|0	0|0	0|0	0|0	0|0	0|0	0|0	0|0	0|0	0|0	0|0	0|0	0|0	0|0	0|0	0|0	0|0	0|0	0|0	0|0	0|0	0|0	0|0	0|0	0|0	0|0	0|0	0|0	0|0	0|0	0|0	0|0	0|0	0|0	0|0	0|0	0|0	0|0	0|0	0|0
2	63168180	2_63168180	G	A	.	PASS	.	GT	1|1	1|1	1|1	1|1	1|1	1|1	1|1	1|1	1|1	1|1	1|1	1|1	1|1	1|1	1|1	1|1	1|1	1|1	1|1	1|1	1|1	1|1	0|1	1|1	1|1	0|1	0|1	0|1	1|1	1|1	0|1	1|1	1|1	0|0	1|1	0|1	0|1	1|1	1|1	0|0	1|1
2	63168221	2_63168221	T	G	.	PASS	.	GT	.|.	.|.	.|.	.|.	.|.	.|.	.|.	.|.	.|.	.|.	.|.	.|.	.|.	.|.	.|.	.|.	.|.	.|.	.|.	.|.	.|.	.|.	.|.	.|.	.|.	.|.	.|.	.|.	.|.	.|.	.|.	.|.	.|.	.|.	.|.	.|.	.|.	.|.	.|.	.|.	.|.
2	63168358	2_63168358	T	C	.	PASS	.	GT	1|1	1|1	1|1	1|1	1|1	1|1	1|1	1|1	1|1	1|1	0|0	0|0	0|0	.|.	0|0	0|0	0|0	0|0	0|0	0|0	0|1	1|1	0|0	0|0	0|0	0|0	0|0	0|0	0|1	0|0	0|0	0|0	0|0	0|0	1|1	0|0	0|1	0|1	0|0	0|0	1|1
2	63168377	2_63168377	A	G	.	PASS	.	GT	0|0	0|0	0|0	0|0	0|0	0|0	0|0	0|0	0|0	0|0	0|0	0|0	0|0	0|0	0|0	0|0	0|0	0|0	0|0	0|0	0|0	0|0	0|0	0|0	0|0	0|0	0|0	0|0	0|1	0|0	0|0	0|0	0|0	0|0	0|0	0|0	0|0	0|0	0|0	0|0	0|0
2	63168382	2_63168382	T	C	.	PASS	.	GT	0|0	0|0	0|0	0|0	0|0	0|0	0|0	0|0	0|0	0|0	0|0	0|0	0|0	0|0	0|0	0|0	0|0	0|0	0|0	0|0	0|0	0|0	0|1	0|0	0|0	0|0	0|0	0|0	0|0	0|0	0|0	0|0	0|0	0|0	0|0	0|0	0|0	0|0	0|0	0|0	0|0
2	63168413	2_63168413	G	A	.	PASS	.	GT	0|1	0|0	0|1	0|0	0|0	0|0	0|0	0|0	0|0	0|0	0|1	0|0	0|0	0|0	0|1	0|1	0|1	0|0	0|0	0|0	0|1	0|0	0|0	1|1	0|0	0|1	0|0	0|0	1|1	0|0	0|0	0|0	0|0	0|0	0|1	0|0	0|0	0|0	0|0	0|0	0|0
2	63168502	2_63168502	T	C	.	PASS	.	GT	1|1	1|1	1|1	1|1	1|1	1|1	1|1	1|1	1|1	1|1	1|1	0|1	0|1	1|1	1|1	1|1	1|1	1|1	1|1	0|0	1|1	1|1	0|1	1|1	0|1	0|1	0|1	0|1	1|1	1|1	0|1	0|1	1|1	0|0	1|1	0|1	0|1	1|1	1|1	0|0	1|1
2	63168506	2_63168506	T	A	.	PASS	.	GT	0|0	0|0	0|0	0|0	0|0	0|0	0|0	0|0	0|0	0|0	0|0	0|0	0|0	0|0	0|0	0|0	0|0	0|0	0|0	0|0	0|0	0|0	0|0	0|0	0|1	0|0	0|0	0|0	0|0	0|0	0|0	0|0	0|0	0|0	0|0	0|0	0|0	0|0	0|0	0|0	0|0
2	63168585	2_63168585	C	T	.	PASS	.	GT	0|0	0|0	0|0	0|0	0|0	0|0	0|0	0|0	0|0	0|0	0|0	0|1	0|1	1|1	0|1	0|1	0|1	1|1	1|1	0|0	0|0	0|0	0|0	0|0	0|0	0|0	0|1	0|1	0|0	1|1	0|0	0|1	1|1	0|0	0|0	0|1	0|0	0|1	1|1	0|0	0|0
2	63168642	2_63168642	A	G	.	PASS	.	GT	0|0	0|0	0|0	0|0	0|0	0|0	.|.	0|0	0|0	0|0	0|0	0|0	0|0	0|0	0|0	0|1	0|1	0|0	0|0	0|0	0|1	0|0	0|0	0|1	0|0	0|1	0|0	0|0	0|1	0|0	0|0	0|0	0|0	0|0	0|0	0|0	0|0	0|0	0|0	0|0	0|0
2	63168682	2_63168682	A	G	.	PASS	.	GT	0|0	0|0	0|0	0|0	0|0	0|0	.|.	0|0	0|0	0|0	0|0	0|0	0|0	.|.	0|0	0|0	0|0	0|0	0|0	0|0	0|0	0|0	0|0	0|1	0|0	0|0	0|0	0|0	0|0	0|0	0|0	0|0	0|0	0|0	0|0	0|0	0|0	0|0	0|0	0|0	0|0
2	63168718	2_63168718	C	T	.	PASS	.	GT	0|0	0|0	0|0	0|0	0|0	0|0	.|.	0|0	0|0	0|0	0|0	0|0	0|0	.|.	0|0	0|0	0|0	0|0	0|0	0|0	0|0	0|0	0|0	0|0	0|0	0|0	0|0	0|0	0|0	0|0	0|0	0|0	0|0	0|0	0|0	0|0	0|0	0|0	0|0	0|0	0|1
2	63168786	2_63168786	C	T	.	PASS	.	GT	0|0	0|0	0|0	0|0	0|0	0|0	0|0	0|0	0|0	0|0	0|0	0|0	0|0	0|0	0|0	0|0	0|0	0|0	0|0	0|0	0|0	0|0	0|0	0|0	0|1	0|0	0|0	0|0	0|0	0|0	0|0	0|0	0|0	0|0	0|0	0|0	0|0	0|0	0|0	0|0	0|0
2	63168794	2_63168794	G	A	.	PASS	.	GT	0|0	1|1	0|1	1|1	1|1	1|1	1|1	1|1	1|1	1|1	0|0	0|1	0|1	0|0	0|0	0|0	0|0	0|0	0|0	0|1	0|1	1|1	0|1	0|0	1|1	0|0	0|0	0|0	0|0	0|0	0|0	0|1	0|0	0|0	0|1	0|0	0|1	0|1	0|0	0|0	1|1
2	63168811	2_63168811	C	T	.	PASS	.	GT	1|1	0|0	0|1	0|0	0|0	0|0	0|0	0|0	0|0	0|0	1|1	0|1	0|1	1|1	1|1	1|1	1|1	1|1	1|1	0|1	0|1	0|0	0|0	1|1	0|0	0|1	0|1	0|1	1|1	1|1	0|1	0|1	1|1	0|0	0|1	0|1	0|0	0|1	1|1	0|0	0|0
2	63168835	2_63168835	C	A	.	PASS	.	GT	0|1	0|0	0|1	0|0	0|0	0|0	0|0	0|0	0|1	0|0	1|1	0|1	0|1	1|1	1|1	1|1	1|1	1|1	1|1	0|0	0|1	0|0	0|0	1|1	0|0	0|1	0|1	0|1	1|1	1|1	0|1	0|1	1|1	0|0	0|1	0|1	0|0	0|1	1|1	0|0	0|0
2	63168836	2_63168836	A	G	.	PASS	.	GT	0|0	1|1	0|1	1|1	1|1	1|1	1|1	1|1	1|1	1|1	0|0	0|0	0|0	0|0	0|0	0|0	0|0	0|0	0|0	0|0	0|1	1|1	0|1	0|0	0|1	0|0	0|0	0|0	0|0	0|0	0|0	0|0	0|0	0|0	0|1	0|0	0|1	0|1	0|0	0|0	1|1
2	63168856	2_63168856	T	C	.	PASS	.	GT	0|0	0|0	0|0	0|0	0|0	0|0	0|0	0|0	0|0	0|0	0|0	0|0	0|0	0|0	0|0	0|0	0|0	0|0	0|0	0|0	0|0	0|0	0|1	0|0	0|1	0|0	0|0	0|0	0|0	0|0	0|0	0|0	0|0	0|0	0|0	0|0	0|0	0|0	0|0	0|0	0|1
2	63168960	2_63168960	C	T	.	PASS	.	GT	.|.	0|0	0|0	0|0	0|0	0|0	0|0	0|0	0|0	0|0	0|0	0|0	0|0	0|0	0|0	0|0	0|0	.|.	0|0	0|0	0|0	0|0	0|0	0|1	0|0	0|0	0|0	0|0	0|1	0|0	1|1	0|0	0|0	0|0	0|0	0|0	0|0	0|0	0|0	0|0	0|0
2	63168964	2_63168964	G	A	.	PASS	.	GT	.|.	0|0	0|0	0|0	0|0	0|0	0|0	0|0	0|0	0|0	0|0	0|0	0|0	0|0	0|0	0|0	0|0	.|.	0|0	0|0	0|0	0|0	0|1	0|0	0|1	0|0	0|0	0|0	0|0	0|0	1|1	0|0	0|0	0|0	0|0	0|0	0|0	0|0	0|0	0|0	0|1
2	63169099	2_63169099	C	T	.	PASS	.	GT	0|0	0|0	0|0	0|0	0|0	0|0	0|0	0|0	0|0	0|0	0|0	0|0	0|0	0|0	0|0	0|0	0|0	0|0	0|0	0|0	0|1	1|1	0|0	0|0	0|0	0|0	0|0	0|0	0|0	0|0	0|0	0|0	0|0	0|0	0|0	0|0	0|1	0|1	0|0	0|0	0|1
2	63169127	2_63169127	G	A	.	PASS	.	GT	.|.	.|.	.|.	.|.	.|.	.|.	.|.	.|.	.|.	.|.	.|.	.|.	.|.	.|.	.|.	.|.	.|.	.|.	.|.	.|.	.|.	.|.	.|.	.|.	.|.	.|.	.|.	.|.	.|.	.|.	.|.	.|.	.|.	.|.	.|.	.|.	.|.	.|.	.|.	.|.	.|.
2	63169141	2_63169141	G	T	.	PASS	.	GT	.|.	.|.	.|.	.|.	.|.	.|.	.|.	.|.	.|.	.|.	.|.	.|.	.|.	.|.	.|.	.|.	.|.	.|.	.|.	.|.	.|.	.|.	.|.	.|.	.|.	.|.	.|.	.|.	.|.	.|.	.|.	.|.	.|.	.|.	.|.	.|.	.|.	.|.	.|.	.|.	.|.
2	63169150	2_63169150	C	G	.	PASS	.	GT	.|.	.|.	.|.	.|.	.|.	.|.	.|.	.|.	.|.	.|.	.|.	.|.	.|.	.|.	.|.	.|.	.|.	.|.	.|.	.|.	.|.	.|.	.|.	.|.	.|.	.|.	.|.	.|.	.|.	.|.	.|.	.|.	.|.	.|.	.|.	.|.	.|.	.|.	.|.	.|.	.|.
2	63169151	2_63169151	A	C	.	PASS	.	GT	.|.	.|.	.|.	.|.	.|.	.|.	.|.	.|.	.|.	.|.	.|.	.|.	.|.	.|.	.|.	.|.	.|.	.|.	.|.	.|.	.|.	.|.	.|.	.|.	.|.	.|.	.|.	.|.	.|.	.|.	.|.	.|.	.|.	.|.	.|.	.|.	.|.	.|.	.|.	.|.	.|.
2	63169206	2_63169206	T	C	.	PASS	.	GT	.|.	.|.	.|.	.|.	.|.	.|.	.|.	.|.	.|.	.|.	.|.	.|.	.|.	.|.	.|.	.|.	.|.	.|.	.|.	.|.	.|.	.|.	.|.	.|.	.|.	.|.	.|.	.|.	.|.	.|.	.|.	.|.	.|.	.|.	.|.	.|.	.|.	.|.	.|.	.|.	.|.
2	63169210	2_63169210	G	A	.	PASS	.	GT	0|0	0|0	0|0	0|0	0|0	0|0	0|0	0|0	0|0	0|0	1|1	1|1	1|1	1|1	0|1	0|1	0|1	1|1	1|1	1|1	0|0	0|0	0|0	0|0	0|0	0|0	0|1	0|1	0|0	1|1	0|0	1|1	1|1	0|0	0|0	0|1	0|0	0|1	1|1	0|0	0|0
2	63169291	2_63169291	T	C	.	PASS	.	GT	.|.	.|.	.|.	.|.	.|.	.|.	.|.	.|.	.|.	.|.	.|.	.|.	.|.	.|.	.|.	.|.	.|.	.|.	.|.	.|.	.|.	.|.	.|.	.|.	.|.	.|.	.|.	.|.	.|.	.|.	.|.	.|.	.|.	.|.	.|.	.|.	.|.	.|.	.|.	.|.	.|.
2	63169297	2_63169297	T	C	.	PASS	.	GT	.|.	.|.	.|.	.|.	.|.	.|.	.|.	.|.	.|.	.|.	.|.	.|.	.|.	.|.	.|.	.|.	.|.	.|.	.|.	.|.	.|.	.|.	.|.	.|.	.|.	.|.	.|.	.|.	.|.	.|.	.|.	.|.	.|.	.|.	.|.	.|.	.|.	.|.	.|.	.|.	.|.
2	63169301	2_63169301	T	C	.	PASS	.	GT	.|.	.|.	.|.	.|.	.|.	.|.	.|.	.|.	.|.	.|.	.|.	.|.	.|.	.|.	.|.	.|.	.|.	.|.	.|.	.|.	.|.	.|.	.|.	.|.	.|.	.|.	.|.	.|.	.|.	.|.	.|.	.|.	.|.	.|.	.|.	.|.	.|.	.|.	.|.	.|.	.|.
2	63169311	2_63169311	G	A	.	PASS	.	GT	.|.	.|.	.|.	.|.	.|.	.|.	.|.	.|.	.|.	.|.	.|.	.|.	.|.	.|.	.|.	.|.	.|.	.|.	.|.	.|.	.|.	.|.	.|.	.|.	.|.	.|.	.|.	.|.	.|.	.|.	.|.	.|.	.|.	.|.	.|.	.|.	.|.	.|.	.|.	.|.	.|.
2	63169347	2_63169347	G	C	.	PASS	.	GT	1|1	1|1	1|1	1|1	1|1	1|1	1|1	.|.	1|1	1|1	1|1	1|1	1|1	1|1	1|1	1|1	1|1	1|1	1|1	1|1	1|1	1|1	0|1	1|1	1|1	0|1	0|1	0|1	0|1	1|1	0|0	1|1	1|1	0|0	1|1	1|1	1|1	1|1	1|1	0|0	1|1
2	63169356	2_63169356	A	G	.	PASS	.	GT	1|1	1|1	1|1	1|1	1|1	1|1	1|1	.|.	1|1	1|1	1|1	1|1	1|1	1|1	1|1	1|1	1|1	1|1	1|1	1|1	1|1	1|1	0|1	1|1	1|1	0|1	0|1	0|1	1|1	1|1	0|1	1|1	1|1	0|0	1|1	1|1	1|1	1|1	1|1	0|0	1|1
2	63169371	2_63169371	T	C	.	PASS	.	GT	1|1	1|1	.|.	1|1	1|1	1|1	1|1	1|1	1|1	1|1	1|1	0|1	0|1	1|1	0|1	0|1	0|1	1|1	1|1	0|1	0|1	1|1	0|0	0|1	0|1	0|0	0|1	0|1	0|1	1|1	0|0	0|1	1|1	0|0	1|1	0|1	0|1	1|1	1|1	0|0	0|1
2	63169415	2_63169415	C	T	.	PASS	.	GT	.|.	.|.	.|.	.|.	.|.	.|.	.|.	.|.	.|.	.|.	.|.	.|.	.|.	.|.	.|.	.|.	.|.	.|.	.|.	.|.	.|.	.|.	.|.	.|.	.|.	.|.	.|.	.|.	.|.	.|.	.|.	.|.	.|.	.|.	.|.	.|.	.|.	.|.	.|.	.|.	.|.
2	63169416	2_63169416	A	G	.	PASS	.	GT	.|.	.|.	.|.	.|.	.|.	.|.	.|.	.|.	.|.	.|.	.|.	.|.	.|.	.|.	.|.	.|.	.|.	.|.	.|.	.|.	.|.	.|.	.|.	.|.	.|.	.|.	.|.	.|.	.|.	.|.	.|.	.|.	.|.	.|.	.|.	.|.	.|.	.|.	.|.	.|.	.|.
2	63169423	2_63169423	G	T	.	PASS	.	GT	.|.	.|.	.|.	.|.	.|.	.|.	.|.	.|.	.|.	.|.	.|.	.|.	.|.	.|.	.|.	.|.	.|.	.|.	.|.	.|.	.|.	.|.	.|.	.|.	.|.	.|.	.|.	.|.	.|.	.|.	.|.	.|.	.|.	.|.	.|.	.|.	.|.	.|.	.|.	.|.	.|.
2	63169465	2_63169465	C	T	.	PASS	.	GT	0|0	0|0	0|0	0|0	0|0	0|0	0|0	0|0	0|0	0|0	0|0	0|0	0|0	0|0	0|0	0|0	0|0	0|0	0|0	0|0	0|0	0|0	0|0	0|0	0|1	0|0	0|0	0|0	0|0	0|0	0|0	0|0	0|0	0|0	0|0	0|0	0|0	0|0	0|0	0|0	0|0
2	63169492	2_63169492	A	G	.	PASS	.	GT	0|0	0|0	0|0	0|0	0|0	0|0	0|0	0|0	0|0	0|0	1|1	0|1	0|1	1|1	0|1	0|1	0|1	1|1	1|1	1|1	0|1	1|1	0|0	0|0	0|1	0|0	0|1	0|1	0|0	1|1	0|0	0|1	1|1	0|0	0|0	0|1	0|1	1|1	1|1	0|0	0|1
2	63169517	2_63169517	G	A	.	PASS	.	GT	0|0	0|0	0|0	0|0	0|0	0|0	0|0	0|0	0|0	0|0	0|0	0|0	0|0	0|0	0|0	0|0	0|0	0|0	0|0	0|0	0|0	0|0	0|1	0|0	0|1	0|0	0|0	0|0	0|0	0|0	0|0	0|0	0|0	0|0	0|0	0|0	0|0	0|0	0|0	0|0	0|0
2	63169548	2_63169548	T	C	.	PASS	.	GT	1|1	1|1	1|1	1|1	1|1	1|1	1|1	1|1	1|1	1|1	0|0	0|0	0|0	0|0	0|0	.|.	0|0	0|0	0|0	0|0	0|0	0|0	0|0	1|1	0|0	0|0	0|0	0|0	0|1	0|0	0|0	0|0	0|0	0|0	1|1	0|0	0|0	0|0	0|0	0|0	0|0
2	63169575	2_63169575	G	A	.	PASS	.	GT	0|0	0|0	0|0	0|0	0|0	0|0	0|0	0|0	0|0	0|0	0|0	0|0	0|0	0|0	0|0	0|0	0|0	0|0	0|0	0|0	0|0	0|0	0|0	0|1	0|0	0|0	0|0	0|0	0|0	0|0	0|0	0|0	0|0	0|0	0|0	0|0	0|0	0|0	0|0	0|0	0|0
2	63169645	2_63169645	G	A	.	PASS	.	GT	1|1	1|1	1|1	1|1	1|1	1|1	1|1	1|1	1|1	1|1	0|1	1|1	1|1	1|1	0|1	0|1	0|1	1|1	1|1	.|.	1|1	1|1	0|0	1|1	0|1	0|1	0|1	0|1	1|1	1|1	0|1	1|1	1|1	0|0	1|1	1|1	1|1	1|1	1|1	0|0	1|1
2	63169648	2_63169648	G	C	.	PASS	.	GT	0|0	0|0	0|0	0|0	0|0	0|0	0|0	0|0	0|0	0|0	0|0	0|0	0|0	0|0	0|0	0|0	0|0	0|0	0|0	0|0	0|0	0|0	0|0	0|1	0|0	0|0	0|0	0|0	0|0	0|0	0|0	0|0	0|0	0|0	0|0	0|0	0|0	0|0	0|0	0|0	0|0
2	63169770	2_63169770	C	A	.	PASS	.	GT	0|0	0|0	0|0	0|0	0|0	0|0	0|0	0|0	0|0	0|0	0|1	0|1	0|1	1|1	0|0	0|1	0|1	1|1	1|1	0|1	0|1	1|1	0|0	0|0	0|1	0|0	0|1	0|1	0|0	1|1	0|0	0|1	1|1	0|0	0|0	0|1	0|1	1|1	1|1	0|0	0|1
2	63169780	2_63169780	T	C	.	PASS	.	GT	0|0	0|0	0|0	0|0	0|0	0|0	0|0	0|0	0|0	0|0	0|0	0|0	0|0	0|0	0|0	0|0	.|.	0|0	0|0	0|0	0|0	0|0	0|0	0|1	0|0	0|0	0|0	0|0	0|0	0|0	0|0	0|0	0|0	0|0	0|0	0|0	0|0	0|0	0|0	0|0	0|0
2	63169794	2_63169794	A	G	.	PASS	.	GT	.|.	.|.	.|.	.|.	.|.	.|.	.|.	.|.	.|.	.|.	.|.	.|.	.|.	.|.	.|.	.|.	.|.	.|.	.|.	.|.	.|.	.|.	.|.	.|.	.|.	.|.	.|.	.|.	.|.	.|.	.|.	.|.	.|.	.|.	.|.	.|.	.|.	.|.	.|.	.|.	.|.
2	63169801	2_63169801	G	A	.	PASS	.	GT	.|.	.|.	.|.	.|.	.|.	.|.	.|.	.|.	.|.	.|.	.|.	.|.	.|.	.|.	.|.	.|.	.|.	.|.	.|.	.|.	.|.	.|.	.|.	.|.	.|.	.|.	.|.	.|.	.|.	.|.	.|.	.|.	.|.	.|.	.|.	.|.	.|.	.|.	.|.	.|.	.|.
2	63169814	2_63169814	G	A	.	PASS	.	GT	0|0	0|0	0|0	0|0	0|0	0|0	0|0	0|0	0|0	0|0	.|.	0|0	0|0	0|0	0|0	0|0	0|0	0|0	0|0	0|0	0|0	0|0	0|0	0|0	0|1	0|0	0|0	0|0	0|0	0|0	0|0	0|0	0|0	0|0	0|0	0|0	0|0	0|0	0|0	0|0	0|0
2	63169872	2_63169872	T	C	.	PASS	.	GT	0|0	0|0	0|0	0|0	0|0	0|0	0|0	0|0	0|0	0|0	.|.	0|0	0|0	0|0	0|0	0|0	0|0	0|0	0|0	0|0	0|0	0|0	0|0	0|0	0|0	0|0	0|0	0|0	0|0	0|0	0|0	0|0	0|0	0|0	0|0	0|0	0|0	0|0	0|0	0|0	0|0
2	63169879	2_63169879	A	G	.	PASS	.	GT	0|0	0|0	0|0	0|0	0|0	0|0	0|0	0|0	0|0	0|0	.|.	0|1	0|1	1|1	0|1	0|1	0|1	1|1	1|1	0|0	0|1	1|1	0|0	0|0	0|0	0|0	0|1	0|1	0|0	1|1	0|0	0|1	1|1	0|0	0|0	0|1	0|1	1|1	1|1	0|0	0|0
2	63169942	2_63169942	T	C	.	PASS	.	GT	1|1	1|1	1|1	1|1	1|1	1|1	1|1	1|1	1|1	1|1	.|.	1|1	1|1	1|1	0|0	0|1	1|1	1|1	1|1	1|1	1|1	1|1	0|1	1|1	1|1	0|1	0|1	0|1	0|1	1|1	0|1	1|1	1|1	0|0	1|1	1|1	1|1	1|1	1|1	0|0	1|1
2	63169947	2_63169947	G	A	.	PASS	.	GT	1|1	1|1	1|1	1|1	1|1	1|1	1|1	1|1	1|1	1|1	.|.	1|1	1|1	1|1	0|0	0|1	1|1	1|1	1|1	1|1	1|1	1|1	0|1	1|1	1|1	0|1	0|1	0|1	0|1	1|1	0|1	1|1	1|1	0|0	1|1	1|1	1|1	1|1	1|1	0|0	1|1
2	63170104	2_63170104	T	C	.	PASS	.	GT	0|0	0|0	0|0	0|0	0|0	0|0	0|0	0|0	0|0	0|0	.|.	1|1	0|0	0|0	0|0	0|0	0|0	0|0	0|0	0|1	0|0	0|0	0|0	0|0	0|0	0|0	0|0	0|0	0|0	0|0	0|0	0|0	0|0	0|0	0|0	0|0	0|0	0|0	0|0	0|0	0|0
2	63170114	2_63170114	G	T	.	PASS	.	GT	1|1	1|1	1|1	1|1	1|1	1|1	1|1	1|1	1|1	1|1	.|.	1|1	1|1	1|1	0|1	0|1	0|0	1|1	1|1	1|1	0|1	0|0	0|1	1|1	0|1	0|1	0|1	0|1	0|1	1|1	0|1	1|1	1|1	0|0	1|1	1|1	0|1	0|1	1|1	0|1	0|1
2	63170136	2_63170136	C	T	.	PASS	.	GT	.|.	.|.	.|.	.|.	.|.	.|.	.|.	.|.	.|.	.|.	.|.	.|.	.|.	.|.	.|.	.|.	.|.	.|.	.|.	.|.	.|.	.|.	.|.	.|.	.|.	.|.	.|.	.|.	.|.	.|.	.|.	.|.	.|.	.|.	.|.	.|.	.|.	.|.	.|.	.|.	.|.
2	63170145	2_63170145	A	C	.	PASS	.	GT	.|.	.|.	.|.	.|.	.|.	.|.	.|.	.|.	.|.	.|.	.|.	.|.	.|.	.|.	.|.	.|.	.|.	.|.	.|.	.|.	.|.	.|.	.|.	.|.	.|.	.|.	.|.	.|.	.|.	.|.	.|.	.|.	.|.	.|.	.|.	.|.	.|.	.|.	.|.	.|.	.|.
2	63170151	2_63170151	G	A	.	PASS	.	GT	.|.	.|.	.|.	.|.	.|.	.|.	.|.	.|.	.|.	.|.	.|.	.|.	.|.	.|.	.|.	.|.	.|.	.|.	.|.	.|.	.|.	.|.	.|.	.|.	.|.	.|.	.|.	.|.	.|.	.|.	.|.	.|.	.|.	.|.	.|.	.|.	.|.	.|.	.|.	.|.	.|.
2	63170168	2_63170168	G	A	.	PASS	.	GT	0|0	0|0	0|0	0|0	0|0	0|0	0|0	0|0	0|0	0|0	.|.	0|1	0|1	1|1	0|1	0|1	0|0	1|1	1|1	0|0	1|1	1|1	0|0	0|0	0|0	0|1	0|1	0|1	0|1	1|1	0|1	0|1	1|1	0|0	0|0	1|1	1|1	1|1	1|1	0|0	1|1
2	63170182	2_63170182	G	C	.	PASS	.	GT	0|0	0|0	0|0	0|0	0|0	0|0	0|0	0|0	0|0	0|0	.|.	0|1	0|1	1|1	0|1	0|1	0|0	1|1	1|1	0|0	0|1	1|1	0|0	0|0	0|0	0|0	0|1	0|1	0|1	1|1	0|0	0|1	1|1	0|0	0|0	0|1	0|1	1|1	1|1	0|0	0|1
2	63170193	2_63170193	A	T	.	PASS	.	GT	0|0	1|1	0|0	1|1	1|1	1|1	1|1	0|1	0|1	0|0	.|.	0|0	0|0	0|0	0|0	0|0	0|0	0|0	0|0	0|0	0|0	0|0	0|0	0|0	0|0	0|0	0|0	0|0	0|0	0|0	0|0	0|0	0|0	0|0	0|0	0|0	0|0	0|0	0|0	0|0	0|0
2	63170216	2_63170216	G	A	.	PASS	.	GT	.|.	.|.	.|.	.|.	.|.	.|.	.|.	.|.	.|.	.|.	.|.	.|.	.|.	.|.	.|.	.|.	.|.	.|.	.|.	.|.	.|.	.|.	.|.	.|.	.|.	.|.	.|.	.|.	.|.	.|.	.|.	.|.	.|.	.|.	.|.	.|.	.|.	.|.	.|.	.|.	.|.
2	63170219	2_63170219	T	C	.	PASS	.	GT	.|.	.|.	.|.	.|.	.|.	.|.	.|.	.|.	.|.	.|.	.|.	.|.	.|.	.|.	.|.	.|.	.|.	.|.	.|.	.|.	.|.	.|.	.|.	.|.	.|.	.|.	.|.	.|.	.|.	.|.	.|.	.|.	.|.	.|.	.|.	.|.	.|.	.|.	.|.	.|.	.|.
2	63170274	2_63170274	G	A	.	PASS	.	GT	1|1	.|.	1|1	1|1	1|1	1|1	1|1	1|1	1|1	1|1	0|1	0|1	0|1	1|1	0|1	0|1	0|0	1|1	1|1	0|0	1|1	1|1	0|0	0|0	0|1	0|1	0|1	0|1	1|1	1|1	0|1	0|1	1|1	0|0	1|1	1|1	1|1	1|1	1|1	0|0	1|1
2	63170279	2_63170279	G	A	.	PASS	.	GT	0|0	.|.	0|0	0|0	0|0	0|0	0|0	0|0	0|0	0|0	0|0	0|0	0|0	0|0	0|0	0|0	0|0	0|0	0|0	0|0	0|0	0|0	0|0	0|0	0|0	0|0	0|0	0|0	0|0	0|0	0|0	0|0	0|0	0|0	0|0	0|0	0|0	0|0	0|0	0|0	0|1
2	63170302	2_63170302	C	T	.	PASS	.	GT	1|1	.|.	1|1	1|1	1|1	1|1	1|1	1|1	1|1	1|1	0|1	1|1	1|1	1|1	0|1	0|1	0|0	1|1	1|1	1|1	1|1	1|1	0|1	1|1	1|1	0|1	0|1	0|1	1|1	1|1	0|1	1|1	1|1	0|0	1|1	1|1	1|1	1|1	1|1	0|1	1|1
2	63170316	2_63170316	T	C	.	PASS	.	GT	0|0	0|0	0|0	0|0	0|0	0|0	0|0	0|0	0|0	0|0	0|1	0|1	1|1	1|1	0|1	0|1	0|0	1|1	1|1	0|0	0|1	1|1	0|0	0|1	0|0	0|0	0|1	0|1	0|1	1|1	0|0	0|1	1|1	0|0	0|0	0|1	0|1	1|1	1|1	0|0	0|1
2	63170350	2_63170350	T	C	.	PASS	.	GT	.|.	.|.	.|.	.|.	.|.	.|.	.|.	.|.	.|.	.|.	.|.	.|.	.|.	.|.	.|.	.|.	.|.	.|.	.|.	.|.	.|.	.|.	.|.	.|.	.|.	.|.	.|.	.|.	.|.	.|.	.|.	.|.	.|.	.|.	.|.	.|.	.|.	.|.	.|.	.|.	.|.
2	63170354	2_63170354	T	C	.	PASS	.	GT	0|0	0|0	0|0	0|0	0|0	0|0	0|0	0|0	0|0	0|0	0|1	1|1	1|1	.|.	0|1	0|1	0|0	1|1	1|1	1|1	1|1	1|1	0|1	0|1	0|1	0|1	0|1	0|1	0|1	1|1	0|1	1|1	1|1	0|0	0|0	1|1	1|1	1|1	1|1	0|0	1|1
2	63170435	2_63170435	A	C	.	PASS	.	GT	1|1	1|1	1|1	1|1	1|1	1|1	1|1	1|1	1|1	1|1	0|1	1|1	1|1	.|.	0|1	0|1	0|1	1|1	1|1	1|1	1|1	1|1	0|1	1|1	0|1	0|1	0|1	0|1	1|1	1|1	0|1	1|1	1|1	0|0	1|1	1|1	1|1	1|1	1|1	0|1	1|1
2	63170450	2_63170450	C	T	.	PASS	.	GT	0|1	0|0	0|1	0|0	0|0	0|0	0|0	0|0	0|0	0|0	0|0	.|.	0|0	0|0	0|0	0|0	0|0	0|0	0|0	0|0	0|0	0|0	0|0	0|0	0|0	0|0	0|0	0|0	0|1	0|0	0|0	0|0	0|0	0|0	0|1	0|0	0|0	0|0	0|0	0|0	0|0
2	63170465	2_63170465	C	A	.	PASS	.	GT	.|.	.|.	.|.	.|.	.|.	.|.	.|.	.|.	.|.	.|.	.|.	.|.	.|.	.|.	.|.	.|.	.|.	.|.	.|.	.|.	.|.	.|.	.|.	.|.	.|.	.|.	.|.	.|.	.|.	.|.	.|.	.|.	.|.	.|.	.|.	.|.	.|.	.|.	.|.	.|.	.|.
2	63170478	2_63170478	C	T	.	PASS	.	GT	.|.	.|.	.|.	.|.	.|.	.|.	.|.	.|.	.|.	.|.	.|.	.|.	.|.	.|.	.|.	.|.	.|.	.|.	.|.	.|.	.|.	.|.	.|.	.|.	.|.	.|.	.|.	.|.	.|.	.|.	.|.	.|.	.|.	.|.	.|.	.|.	.|.	.|.	.|.	.|.	.|.
2	63170481	2_63170481	A	G	.	PASS	.	GT	.|.	.|.	.|.	.|.	.|.	.|.	.|.	.|.	.|.	.|.	.|.	.|.	.|.	.|.	.|.	.|.	.|.	.|.	.|.	.|.	.|.	.|.	.|.	.|.	.|.	.|.	.|.	.|.	.|.	.|.	.|.	.|.	.|.	.|.	.|.	.|.	.|.	.|.	.|.	.|.	.|.
2	63170496	2_63170496	T	A	.	PASS	.	GT	1|1	0|0	1|1	0|0	0|0	0|0	0|0	0|0	0|0	1|1	0|0	.|.	0|0	0|0	0|0	0|0	.|.	0|0	0|0	0|0	0|1	0|0	0|0	0|1	0|0	0|1	0|0	0|0	0|1	0|0	0|1	0|0	0|0	0|0	0|1	0|1	0|1	0|0	0|0	0|1	0|1
2	63170505	2_63170505	C	T	.	PASS	.	GT	0|0	0|0	0|0	0|0	0|0	0|0	0|0	0|0	0|0	0|0	0|0	.|.	0|0	0|0	0|0	0|0	.|.	0|0	0|0	0|0	0|1	1|1	0|0	0|1	0|0	0|0	0|0	0|0	0|1	0|0	0|0	0|0	0|0	0|0	0|0	0|0	0|1	0|1	0|0	0|0	0|0
2	63170516	2_63170516	C	T	.	PASS	.	GT	1|1	0|0	1|1	0|0	0|0	0|0	0|0	0|0	0|0	0|1	0|0	.|.	0|0	0|0	0|0	0|0	.|.	0|0	0|0	0|0	0|1	0|0	0|0	0|1	0|0	0|1	0|0	0|0	0|1	0|0	0|1	0|0	0|0	0|0	0|1	0|1	0|1	0|0	0|0	0|1	0|1
2	63170548	2_63170548	A	G	.	PASS	.	GT	0|0	0|0	0|0	.|.	0|0	0|0	0|0	0|0	0|0	0|0	0|0	.|.	0|0	0|0	0|0	0|0	.|.	0|0	0|0	0|0	0|0	0|0	0|0	0|0	0|0	0|0	0|0	0|0	0|0	0|0	0|0	0|0	0|0	0|0	0|0	0|0	0|0	0|0	0|0	0|0	0|0
2	63170576	2_63170576	A	G	.	PASS	.	GT	0|0	0|0	0|0	.|.	0|0	0|0	0|0	0|0	0|0	0|0	0|0	.|.	0|0	0|0	0|0	0|0	.|.	0|0	0|0	0|0	0|1	0|0	0|0	0|0	0|0	0|1	0|0	0|0	0|0	0|0	0|1	0|0	0|0	0|0	0|0	0|1	0|1	0|0	0|0	0|0	0|1
2	63170610	2_63170610	C	A	.	PASS	.	GT	0|0	0|0	0|0	0|0	0|0	0|0	0|0	0|0	0|0	0|0	0|0	.|.	0|0	0|0	0|0	0|0	0|0	0|0	0|0	0|0	0|0	0|0	0|0	0|0	0|0	0|0	0|0	0|0	0|0	0|0	0|0	0|0	0|0	0|0	0|0	0|0	0|0	0|0	0|0	0|0	0|0
2	63170621	2_63170621	A	T	.	PASS	.	GT	.|.	.|.	.|.	.|.	.|.	.|.	.|.	.|.	.|.	.|.	.|.	.|.	.|.	.|.	.|.	.|.	.|.	.|.	.|.	.|.	.|.	.|.	.|.	.|.	.|.	.|.	.|.	.|.	.|.	.|.	.|.	.|.	.|.	.|.	.|.	.|.	.|.	.|.	.|.	.|.	.|.
2	63170626	2_63170626	T	C	.	PASS	.	GT	.|.	.|.	.|.	.|.	.|.	.|.	.|.	.|.	.|.	.|.	.|.	.|.	.|.	.|.	.|.	.|.	.|.	.|.	.|.	.|.	.|.	.|.	.|.	.|.	.|.	.|.	.|.	.|.	.|.	.|.	.|.	.|.	.|.	.|.	.|.	.|.	.|.	.|.	.|.	.|.	.|.
2	63170631	2_63170631	A	G	.	PASS	.	GT	.|.	.|.	.|.	.|.	.|.	.|.	.|.	.|.	.|.	.|.	.|.	.|.	.|.	.|.	.|.	.|.	.|.	.|.	.|.	.|.	.|.	.|.	.|.	.|.	.|.	.|.	.|.	.|.	.|.	.|.	.|.	.|.	.|.	.|.	.|.	.|.	.|.	.|.	.|.	.|.	.|.
2	63170657	2_63170657	C	T	.	PASS	.	GT	0|0	0|0	0|0	.|.	0|0	0|0	0|0	0|0	0|0	0|0	.|.	.|.	0|1	1|1	0|1	0|1	1|1	1|1	1|1	0|0	1|1	1|1	0|0	0|0	0|1	0|1	0|1	0|1	0|1	1|1	0|1	0|1	1|1	0|0	0|0	1|1	1|1	1|1	1|1	0|0	0|1
2	63170687	2_63170687	A	C	.	PASS	.	GT	0|0	0|0	0|0	0|0	0|0	0|0	0|0	0|0	0|0	0|0	0|0	0|0	0|1	0|0	0|0	0|0	0|0	0|0	0|0	.|.	0|0	0|0	0|0	0|0	0|0	0|0	0|0	0|0	0|0	0|0	0|0	0|1	0|0	0|0	0|0	0|0	0|0	0|0	0|0	0|0	0|0
2	63170712	2_63170712	A	G	.	PASS	.	GT	0|0	0|0	0|0	0|0	0|0	0|0	0|0	0|0	0|0	0|0	0|0	0|0	0|0	0|0	0|0	0|0	0|0	0|0	0|0	0|0	0|0	0|0	0|0	0|1	0|0	0|0	0|0	0|0	0|0	0|0	0|0	0|0	0|0	0|0	0|0	0|0	0|0	0|0	0|0	0|0	0|0
2	63170734	2_63170734	C	T	.	PASS	.	GT	0|0	0|0	0|0	0|0	0|0	0|0	0|0	0|0	0|0	0|0	0|0	0|0	0|0	0|0	0|0	0|0	.|.	0|0	0|0	0|0	0|0	0|0	0|0	0|0	0|1	0|0	0|0	0|0	0|0	0|0	0|0	0|0	0|0	0|0	0|0	0|0	0|0	0|0	0|0	0|0	0|0
2	63170784	2_63170784	A	G	.	PASS	.	GT	0|0	0|0	0|0	0|0	0|0	0|0	0|0	0|0	0|0	0|0	0|0	0|0	0|0	0|0	.|.	0|0	0|0	0|0	0|0	0|0	0|0	0|0	0|0	0|1	0|0	0|0	0|0	0|0	0|0	0|0	0|0	0|0	0|0	0|0	0|0	0|0	0|0	0|0	0|0	0|0	0|0
2	63170802	2_63170802	C	A	.	PASS	.	GT	1|1	0|0	1|1	0|0	0|0	0|0	0|0	0|0	0|0	0|0	1|1	0|1	0|1	1|1	.|.	0|1	1|1	1|1	1|1	0|0	0|0	0|0	0|0	0|0	0|1	0|0	0|1	0|1	0|1	1|1	0|0	0|1	1|1	0|0	0|1	0|1	0|0	0|1	1|1	0|0	0|1
2	63170820	2_63170820	A	G	.	PASS	.	GT	0|0	0|0	0|0	0|0	0|0	0|0	0|0	0|0	0|0	0|0	0|0	0|0	0|0	0|0	.|.	0|0	0|0	0|0	0|0	0|0	0|0	0|0	0|0	0|1	0|0	0|0	0|0	0|0	0|0	0|0	0|0	0|0	0|0	0|0	0|0	0|0	0|0	0|0	0|0	0|1	0|0
2	63170847	2_63170847	A	G	.	PASS	.	GT	.|.	.|.	.|.	.|.	.|.	.|.	.|.	.|.	.|.	.|.	.|.	.|.	.|.	.|.	.|.	.|.	.|.	.|.	.|.	.|.	.|.	.|.	.|.	.|.	.|.	.|.	.|.	.|.	.|.	.|.	.|.	.|.	.|.	.|.	.|.	.|.	.|.	.|.	.|.	.|.	.|.
2	63170852	2_63170852	T	C	.	PASS	.	GT	.|.	.|.	.|.	.|.	.|.	.|.	.|.	.|.	.|.	.|.	.|.	.|.	.|.	.|.	.|.	.|.	.|.	.|.	.|.	.|.	.|.	.|.	.|.	.|.	.|.	.|.	.|.	.|.	.|.	.|.	.|.	.|.	.|.	.|.	.|.	.|.	.|.	.|.	.|.	.|.	.|.
2	63170909	2_63170909	G	A	.	PASS	.	GT	.|.	.|.	.|.	.|.	.|.	.|.	.|.	.|.	.|.	.|.	.|.	.|.	.|.	.|.	.|.	.|.	.|.	.|.	.|.	.|.	.|.	.|.	.|.	.|.	.|.	.|.	.|.	.|.	.|.	.|.	.|.	.|.	.|.	.|.	.|.	.|.	.|.	.|.	.|.	.|.	.|.
2	63170922	2_63170922	A	G	.	PASS	.	GT	.|.	.|.	.|.	.|.	.|.	.|.	.|.	.|.	.|.	.|.	.|.	.|.	.|.	.|.	.|.	.|.	.|.	.|.	.|.	.|.	.|.	.|.	.|.	.|.	.|.	.|.	.|.	.|.	.|.	.|.	.|.	.|.	.|.	.|.	.|.	.|.	.|.	.|.	.|.	.|.	.|.
2	63170927	2_63170927	C	T	.	PASS	.	GT	.|.	.|.	.|.	.|.	.|.	.|.	.|.	.|.	.|.	.|.	.|.	.|.	.|.	.|.	.|.	.|.	.|.	.|.	.|.	.|.	.|.	.|.	.|.	.|.	.|.	.|.	.|.	.|.	.|.	.|.	.|.	.|.	.|.	.|.	.|.	.|.	.|.	.|.	.|.	.|.	.|.
2	63170935	2_63170935	A	G	.	PASS	.	GT	.|.	.|.	.|.	.|.	.|.	.|.	.|.	.|.	.|.	.|.	.|.	.|.	.|.	.|.	.|.	.|.	.|.	.|.	.|.	.|.	.|.	.|.	.|.	.|.	.|.	.|.	.|.	.|.	.|.	.|.	.|.	.|.	.|.	.|.	.|.	.|.	.|.	.|.	.|.	.|.	.|.
2	63170937	2_63170937	A	G	.	PASS	.	GT	.|.	.|.	.|.	.|.	.|.	.|.	.|.	.|.	.|.	.|.	.|.	.|.	.|.	.|.	.|.	.|.	.|.	.|.	.|.	.|.	.|.	.|.	.|.	.|.	.|.	.|.	.|.	.|.	.|.	.|.	.|.	.|.	.|.	.|.	.|.	.|.	.|.	.|.	.|.	.|.	.|.
2	63170946	2_63170946	G	T	.	PASS	.	GT	.|.	.|.	.|.	.|.	.|.	.|.	.|.	.|.	.|.	.|.	.|.	.|.	.|.	.|.	.|.	.|.	.|.	.|.	.|.	.|.	.|.	.|.	.|.	.|.	.|.	.|.	.|.	.|.	.|.	.|.	.|.	.|.	.|.	.|.	.|.	.|.	.|.	.|.	.|.	.|.	.|.
2	63170950	2_63170950	T	C	.	PASS	.	GT	.|.	.|.	.|.	.|.	.|.	.|.	.|.	.|.	.|.	.|.	.|.	.|.	.|.	.|.	.|.	.|.	.|.	.|.	.|.	.|.	.|.	.|.	.|.	.|.	.|.	.|.	.|.	.|.	.|.	.|.	.|.	.|.	.|.	.|.	.|.	.|.	.|.	.|.	.|.	.|.	.|.
2	63170953	2_63170953	C	T	.	PASS	.	GT	.|.	.|.	.|.	.|.	.|.	.|.	.|.	.|.	.|.	.|.	.|.	.|.	.|.	.|.	.|.	.|.	.|.	.|.	.|.	.|.	.|.	.|.	.|.	.|.	.|.	.|.	.|.	.|.	.|.	.|.	.|.	.|.	.|.	.|.	.|.	.|.	.|.	.|.	.|.	.|.	.|.
2	63171017	2_63171017	C	T	.	PASS	.	GT	0|0	0|0	0|0	0|0	0|0	0|0	0|0	0|0	0|0	.|.	0|0	.|.	0|0	0|0	0|0	0|0	0|0	0|0	0|0	0|0	0|0	0|0	0|0	0|1	0|0	0|0	0|0	0|0	0|0	0|0	0|0	0|0	0|0	0|0	0|0	0|0	0|0	0|0	0|0	0|1	0|0
2	63171025	2_63171025	T	C	.	PASS	.	GT	0|0	0|0	0|0	0|0	0|0	0|0	0|0	0|0	0|0	.|.	0|0	.|.	0|0	0|0	0|0	0|0	0|0	0|0	0|0	0|0	0|0	0|0	0|0	0|1	0|0	0|0	0|0	0|0	0|0	0|0	0|0	0|0	0|0	0|0	0|0	0|0	0|0	0|0	0|0	0|1	0|0
2	63171046	2_63171046	A	C	.	PASS	.	GT	.|.	.|.	.|.	.|.	.|.	.|.	.|.	.|.	.|.	.|.	.|.	.|.	.|.	.|.	.|.	.|.	.|.	.|.	.|.	.|.	.|.	.|.	.|.	.|.	.|.	.|.	.|.	.|.	.|.	.|.	.|.	.|.	.|.	.|.	.|.	.|.	.|.	.|.	.|.	.|.	.|.
2	63171047	2_63171047	G	A	.	PASS	.	GT	.|.	.|.	.|.	.|.	.|.	.|.	.|.	.|.	.|.	.|.	.|.	.|.	.|.	.|.	.|.	.|.	.|.	.|.	.|.	.|.	.|.	.|.	.|.	.|.	.|.	.|.	.|.	.|.	.|.	.|.	.|.	.|.	.|.	.|.	.|.	.|.	.|.	.|.	.|.	.|.	.|.
2	63171049	2_63171049	A	G	.	PASS	.	GT	.|.	.|.	.|.	.|.	.|.	.|.	.|.	.|.	.|.	.|.	.|.	.|.	.|.	.|.	.|.	.|.	.|.	.|.	.|.	.|.	.|.	.|.	.|.	.|.	.|.	.|.	.|.	.|.	.|.	.|.	.|.	.|.	.|.	.|.	.|.	.|.	.|.	.|.	.|.	.|.	.|.
2	63171063	2_63171063	A	G	.	PASS	.	GT	0|0	0|0	0|0	0|0	0|0	0|0	0|0	0|0	0|0	.|.	0|1	0|0	0|1	1|1	0|1	0|1	1|1	1|1	1|1	0|1	0|1	1|1	0|0	0|0	0|1	0|0	0|1	0|1	0|1	1|1	0|0	0|1	1|1	0|0	0|0	0|1	0|1	1|1	1|1	0|0	0|1
2	63171066	2_63171066	G	A	.	PASS	.	GT	0|0	0|0	0|0	0|0	0|0	0|0	0|0	0|0	0|0	0|0	0|0	0|0	0|0	0|0	0|0	0|0	0|0	0|0	0|0	0|0	0|0	0|0	0|0	0|1	0|0	0|0	0|0	0|0	0|0	0|0	0|0	0|0	0|0	0|0	0|0	0|0	0|0	0|0	0|0	0|1	0|0
2	63171161	2_63171161	A	G	.	PASS	.	GT	0|0	1|1	0|0	1|1	1|1	1|1	1|1	1|1	1|1	0|1	0|0	0|0	0|0	0|0	0|0	0|0	0|0	0|0	.|.	0|0	0|0	0|0	0|0	0|0	0|1	0|0	0|0	0|0	0|0	0|0	0|0	0|0	0|0	0|0	0|1	0|0	0|0	0|0	0|0	0|0	0|0
2	63171163	2_63171163	C	G	.	PASS	.	GT	1|1	0|0	1|1	0|0	0|0	0|0	0|0	0|0	0|0	0|1	0|1	0|1	0|1	1|1	0|0	0|1	1|1	1|1	.|.	0|1	1|1	1|1	0|0	1|1	0|1	0|1	0|1	0|1	1|1	1|1	0|1	0|1	1|1	0|0	0|1	1|1	1|1	1|1	1|1	0|1	1|1
2	63171180	2_63171180	A	G	.	PASS	.	GT	1|1	1|1	1|1	1|1	1|1	1|1	1|1	1|1	1|1	1|1	0|1	1|1	1|1	1|1	0|0	0|1	0|1	1|1	.|.	1|1	1|1	1|1	0|1	1|1	1|1	0|1	0|1	0|1	1|1	1|1	0|1	1|1	1|1	0|0	1|1	1|1	1|1	1|1	1|1	0|1	1|1
2	63171196	2_63171196	A	G	.	PASS	.	GT	0|0	1|1	0|0	1|1	1|1	1|1	1|1	1|1	1|1	0|1	0|0	0|0	0|0	0|0	0|0	0|0	0|0	0|0	.|.	0|0	0|0	0|0	0|0	0|0	0|1	0|0	0|0	0|0	0|0	0|0	0|0	0|0	0|0	0|0	0|1	0|0	0|0	0|0	0|0	0|0	0|0
2	63171206	2_63171206	A	T	.	PASS	.	GT	0|0	0|0	0|0	0|0	0|0	.|.	0|0	0|0	0|0	0|0	0|0	0|0	0|0	0|0	0|0	0|0	0|0	0|0	.|.	0|0	0|0	0|0	0|0	0|1	0|0	0|0	0|0	0|0	0|0	0|0	0|0	0|0	0|0	0|0	0|0	0|0	0|0	0|0	0|0	0|1	0|0
2	63171241	2_63171241	G	A	.	PASS	.	GT	1|1	.|.	1|1	0|0	0|0	.|.	0|0	0|0	0|0	0|1	0|0	0|0	0|0	0|0	0|0	0|0	.|.	0|0	0|0	0|0	0|0	0|0	0|0	0|0	0|0	0|0	0|0	0|0	0|1	0|0	0|0	0|0	0|0	0|0	0|1	0|0	0|0	0|0	0|0	0|0	0|0
2	63171245	2_63171245	C	T	.	PASS	.	GT	0|0	.|.	0|0	1|1	1|1	.|.	1|1	1|1	1|1	0|1	0|0	0|0	.|.	0|0	0|0	0|0	.|.	0|0	0|0	0|0	0|0	0|0	0|0	0|0	0|1	0|0	0|0	0|0	0|0	0|0	0|0	0|0	0|0	0|0	0|1	0|0	0|0	0|0	0|0	0|0	0|0
2	63171361	2_63171361	T	C	.	PASS	.	GT	0|0	0|0	0|0	0|0	0|0	.|.	0|0	0|0	0|0	0|0	0|0	0|0	0|0	0|0	0|0	0|0	.|.	0|0	0|0	0|0	0|0	0|0	0|0	0|0	0|0	0|0	0|0	0|0	0|1	0|0	0|0	0|0	0|0	0|0	0|0	0|0	0|0	0|0	0|0	0|0	0|0
2	63171373	2_63171373	G	A	.	PASS	.	GT	1|1	0|0	1|1	0|0	0|0	.|.	0|0	0|0	0|0	0|0	0|0	0|1	0|1	0|0	0|0	0|0	.|.	0|0	0|0	0|1	0|1	1|1	0|1	0|1	0|0	0|0	0|0	0|0	1|1	0|0	0|0	0|1	0|0	0|0	0|1	0|0	0|1	0|1	0|0	0|0	0|0
2	63171390	2_63171390	G	A	.	PASS	.	GT	1|1	0|0	1|1	0|0	0|0	.|.	0|0	0|0	0|0	0|0	0|1	1|1	1|1	1|1	0|1	0|1	.|.	1|1	1|1	1|1	0|1	1|1	0|1	1|1	1|1	0|1	0|1	0|1	1|1	1|1	0|1	1|1	1|1	0|0	0|1	1|1	1|1	1|1	1|1	0|1	1|1
2	63171393	2_63171393	G	A	.	PASS	.	GT	0|0	1|1	0|0	1|1	1|1	.|.	1|1	1|1	1|1	1|1	0|0	0|0	0|0	0|0	0|0	0|0	.|.	0|0	0|0	0|0	0|0	0|0	0|0	0|0	0|1	0|0	0|0	0|0	0|0	0|0	0|0	0|0	0|0	0|0	0|1	0|0	0|0	0|0	0|0	0|0	0|0
2	63171426	2_63171426	A	G	.	PASS	.	GT	.|.	.|.	.|.	.|.	.|.	.|.	.|.	.|.	.|.	.|.	.|.	.|.	.|.	.|.	.|.	.|.	.|.	.|.	.|.	.|.	.|.	.|.	.|.	.|.	.|.	.|.	.|.	.|.	.|.	.|.	.|.	.|.	.|.	.|.	.|.	.|.	.|.	.|.	.|.	.|.	.|.
2	63171428	2_63171428	T	C	.	PASS	.	GT	.|.	.|.	.|.	.|.	.|.	.|.	.|.	.|.	.|.	.|.	.|.	.|.	.|.	.|.	.|.	.|.	.|.	.|.	.|.	.|.	.|.	.|.	.|.	.|.	.|.	.|.	.|.	.|.	.|.	.|.	.|.	.|.	.|.	.|.	.|.	.|.	.|.	.|.	.|.	.|.	.|.
2	63171488	2_63171488	T	C	.	PASS	.	GT	0|0	0|0	0|0	0|0	0|0	0|0	.|.	0|0	0|0	0|0	.|.	0|1	0|1	1|1	0|1	0|1	0|1	1|1	1|1	0|1	0|0	0|0	0|0	0|0	0|1	0|0	0|1	0|1	0|0	1|1	0|0	0|1	1|1	0|0	0|0	0|1	0|0	0|1	1|1	0|0	0|1
2	63171494	2_63171494	T	G	.	PASS	.	GT	0|0	0|0	0|0	0|0	0|0	0|0	.|.	0|0	0|0	0|0	.|.	0|0	0|0	0|0	0|0	0|0	0|0	0|0	0|0	0|0	0|1	0|0	0|0	0|0	0|0	0|1	0|0	0|0	0|0	0|0	0|1	0|0	0|0	0|0	0|0	0|1	0|1	0|0	0|0	0|0	0|1
2	63171510	2_63171510	T	C	.	PASS	.	GT	0|0	1|1	0|0	1|1	1|1	1|1	1|1	1|1	1|1	1|1	.|.	0|0	0|0	0|0	0|0	0|0	0|0	0|0	0|0	0|0	0|1	0|0	0|0	0|1	0|1	0|1	0|0	0|0	0|0	0|0	0|1	0|0	0|0	0|0	0|1	0|1	0|1	0|0	0|0	0|1	0|1
2	63171565	2_63171565	T	C	.	PASS	.	GT	0|0	0|0	0|0	0|0	0|0	0|0	0|0	0|0	0|0	0|0	.|.	0|0	0|0	0|0	0|0	0|0	0|0	0|0	0|0	0|0	0|0	0|0	0|0	0|0	0|0	0|0	0|0	0|0	0|0	0|0	0|0	0|0	0|0	0|0	0|0	0|0	0|0	0|0	0|0	0|0	0|0
2	63171576	2_63171576	A	G	.	PASS	.	GT	0|0	1|1	0|0	1|1	1|1	1|1	1|1	1|1	1|1	1|1	.|.	0|0	0|0	0|0	0|0	0|0	0|0	0|0	0|0	0|0	0|0	0|0	0|0	0|1	0|1	0|0	0|0	0|0	0|0	0|0	0|0	0|0	0|0	0|0	0|1	0|0	0|0	0|0	0|0	0|1	0|0
2	63171604	2_63171604	G	A	.	PASS	.	GT	1|1	1|1	1|1	1|1	1|1	1|1	1|1	1|1	1|1	1|1	.|.	0|0	0|1	0|0	0|0	0|0	0|0	0|0	0|0	1|1	0|0	0|0	0|1	1|1	0|1	0|0	0|0	0|0	0|1	0|0	0|0	0|1	0|0	0|0	1|1	0|0	0|0	0|0	0|0	0|1	0|0
2	63171623	2_63171623	G	A	.	PASS	.	GT	0|0	0|0	0|0	0|0	0|0	0|0	0|0	0|0	0|0	0|0	.|.	0|0	0|0	0|0	0|0	0|0	0|0	0|0	0|0	.|.	0|0	0|0	0|0	0|0	0|0	0|0	0|0	0|0	0|0	0|0	0|0	0|0	0|0	0|0	0|0	0|0	0|0	0|0	0|0	0|0	0|0
2	63171627	2_63171627	C	A	.	PASS	.	GT	0|0	1|1	0|0	1|1	1|1	1|1	1|1	1|1	1|1	1|1	.|.	0|0	0|0	0|0	0|0	0|0	0|0	0|0	0|0	.|.	0|0	0|0	0|0	0|1	0|1	0|0	0|0	0|0	0|0	0|0	0|0	0|0	0|0	0|0	0|1	0|0	0|0	0|0	0|0	0|1	0|0
2	63171682	2_63171682	T	C	.	PASS	.	GT	0|0	0|0	0|0	0|0	0|0	0|0	0|0	0|0	0|0	0|0	.|.	0|1	0|0	0|0	0|0	0|0	0|0	0|0	0|0	.|.	0|0	0|0	0|1	0|0	0|0	0|0	0|0	0|0	0|0	0|0	0|0	0|1	0|0	0|0	0|0	0|0	0|0	0|0	0|0	0|0	0|0
2	63171697	2_63171697	C	T	.	PASS	.	GT	.|.	.|.	.|.	.|.	.|.	.|.	.|.	.|.	.|.	.|.	.|.	.|.	.|.	.|.	.|.	.|.	.|.	.|.	.|.	.|.	.|.	.|.	.|.	.|.	.|.	.|.	.|.	.|.	.|.	.|.	.|.	.|.	.|.	.|.	.|.	.|.	.|.	.|.	.|.	.|.	.|.
2	63171705	2_63171705	T	C	.	PASS	.	GT	.|.	.|.	.|.	.|.	.|.	.|.	.|.	.|.	.|.	.|.	.|.	.|.	.|.	.|.	.|.	.|.	.|.	.|.	.|.	.|.	.|.	.|.	.|.	.|.	.|.	.|.	.|.	.|.	.|.	.|.	.|.	.|.	.|.	.|.	.|.	.|.	.|.	.|.	.|.	.|.	.|.
2	63171711	2_63171711	C	G	.	PASS	.	GT	.|.	.|.	.|.	.|.	.|.	.|.	.|.	.|.	.|.	.|.	.|.	.|.	.|.	.|.	.|.	.|.	.|.	.|.	.|.	.|.	.|.	.|.	.|.	.|.	.|.	.|.	.|.	.|.	.|.	.|.	.|.	.|.	.|.	.|.	.|.	.|.	.|.	.|.	.|.	.|.	.|.
2	63171722	2_63171722	A	C	.	PASS	.	GT	1|1	1|1	1|1	1|1	1|1	1|1	1|1	1|1	1|1	1|1	.|.	0|1	0|1	0|0	0|0	0|0	0|0	0|0	0|0	.|.	0|0	0|0	0|1	1|1	0|1	0|0	0|0	0|0	0|1	0|0	0|0	0|1	0|0	0|0	1|1	0|0	0|0	0|0	0|0	0|1	0|0
2	63171743	2_63171743	A	G	.	PASS	.	GT	.|.	.|.	.|.	.|.	.|.	.|.	.|.	.|.	.|.	.|.	.|.	.|.	.|.	.|.	.|.	.|.	.|.	.|.	.|.	.|.	.|.	.|.	.|.	.|.	.|.	.|.	.|.	.|.	.|.	.|.	.|.	.|.	.|.	.|.	.|.	.|.	.|.	.|.	.|.	.|.	.|.
2	63171746	2_63171746	A	G	.	PASS	.	GT	.|.	.|.	.|.	.|.	.|.	.|.	.|.	.|.	.|.	.|.	.|.	.|.	.|.	.|.	.|.	.|.	.|.	.|.	.|.	.|.	.|.	.|.	.|.	.|.	.|.	.|.	.|.	.|.	.|.	.|.	.|.	.|.	.|.	.|.	.|.	.|.	.|.	.|.	.|.	.|.	.|.
2	63171768	2_63171768	G	A	.	PASS	.	GT	1|1	1|1	1|1	1|1	1|1	1|1	1|1	1|1	1|1	1|1	0|0	0|0	0|0	0|0	0|0	0|0	0|0	0|0	.|.	.|.	0|0	0|0	0|0	1|1	0|1	0|0	0|0	0|0	0|1	0|0	0|0	0|0	0|0	0|0	1|1	0|0	0|0	0|0	0|0	0|1	0|0
2	63171813	2_63171813	C	T	.	PASS	.	GT	.|.	.|.	.|.	.|.	.|.	.|.	.|.	.|.	.|.	.|.	.|.	.|.	.|.	.|.	.|.	.|.	.|.	.|.	.|.	.|.	.|.	.|.	.|.	.|.	.|.	.|.	.|.	.|.	.|.	.|.	.|.	.|.	.|.	.|.	.|.	.|.	.|.	.|.	.|.	.|.	.|.
2	63171820	2_63171820	G	T	.	PASS	.	GT	.|.	.|.	.|.	.|.	.|.	.|.	.|.	.|.	.|.	.|.	.|.	.|.	.|.	.|.	.|.	.|.	.|.	.|.	.|.	.|.	.|.	.|.	.|.	.|.	.|.	.|.	.|.	.|.	.|.	.|.	.|.	.|.	.|.	.|.	.|.	.|.	.|.	.|.	.|.	.|.	.|.
2	63171823	2_63171823	C	T	.	PASS	.	GT	.|.	.|.	.|.	.|.	.|.	.|.	.|.	.|.	.|.	.|.	.|.	.|.	.|.	.|.	.|.	.|.	.|.	.|.	.|.	.|.	.|.	.|.	.|.	.|.	.|.	.|.	.|.	.|.	.|.	.|.	.|.	.|.	.|.	.|.	.|.	.|.	.|.	.|.	.|.	.|.	.|.
2	63171844	2_63171844	G	A	.	PASS	.	GT	0|0	0|0	0|0	0|0	0|0	0|0	0|0	0|0	0|0	0|0	0|0	0|1	0|1	0|0	0|0	0|0	0|0	0|0	0|0	1|1	0|0	0|0	0|0	0|0	0|0	0|0	0|0	0|0	0|0	0|0	0|0	0|1	0|0	0|0	0|0	0|0	0|0	0|0	0|0	0|0	0|0
2	63171885	2_63171885	A	G	.	PASS	.	GT	0|0	0|0	0|0	0|0	0|0	0|0	0|0	0|0	0|0	0|0	0|0	0|1	0|1	0|0	0|0	0|0	0|0	0|0	0|0	0|1	1|1	1|1	0|0	0|0	0|0	0|1	0|0	0|0	0|1	0|0	0|1	0|1	0|0	0|0	0|0	0|1	1|1	0|1	0|0	0|0	0|1
2	63171975	2_63171975	T	A	.	PASS	.	GT	1|1	1|1	1|1	1|1	1|1	1|1	1|1	1|1	1|1	1|1	.|.	0|0	0|0	0|0	0|0	0|0	0|0	0|0	0|0	0|0	0|0	0|0	0|1	0|1	0|1	0|0	0|0	0|0	0|1	0|0	0|0	0|0	0|0	0|0	1|1	0|0	0|0	0|0	0|0	0|0	0|0
2	63172030	2_63172030	G	A	.	PASS	.	GT	0|0	0|0	0|0	0|0	0|0	0|0	0|0	0|0	0|0	0|0	0|0	0|0	0|0	0|0	0|0	0|0	0|0	0|0	0|0	0|0	0|1	1|1	0|0	0|0	0|0	0|0	0|0	0|0	0|1	0|0	0|0	0|0	0|0	0|0	0|0	0|0	0|1	0|1	0|0	0|0	0|0
2	63172038	2_63172038	T	C	.	PASS	.	GT	0|0	0|0	0|0	0|0	0|0	0|0	0|0	0|0	0|0	0|0	0|0	1|1	0|1	0|0	.|.	0|0	0|0	0|0	0|0	1|1	0|1	1|1	0|0	0|0	0|0	0|0	0|0	0|0	0|1	0|0	0|0	0|1	0|0	0|0	0|0	0|0	0|1	0|1	0|0	0|0	0|0
2	63172074	2_63172074	C	T	.	PASS	.	GT	0|0	0|0	0|0	0|0	0|0	0|0	0|0	0|0	0|0	0|0	0|0	1|1	.|.	0|0	0|0	0|0	0|0	0|0	0|0	0|1	0|1	1|1	0|0	0|0	0|0	0|0	0|0	0|0	0|1	0|0	0|0	0|1	0|0	0|0	0|0	0|0	0|1	0|1	0|0	0|0	0|0
2	63172091	2_63172091	T	C	.	PASS	.	GT	0|0	0|0	0|0	0|0	0|0	0|0	0|0	0|0	0|0	0|0	0|0	1|1	0|0	0|0	0|0	0|0	0|0	0|0	0|0	0|1	0|1	1|1	0|0	0|0	0|0	0|0	0|0	0|0	0|1	0|0	0|0	0|1	0|0	0|0	0|0	0|0	0|1	0|1	0|0	0|0	0|0
2	63172135	2_63172135	G	T	.	PASS	.	GT	0|0	0|0	0|0	0|0	0|0	0|0	0|0	0|0	0|0	0|0	0|0	0|1	0|0	0|0	0|0	0|0	0|0	0|0	0|0	0|1	0|0	0|0	0|0	0|0	0|0	0|0	0|0	0|0	0|0	0|0	0|0	0|1	0|0	0|0	0|0	0|0	0|0	0|0	0|0	0|0	0|0
2	63172146	2_63172146	A	C	.	PASS	.	GT	0|0	0|0	0|0	0|0	0|0	0|0	0|0	0|0	0|0	0|0	0|0	0|0	0|0	0|0	0|0	0|0	0|0	0|0	0|0	0|0	0|1	1|1	0|0	0|0	0|0	0|0	0|0	0|0	0|0	0|0	0|0	0|0	0|0	0|0	0|0	0|0	0|1	0|1	0|0	0|0	0|0
2	63172191	2_63172191	T	C	.	PASS	.	GT	0|0	0|0	0|0	0|0	0|0	0|0	0|0	0|0	0|0	0|0	0|0	0|1	1|1	0|0	0|0	.|.	0|0	0|0	0|0	0|1	0|0	0|0	0|0	0|0	0|0	0|0	0|0	0|0	0|0	0|0	0|0	0|1	0|0	0|0	0|0	0|0	0|0	0|0	0|0	0|0	0|0
2	63172364	2_63172364	T	G	.	PASS	.	GT	0|0	0|0	0|0	0|0	0|0	0|0	0|0	0|0	0|0	0|0	0|0	0|0	0|0	0|0	0|0	0|0	0|0	0|0	0|0	0|0	0|0	0|0	0|0	0|0	0|0	0|0	0|0	0|0	0|0	0|0	0|0	0|0	0|0	0|0	0|0	0|0	0|0	0|0	0|0	0|1	0|0
2	63172395	2_63172395	T	C	.	PASS	.	GT	1|1	0|0	1|1	0|0	0|0	0|0	0|0	0|0	0|0	1|1	0|0	0|1	0|1	0|0	0|0	0|0	0|0	0|0	0|0	.|.	0|1	1|1	0|0	0|0	0|0	0|0	0|0	0|0	1|1	0|0	0|0	0|1	0|0	0|0	0|1	0|0	0|1	0|1	0|0	0|0	0|0
2	63172412	2_63172412	C	T	.	PASS	.	GT	.|.	.|.	.|.	.|.	.|.	.|.	.|.	.|.	.|.	.|.	.|.	.|.	.|.	.|.	.|.	.|.	.|.	.|.	.|.	.|.	.|.	.|.	.|.	.|.	.|.	.|.	.|.	.|.	.|.	.|.	.|.	.|.	.|.	.|.	.|.	.|.	.|.	.|.	.|.	.|.	.|.
2	63172416	2_63172416	T	A	.	PASS	.	GT	.|.	.|.	.|.	.|.	.|.	.|.	.|.	.|.	.|.	.|.	.|.	.|.	.|.	.|.	.|.	.|.	.|.	.|.	.|.	.|.	.|.	.|.	.|.	.|.	.|.	.|.	.|.	.|.	.|.	.|.	.|.	.|.	.|.	.|.	.|.	.|.	.|.	.|.	.|.	.|.	.|.
2	63172432	2_63172432	T	C	.	PASS	.	GT	1|1	0|0	1|1	0|0	0|0	0|0	0|0	.|.	0|0	1|1	0|0	0|0	.|.	0|0	0|0	0|0	0|0	0|0	0|0	0|0	0|1	1|1	0|0	0|0	0|0	0|0	0|0	0|0	1|1	0|0	0|0	0|0	0|0	0|0	0|1	0|0	0|1	0|1	0|0	0|0	0|0
2	63172446	2_63172446	T	C	.	PASS	.	GT	1|1	1|1	1|1	1|1	1|1	1|1	1|1	.|.	1|1	1|1	0|0	0|1	1|1	0|0	0|0	0|0	0|0	0|0	0|0	0|1	1|1	1|1	0|1	1|1	0|1	0|1	0|0	0|0	1|1	0|0	0|1	0|1	0|0	0|0	1|1	0|1	1|1	0|1	0|0	0|1	0|1
2	63172470	2_63172470	A	G	.	PASS	.	GT	1|1	0|0	1|1	0|0	0|0	0|0	0|0	0|0	0|0	0|1	0|0	0|0	0|0	0|0	0|0	0|0	0|0	0|0	0|0	0|0	0|1	1|1	0|0	0|0	0|0	0|0	0|0	0|0	1|1	0|0	0|0	0|0	0|0	0|0	0|1	0|0	0|1	0|1	0|0	0|0	0|0
2	63172513	2_63172513	C	T	.	PASS	.	GT	1|1	0|0	1|1	0|0	0|0	0|0	0|0	0|0	0|0	0|1	0|0	0|1	0|0	0|0	0|0	0|0	0|0	0|0	0|0	0|1	0|1	1|1	0|0	0|0	0|0	0|0	0|0	0|0	1|1	0|0	0|0	0|1	0|0	0|0	0|1	0|0	0|1	0|1	0|0	0|0	0|0
2	63172650	2_63172650	C	T	.	PASS	.	GT	0|0	0|0	0|0	0|0	0|0	0|0	0|0	.|.	0|0	0|0	0|0	0|0	0|0	0|0	0|0	0|0	0|0	0|0	0|0	0|0	0|1	0|0	0|1	0|0	0|0	0|1	0|0	0|0	0|0	0|0	0|1	0|0	0|0	0|0	0|0	0|1	0|1	0|0	0|0	0|0	0|1
2	63172661	2_63172661	A	T	.	PASS	.	GT	0|0	1|1	0|0	1|1	1|1	1|1	1|1	.|.	1|1	0|1	0|0	0|0	0|0	0|0	0|0	0|0	0|0	0|0	0|0	0|0	0|0	0|0	0|0	0|1	0|1	0|0	0|0	0|0	0|0	0|0	0|0	0|0	0|0	0|0	0|1	0|0	0|0	0|0	0|0	0|1	0|0
2	63172673	2_63172673	G	A	.	PASS	.	GT	0|1	0|0	0|0	0|0	0|0	0|0	0|0	.|.	0|0	0|0	0|0	0|0	0|0	0|0	0|0	0|0	0|0	0|0	0|0	0|0	0|0	0|0	0|0	0|0	0|0	0|0	0|0	0|0	0|1	0|0	0|0	0|0	0|0	0|0	0|1	0|0	0|0	0|0	0|0	0|0	0|0
2	63172680	2_63172680	G	A	.	PASS	.	GT	0|1	0|0	0|0	0|0	0|0	0|0	0|0	.|.	0|0	0|0	0|0	0|1	0|1	0|0	0|0	0|0	0|0	0|0	0|0	1|1	0|1	1|1	0|0	0|0	0|0	0|0	0|0	0|0	1|1	0|0	0|0	0|1	0|0	0|0	0|1	0|0	0|1	0|1	0|0	0|0	0|0
2	63172790	2_63172790	T	C	.	PASS	.	GT	0|0	1|1	0|0	1|1	1|1	1|1	1|1	.|.	1|1	0|1	0|0	0|0	0|0	0|0	0|0	0|0	0|0	0|0	0|0	0|0	0|0	0|0	0|0	0|1	0|1	0|0	0|0	0|0	0|0	0|0	0|0	0|0	0|0	0|0	0|1	0|0	0|0	0|0	0|0	0|1	0|0
2	63172805	2_63172805	A	T	.	PASS	.	GT	.|.	.|.	.|.	.|.	.|.	.|.	.|.	.|.	.|.	.|.	.|.	.|.	.|.	.|.	.|.	.|.	.|.	.|.	.|.	.|.	.|.	.|.	.|.	.|.	.|.	.|.	.|.	.|.	.|.	.|.	.|.	.|.	.|.	.|.	.|.	.|.	.|.	.|.	.|.	.|.	.|.
2	63172811	2_63172811	A	G	.	PASS	.	GT	.|.	.|.	.|.	.|.	.|.	.|.	.|.	.|.	.|.	.|.	.|.	.|.	.|.	.|.	.|.	.|.	.|.	.|.	.|.	.|.	.|.	.|.	.|.	.|.	.|.	.|.	.|.	.|.	.|.	.|.	.|.	.|.	.|.	.|.	.|.	.|.	.|.	.|.	.|.	.|.	.|.
2	63172819	2_63172819	C	T	.	PASS	.	GT	.|.	.|.	.|.	.|.	.|.	.|.	.|.	.|.	.|.	.|.	.|.	.|.	.|.	.|.	.|.	.|.	.|.	.|.	.|.	.|.	.|.	.|.	.|.	.|.	.|.	.|.	.|.	.|.	.|.	.|.	.|.	.|.	.|.	.|.	.|.	.|.	.|.	.|.	.|.	.|.	.|.
2	63172827	2_63172827	G	A	.	PASS	.	GT	0|0	1|1	0|0	1|1	1|1	1|1	.|.	.|.	1|1	0|1	0|0	0|0	0|0	0|0	0|0	0|0	0|0	0|0	0|0	0|0	0|0	0|0	0|0	0|1	0|1	0|0	0|0	0|0	0|0	0|0	0|0	0|0	0|0	0|0	0|1	0|0	0|0	0|0	0|0	0|1	0|0
2	63172846	2_63172846	T	C	.	PASS	.	GT	0|1	1|1	0|1	1|1	1|1	1|1	.|.	1|1	1|1	1|1	0|0	0|1	0|1	0|0	0|0	0|0	0|0	0|0	0|0	1|1	1|1	1|1	0|1	1|1	0|1	0|1	0|0	0|0	1|1	0|0	0|1	0|1	0|0	0|0	1|1	0|1	1|1	0|1	0|0	0|1	0|1
2	63172891	2_63172891	G	T	.	PASS	.	GT	0|1	1|1	0|1	1|1	1|1	1|1	.|.	1|1	1|1	1|1	.|.	1|1	0|1	0|0	0|0	0|0	0|0	0|0	0|0	1|1	1|1	1|1	0|1	1|1	0|1	0|1	0|0	0|0	1|1	0|0	0|1	0|1	0|0	0|0	1|1	0|1	1|1	0|1	0|0	0|1	0|1
2	63172925	2_63172925	T	C	.	PASS	.	GT	0|0	0|0	0|0	0|0	0|0	0|0	.|.	0|0	0|0	.|.	0|0	0|0	0|0	0|0	0|0	0|0	0|0	0|0	0|0	0|0	0|0	0|0	0|0	0|1	0|0	0|0	0|0	0|0	0|0	0|0	0|0	0|0	0|0	0|0	0|0	0|0	0|0	0|0	0|0	0|0	0|0
2	63172933	2_63172933	C	A	.	PASS	.	GT	.|.	.|.	.|.	.|.	.|.	.|.	.|.	.|.	.|.	.|.	.|.	.|.	.|.	.|.	.|.	.|.	.|.	.|.	.|.	.|.	.|.	.|.	.|.	.|.	.|.	.|.	.|.	.|.	.|.	.|.	.|.	.|.	.|.	.|.	.|.	.|.	.|.	.|.	.|.	.|.	.|.
2	63172946	2_63172946	T	C	.	PASS	.	GT	.|.	.|.	.|.	.|.	.|.	.|.	.|.	.|.	.|.	.|.	.|.	.|.	.|.	.|.	.|.	.|.	.|.	.|.	.|.	.|.	.|.	.|.	.|.	.|.	.|.	.|.	.|.	.|.	.|.	.|.	.|.	.|.	.|.	.|.	.|.	.|.	.|.	.|.	.|.	.|.	.|.
2	63172964	2_63172964	A	G	.	PASS	.	GT	0|1	1|1	0|1	1|1	1|1	1|1	.|.	1|1	1|1	1|1	0|0	0|1	0|1	0|0	0|0	0|0	0|0	0|0	0|0	1|1	1|1	1|1	0|1	1|1	0|1	0|1	0|0	0|0	1|1	0|0	0|1	0|1	0|0	0|0	1|1	0|1	1|1	0|1	0|0	0|1	0|1
2	63172978	2_63172978	A	C	.	PASS	.	GT	0|1	1|1	0|1	1|1	1|1	1|1	.|.	1|1	1|1	1|1	0|0	0|1	0|1	0|0	0|0	0|0	0|0	0|0	0|0	1|1	1|1	1|1	0|1	1|1	0|1	0|1	0|0	0|0	1|1	0|0	0|1	0|1	0|0	0|0	1|1	0|1	1|1	0|1	0|0	0|1	0|1
2	63172991	2_63172991	T	C	.	PASS	.	GT	1|1	0|0	0|1	0|0	0|0	0|0	.|.	0|0	0|0	0|0	0|0	0|0	0|0	0|0	0|0	0|0	0|0	0|0	0|0	0|0	1|1	1|1	0|1	0|0	0|0	0|1	0|0	0|0	1|1	0|0	0|1	0|0	0|0	0|0	0|1	0|1	1|1	0|1	0|0	0|0	0|1
2	63173024	2_63173024	A	G	.	PASS	.	GT	0|0	0|0	0|0	0|0	0|0	0|0	0|0	0|0	0|0	0|0	0|0	0|0	0|0	0|0	0|0	0|0	0|0	0|0	0|0	0|0	0|0	0|0	0|0	0|0	0|0	0|0	0|0	0|0	0|0	0|0	0|0	0|0	0|0	0|0	0|0	0|0	0|0	0|0	0|0	0|0	0|0
2	63173044	2_63173044	G	A	.	PASS	.	GT	0|1	1|1	0|1	1|1	1|1	1|1	.|.	1|1	1|1	0|1	0|0	0|1	0|1	0|0	0|0	0|0	0|0	0|0	0|0	0|1	1|1	1|1	0|1	1|1	0|1	0|1	0|0	0|0	1|1	0|0	0|1	0|1	0|0	0|0	1|1	0|1	1|1	0|1	0|0	0|1	0|1
2	63173069	2_63173069	A	C	.	PASS	.	GT	0|0	0|0	0|0	0|0	0|0	0|0	.|.	0|0	0|0	0|0	0|0	0|0	0|0	0|0	0|0	0|0	0|0	0|0	.|.	0|0	0|0	0|0	0|0	0|0	0|0	0|0	0|0	0|0	0|0	0|0	0|0	0|0	0|0	0|0	0|0	0|0	0|0	0|0	0|0	0|0	0|0
2	63173082	2_63173082	T	A	.	PASS	.	GT	0|1	0|0	0|1	0|0	0|0	0|0	.|.	0|0	0|0	0|1	0|0	0|0	0|0	0|0	0|0	0|0	0|0	0|0	.|.	0|0	0|0	0|0	0|0	0|0	0|0	0|0	0|0	0|0	0|0	0|0	0|0	0|0	0|0	0|0	0|0	0|0	0|0	0|0	0|0	0|0	0|0
2	63173165	2_63173165	T	C	.	PASS	.	GT	1|1	0|0	0|1	0|0	0|0	0|0	0|0	0|0	0|0	0|1	0|0	0|0	0|0	0|0	0|0	0|0	0|0	0|0	0|0	0|0	0|0	0|0	0|0	0|0	0|0	0|0	0|0	0|0	0|0	0|0	0|0	0|0	0|0	0|0	0|0	0|0	0|0	0|0	0|0	0|0	0|0
2	63173203	2_63173203	A	G	.	PASS	.	GT	0|1	1|1	0|1	1|1	1|1	1|1	1|1	1|1	1|1	0|1	0|0	0|1	0|1	0|0	0|0	0|0	0|0	0|0	0|0	0|1	1|1	1|1	0|1	1|1	0|1	0|1	0|0	0|0	1|1	0|0	0|1	0|1	0|0	0|0	1|1	0|1	1|1	0|1	0|0	0|1	0|1
2	63173280	2_63173280	C	T	.	PASS	.	GT	0|1	0|0	0|1	0|0	0|0	0|0	0|0	0|0	0|0	0|0	.|.	0|1	0|1	0|0	0|0	0|0	0|0	0|0	.|.	0|0	1|1	1|1	0|1	0|0	0|0	0|1	0|0	0|0	1|1	0|0	0|1	0|1	0|0	0|0	0|1	0|1	1|1	0|1	0|0	0|0	0|1
2	63173309	2_63173309	G	T	.	PASS	.	GT	0|0	0|0	0|0	0|0	0|0	0|0	0|0	0|0	0|0	0|0	0|0	0|0	0|0	0|0	0|0	0|0	0|0	0|0	.|.	0|0	0|0	0|0	0|0	0|0	0|0	0|1	0|0	0|0	0|0	0|0	0|1	0|0	0|0	0|0	0|0	0|0	0|0	0|0	0|0	0|0	0|0
2	63173347	2_63173347	T	C	.	PASS	.	GT	0|0	1|1	0|0	1|1	1|1	1|1	1|1	1|1	1|1	0|1	0|0	0|1	0|1	0|0	0|0	0|0	0|0	0|0	.|.	.|.	1|1	1|1	0|1	1|1	0|1	0|1	0|0	0|0	0|0	0|0	0|1	0|1	0|0	0|0	0|1	0|1	1|1	0|1	0|0	0|1	0|1
2	63173355	2_63173355	C	T	.	PASS	.	GT	.|.	.|.	.|.	.|.	.|.	.|.	.|.	.|.	.|.	.|.	.|.	.|.	.|.	.|.	.|.	.|.	.|.	.|.	.|.	.|.	.|.	.|.	.|.	.|.	.|.	.|.	.|.	.|.	.|.	.|.	.|.	.|.	.|.	.|.	.|.	.|.	.|.	.|.	.|.	.|.	.|.
2	63173386	2_63173386	C	A	.	PASS	.	GT	0|0	0|0	0|0	0|0	0|0	0|0	0|0	0|0	0|0	0|0	0|0	0|0	0|0	0|0	0|0	0|0	0|0	0|0	0|0	.|.	0|0	0|0	0|0	0|0	0|1	0|0	0|0	0|0	0|0	0|0	0|0	0|0	0|0	0|0	0|0	0|0	0|0	0|0	0|0	0|0	0|0
2	63173414	2_63173414	T	A	.	PASS	.	GT	0|0	0|0	0|0	0|0	0|0	0|0	0|0	0|0	0|0	0|0	0|0	0|0	0|0	0|0	0|0	0|0	0|0	0|0	0|0	.|.	0|0	0|0	0|0	0|1	0|0	0|0	0|0	0|0	0|0	0|0	0|0	0|0	0|0	0|0	0|0	0|0	0|0	0|0	0|0	0|1	0|0
2	63173503	2_63173503	A	G	.	PASS	.	GT	0|1	0|0	0|1	0|0	0|0	0|0	0|0	0|0	0|0	0|0	0|0	0|0	0|0	0|0	0|0	0|0	0|0	0|0	0|0	.|.	0|0	0|0	0|0	0|0	0|0	0|0	0|0	0|0	0|0	0|0	0|0	0|0	0|0	0|0	0|0	0|0	0|0	0|0	0|0	0|0	0|0
2	63173591	2_63173591	G	A	.	PASS	.	GT	0|0	1|1	0|0	1|1	1|1	1|1	1|1	1|1	1|1	0|0	0|0	0|1	0|1	0|0	0|0	0|0	0|0	0|0	0|0	1|1	1|1	1|1	0|0	1|1	0|1	0|1	0|0	0|0	0|0	0|0	0|1	0|1	0|0	0|0	0|1	0|1	1|1	0|1	0|0	0|1	0|1
2	63173711	2_63173711	A	G	.	PASS	.	GT	.|.	.|.	.|.	.|.	.|.	.|.	.|.	.|.	.|.	.|.	.|.	.|.	.|.	.|.	.|.	.|.	.|.	.|.	.|.	.|.	.|.	.|.	.|.	.|.	.|.	.|.	.|.	.|.	.|.	.|.	.|.	.|.	.|.	.|.	.|.	.|.	.|.	.|.	.|.	.|.	.|.
2	63173713	2_63173713	A	T	.	PASS	.	GT	.|.	.|.	.|.	.|.	.|.	.|.	.|.	.|.	.|.	.|.	.|.	.|.	.|.	.|.	.|.	.|.	.|.	.|.	.|.	.|.	.|.	.|.	.|.	.|.	.|.	.|.	.|.	.|.	.|.	.|.	.|.	.|.	.|.	.|.	.|.	.|.	.|.	.|.	.|.	.|.	.|.
2	63173719	2_63173719	T	C	.	PASS	.	GT	.|.	.|.	.|.	.|.	.|.	.|.	.|.	.|.	.|.	.|.	.|.	.|.	.|.	.|.	.|.	.|.	.|.	.|.	.|.	.|.	.|.	.|.	.|.	.|.	.|.	.|.	.|.	.|.	.|.	.|.	.|.	.|.	.|.	.|.	.|.	.|.	.|.	.|.	.|.	.|.	.|.
2	63173751	2_63173751	A	T	.	PASS	.	GT	0|0	0|0	0|0	0|0	0|0	0|0	0|0	0|0	0|0	0|0	0|0	0|0	0|0	0|0	0|0	0|0	0|0	0|0	0|0	0|0	0|0	0|0	0|0	0|0	0|1	0|0	0|0	0|0	0|0	0|0	0|0	0|0	0|0	0|0	0|0	0|0	0|0	0|0	0|0	0|0	0|0
2	63173764	2_63173764	G	A	.	PASS	.	GT	0|1	1|1	0|1	1|1	1|1	1|1	1|1	1|1	1|1	0|0	0|1	1|1	1|1	1|1	0|1	0|1	0|0	1|1	1|1	1|1	1|1	1|1	0|1	1|1	1|1	0|1	0|1	0|1	1|1	1|1	0|1	1|1	1|1	0|0	1|1	1|1	1|1	1|1	1|1	0|1	1|1
2	63173781	2_63173781	G	A	.	PASS	.	GT	0|0	1|1	0|1	1|1	1|1	1|1	1|1	1|1	1|1	0|0	0|0	1|1	1|1	1|1	0|1	0|1	0|1	1|1	1|1	1|1	1|1	1|1	0|1	1|1	1|1	0|1	0|1	0|1	1|1	1|1	0|1	1|1	1|1	0|0	1|1	1|1	1|1	1|1	1|1	0|1	1|1
2	63173821	2_63173821	C	T	.	PASS	.	GT	0|0	0|0	0|0	0|0	0|0	0|0	0|0	0|0	0|0	0|0	0|0	0|0	0|0	0|0	0|0	0|0	0|0	0|0	0|0	0|0	0|0	0|0	0|0	0|0	0|0	0|0	0|0	0|0	0|0	0|0	0|0	0|0	0|0	0|0	0|0	0|0	0|0	0|0	0|0	0|0	0|0
2	63173849	2_63173849	T	C	.	PASS	.	GT	1|1	0|0	1|1	0|0	0|0	0|0	0|0	0|0	0|0	1|1	0|0	0|1	0|1	1|1	0|1	0|1	0|1	1|1	1|1	0|1	0|0	0|0	0|1	0|1	0|1	0|0	0|1	0|1	1|1	1|1	0|0	0|1	1|1	0|0	0|1	0|1	0|0	0|1	1|1	0|1	0|1
2	63173858	2_63173858	T	G	.	PASS	.	GT	0|0	1|1	0|0	1|1	1|1	1|1	1|1	1|1	1|1	0|0	0|0	0|1	0|1	0|0	0|0	0|0	0|0	0|0	0|0	0|1	1|1	1|1	0|0	0|1	0|1	0|1	0|0	0|0	0|0	0|0	0|1	0|1	0|0	0|0	0|1	0|1	0|1	0|0	0|0	0|0	0|1
2	63173866	2_63173866	T	C	.	PASS	.	GT	0|0	0|0	0|0	0|0	0|0	0|0	0|0	0|0	.|.	0|0	0|0	0|1	0|1	1|1	0|1	0|1	0|1	1|1	1|1	0|1	0|0	0|0	0|1	0|0	0|0	0|0	0|1	0|1	1|1	1|1	0|0	0|1	1|1	0|0	0|1	0|1	0|0	0|1	1|1	0|0	0|1
2	63174021	2_63174021	G	A	.	PASS	.	GT	1|1	1|1	1|1	1|1	1|1	1|1	1|1	1|1	1|1	.|.	0|1	1|1	1|1	1|1	0|1	0|1	0|0	1|1	1|1	1|1	1|1	1|1	0|1	1|1	1|1	0|1	0|1	0|1	1|1	1|1	0|1	1|1	1|1	0|0	1|1	1|1	0|1	0|1	1|1	0|1	1|1
2	63174085	2_63174085	G	A	.	PASS	.	GT	0|0	1|1	0|0	1|1	1|1	1|1	1|1	1|1	1|1	0|0	0|0	0|1	0|1	0|0	0|0	0|0	0|0	0|0	0|0	.|.	0|1	1|1	0|0	0|1	0|1	0|0	0|0	0|0	0|0	0|0	0|0	0|1	0|0	0|0	0|1	0|0	0|0	0|0	0|0	0|0	0|0
2	63174113	2_63174113	A	T	.	PASS	.	GT	0|0	0|0	0|0	0|0	0|0	0|0	0|0	0|0	0|0	0|0	.|.	0|0	0|0	0|0	0|0	0|0	0|0	0|0	0|0	.|.	0|0	0|0	0|1	0|0	0|0	0|0	0|0	0|0	0|0	0|0	0|0	0|0	0|0	0|0	0|0	0|0	0|0	0|0	0|0	0|0	0|0
2	63174157	2_63174157	C	T	.	PASS	.	GT	0|0	0|0	0|0	0|0	0|0	0|0	0|0	0|0	0|0	0|0	0|0	0|0	0|0	0|0	0|0	0|0	0|0	0|0	0|0	.|.	0|1	0|0	0|0	0|0	0|0	0|1	0|0	0|0	0|0	0|0	0|1	0|0	0|0	0|0	0|0	0|1	0|1	0|0	0|0	0|0	0|1
2	63174178	2_63174178	T	A	.	PASS	.	GT	0|0	0|0	0|0	0|0	0|0	0|0	0|0	0|0	0|0	0|0	.|.	0|0	0|0	0|0	0|0	0|0	0|0	0|0	0|0	.|.	0|1	0|0	0|0	0|0	0|0	0|1	0|0	0|0	0|0	0|0	0|1	0|0	0|0	0|0	0|0	0|1	0|1	0|0	0|0	0|0	0|1
2	63174250	2_63174250	C	T	.	PASS	.	GT	0|0	0|0	0|0	0|0	0|0	0|0	0|0	0|0	0|0	.|.	0|0	0|0	0|0	0|0	0|0	0|0	0|0	0|0	0|0	.|.	0|1	1|1	0|0	0|0	0|0	0|0	0|0	0|0	0|0	0|0	0|0	0|0	0|0	0|0	0|0	0|0	0|0	0|0	0|0	0|0	0|0
2	63174280	2_63174280	G	A	.	PASS	.	GT	0|0	0|0	0|0	0|0	0|0	0|0	0|0	0|0	0|0	.|.	0|0	0|1	0|1	0|0	0|0	0|0	0|0	0|0	0|0	.|.	0|1	1|1	0|0	0|1	0|0	0|0	0|0	0|0	0|0	0|0	0|0	0|1	0|0	0|0	0|0	0|0	0|0	0|0	0|0	0|0	0|0
2	63174342	2_63174342	T	A	.	PASS	.	GT	.|.	.|.	.|.	.|.	.|.	.|.	.|.	.|.	.|.	.|.	.|.	.|.	.|.	.|.	.|.	.|.	.|.	.|.	.|.	.|.	.|.	.|.	.|.	.|.	.|.	.|.	.|.	.|.	.|.	.|.	.|.	.|.	.|.	.|.	.|.	.|.	.|.	.|.	.|.	.|.	.|.
2	63174363	2_63174363	C	T	.	PASS	.	GT	.|.	.|.	.|.	.|.	.|.	.|.	.|.	.|.	.|.	.|.	.|.	.|.	.|.	.|.	.|.	.|.	.|.	.|.	.|.	.|.	.|.	.|.	.|.	.|.	.|.	.|.	.|.	.|.	.|.	.|.	.|.	.|.	.|.	.|.	.|.	.|.	.|.	.|.	.|.	.|.	.|.
2	63174368	2_63174368	C	T	.	PASS	.	GT	.|.	.|.	.|.	.|.	.|.	.|.	.|.	.|.	.|.	.|.	.|.	.|.	.|.	.|.	.|.	.|.	.|.	.|.	.|.	.|.	.|.	.|.	.|.	.|.	.|.	.|.	.|.	.|.	.|.	.|.	.|.	.|.	.|.	.|.	.|.	.|.	.|.	.|.	.|.	.|.	.|.
2	63174458	2_63174458	C	T	.	PASS	.	GT	1|1	0|0	0|1	0|0	0|0	0|0	0|0	0|0	0|0	.|.	0|0	0|1	0|1	0|0	0|0	0|0	0|0	0|0	0|0	0|0	0|1	1|1	0|0	0|1	0|0	0|0	0|0	0|0	0|0	0|0	0|0	0|1	0|0	0|0	0|0	0|0	0|0	0|0	0|0	0|0	0|0
2	63174479	2_63174479	A	G	.	PASS	.	GT	.|.	1|1	1|1	1|1	1|1	1|1	1|1	1|1	1|1	.|.	0|0	0|1	0|1	1|1	0|1	0|1	0|1	1|1	1|1	0|1	0|1	0|0	0|1	0|1	1|1	0|1	0|1	0|1	1|1	1|1	0|1	0|1	1|1	0|0	1|1	1|1	1|1	1|1	1|1	0|1	1|1
2	63174496	2_63174496	G	A	.	PASS	.	GT	0|0	0|0	0|0	0|0	0|0	0|0	0|0	0|0	0|0	.|.	0|0	0|0	0|0	0|0	0|0	0|0	0|0	0|0	0|0	0|0	0|0	0|0	0|0	0|0	0|0	0|0	0|0	0|0	0|0	0|0	0|0	0|0	0|0	0|0	0|0	0|0	0|0	0|0	0|0	0|0	0|0
2	63174519	2_63174519	T	C	.	PASS	.	GT	0|0	0|0	0|0	0|0	0|0	0|0	0|0	0|0	0|0	.|.	0|0	0|0	0|0	0|0	0|0	0|0	0|0	0|0	0|0	0|0	0|0	0|0	0|0	0|1	0|0	0|0	0|0	0|0	0|0	0|0	0|0	0|0	0|0	0|0	0|0	0|0	0|0	0|0	0|0	0|0	0|0
2	63174549	2_63174549	G	C	.	PASS	.	GT	1|1	1|1	1|1	1|1	1|1	1|1	1|1	1|1	1|1	.|.	0|1	0|0	0|1	1|1	0|1	0|1	0|1	1|1	1|1	1|1	0|1	0|0	0|1	0|1	1|1	0|1	0|1	0|1	1|1	1|1	0|1	0|1	1|1	0|0	1|1	1|1	0|1	0|1	1|1	0|1	1|1
2	63174565	2_63174565	T	C	.	PASS	.	GT	0|0	1|1	0|1	1|1	1|1	1|1	1|1	1|1	1|1	.|.	0|0	0|0	0|0	1|1	0|0	0|0	0|0	0|0	0|0	0|0	0|0	0|0	0|1	0|1	1|1	0|0	0|1	0|1	1|1	1|1	0|0	0|1	1|1	0|0	1|1	0|1	0|0	0|1	1|1	0|1	0|1
2	63174573	2_63174573	T	C	.	PASS	.	GT	0|0	0|0	0|1	0|0	0|0	0|0	0|0	0|0	0|0	.|.	0|1	0|0	0|1	1|1	1|1	0|0	0|0	1|1	1|1	1|1	0|1	0|0	0|1	0|1	1|1	0|1	0|1	0|1	1|1	1|1	0|1	0|1	1|1	0|0	0|1	1|1	0|1	0|1	1|1	0|1	1|1
2	63174590	2_63174590	A	G	.	PASS	.	GT	1|1	0|0	0|1	0|0	0|0	0|0	0|0	0|0	0|0	0|0	0|0	.|.	0|0	0|0	0|0	0|0	0|0	0|0	0|0	0|0	0|0	0|0	0|0	0|0	0|0	0|0	0|0	0|0	0|0	0|0	0|0	0|0	0|0	0|0	0|0	0|0	0|0	0|0	0|0	0|0	0|0
2	63174615	2_63174615	T	A	.	PASS	.	GT	0|0	0|0	0|0	0|0	0|0	0|0	0|0	0|0	0|0	0|0	1|1	1|1	1|1	0|1	1|1	0|1	0|1	1|1	1|1	1|1	0|1	0|0	0|0	0|0	0|0	0|1	0|0	0|0	0|0	0|0	0|1	0|0	0|0	0|0	0|0	0|1	0|1	0|0	0|0	0|0	0|1
2	63174659	2_63174659	C	T	.	PASS	.	GT	0|0	1|1	0|1	1|1	1|1	1|1	1|1	1|1	1|1	1|1	1|1	0|1	0|1	1|1	0|1	0|0	0|1	1|1	1|1	1|1	0|1	0|0	0|1	0|1	1|1	0|1	0|1	0|1	1|1	1|1	0|1	0|1	1|1	0|0	1|1	1|1	0|1	0|1	1|1	0|1	1|1
2	63174679	2_63174679	G	A	.	PASS	.	GT	1|1	1|1	1|1	1|1	1|1	1|1	1|1	1|1	1|1	1|1	0|0	0|0	0|0	0|0	0|0	0|0	0|0	0|0	0|0	0|0	0|0	0|0	0|1	1|1	1|1	0|0	0|1	0|1	1|1	1|1	0|0	0|1	1|1	0|0	1|1	0|1	0|0	0|1	1|1	0|1	0|1
2	63174707	2_63174707	A	T	.	PASS	.	GT	1|1	1|1	1|1	1|1	1|1	1|1	1|1	1|1	1|1	1|1	0|1	0|0	0|1	1|1	0|0	0|0	0|1	1|1	1|1	0|1	0|1	0|0	0|1	0|1	1|1	0|1	0|1	0|1	1|1	1|1	0|1	0|1	1|1	0|0	1|1	1|1	0|1	0|1	1|1	0|1	1|1
2	63174709	2_63174709	C	T	.	PASS	.	GT	1|1	1|1	1|1	1|1	1|1	1|1	1|1	1|1	1|1	1|1	0|1	0|0	0|1	1|1	0|0	0|0	0|1	1|1	1|1	0|1	0|1	0|0	0|1	0|1	1|1	0|1	0|1	0|1	1|1	1|1	0|1	0|1	1|1	0|0	1|1	1|1	0|1	0|1	1|1	0|1	1|1
2	63174754	2_63174754	G	A	.	PASS	.	GT	.|.	.|.	.|.	.|.	.|.	.|.	.|.	.|.	.|.	.|.	.|.	.|.	.|.	.|.	.|.	.|.	.|.	.|.	.|.	.|.	.|.	.|.	.|.	.|.	.|.	.|.	.|.	.|.	.|.	.|.	.|.	.|.	.|.	.|.	.|.	.|.	.|.	.|.	.|.	.|.	.|.
2	63174779	2_63174779	T	G	.	PASS	.	GT	0|0	0|0	0|0	0|0	0|0	0|0	0|0	0|0	0|0	.|.	0|0	0|0	0|0	0|0	0|0	0|0	0|0	0|0	0|0	0|0	0|0	0|0	0|0	0|0	0|0	0|0	0|0	0|0	0|0	0|0	0|0	0|0	0|0	0|0	0|0	0|0	0|0	0|0	0|0	0|0	0|0
2	63174820	2_63174820	G	A	.	PASS	.	GT	0|0	0|0	0|0	0|0	0|0	.|.	0|0	0|0	0|0	0|0	0|0	0|1	0|1	0|0	0|0	0|0	0|0	0|0	0|0	0|1	0|0	0|0	0|0	0|0	0|0	0|0	0|0	0|0	0|0	0|0	0|0	0|1	0|0	0|0	0|0	0|0	0|0	0|0	0|0	0|0	0|0
2	63174841	2_63174841	T	C	.	PASS	.	GT	0|0	0|0	0|0	0|0	0|0	0|0	0|0	0|0	0|0	0|0	0|0	0|1	0|1	0|0	0|0	0|0	0|0	.|.	0|0	0|1	0|0	0|0	0|0	0|0	0|0	0|0	0|0	0|0	0|0	0|0	0|0	0|1	0|0	0|0	0|0	0|0	0|0	0|0	0|0	0|0	0|0
2	63174871	2_63174871	A	T	.	PASS	.	GT	0|0	0|0	0|0	0|0	0|0	0|0	0|0	0|0	0|0	0|0	0|0	0|1	0|1	0|0	0|0	0|0	0|0	0|0	0|0	0|1	0|0	0|0	0|0	0|0	0|0	0|0	0|0	0|0	0|0	0|0	0|0	0|1	0|0	0|0	0|0	0|0	0|0	0|0	0|0	0|0	0|0
2	63174891	2_63174891	T	C	.	PASS	.	GT	0|0	0|0	0|0	0|0	0|0	0|0	0|0	0|0	0|0	0|0	0|1	0|1	0|1	0|1	0|1	1|1	0|1	1|1	1|1	0|1	0|1	0|0	0|0	0|0	0|0	0|1	0|0	0|0	0|0	0|0	0|1	0|0	0|0	0|0	0|0	0|1	0|1	0|0	0|0	0|0	0|1
2	63174898	2_63174898	G	A	.	PASS	.	GT	0|1	0|0	0|1	0|0	0|0	0|0	0|0	0|0	0|0	0|0	0|0	0|0	0|0	0|1	0|0	0|0	0|0	0|0	0|0	0|0	0|0	0|0	0|1	0|1	0|1	0|0	0|1	0|1	1|1	1|1	0|0	0|1	1|1	0|0	0|1	0|1	0|0	0|1	1|1	0|1	0|1
2	63174931	2_63174931	T	C	.	PASS	.	GT	0|1	1|1	0|1	1|1	1|1	1|1	1|1	1|1	1|1	0|1	0|1	0|1	1|1	1|1	0|1	1|1	0|1	1|1	1|1	0|1	0|1	0|0	0|1	0|1	1|1	0|1	0|1	0|1	1|1	1|1	0|1	0|1	1|1	0|0	1|1	1|1	0|1	0|1	1|1	0|1	1|1
2	63174935	2_63174935	A	C	.	PASS	.	GT	0|1	0|0	0|1	0|0	0|0	0|0	0|0	0|0	0|0	0|0	0|0	0|0	0|0	0|1	0|0	0|0	0|0	0|0	0|0	0|0	0|0	0|0	0|1	0|1	0|1	0|0	0|1	0|1	1|1	1|1	0|0	0|1	1|1	0|0	0|1	0|1	0|0	0|1	1|1	0|1	0|1
2	63174995	2_63174995	T	C	.	PASS	.	GT	0|0	0|0	0|0	0|0	0|0	0|0	0|0	0|0	0|0	0|0	0|0	1|1	0|1	0|0	0|0	.|.	0|0	0|0	0|0	.|.	0|0	0|0	0|0	0|0	0|0	0|0	0|0	0|0	0|0	0|0	0|0	0|1	0|0	0|0	0|0	0|0	0|0	0|0	0|0	0|0	0|0
2	63175010	2_63175010	C	T	.	PASS	.	GT	0|0	0|0	0|0	0|0	0|0	0|0	0|0	0|0	0|0	0|0	0|0	1|1	1|1	0|0	0|0	.|.	0|0	0|0	0|0	.|.	0|0	0|0	0|0	0|0	0|0	0|0	0|0	0|0	0|0	0|0	0|0	0|1	0|0	0|0	0|0	0|0	0|0	0|0	0|0	0|0	0|0
2	63175034	2_63175034	C	T	.	PASS	.	GT	0|0	0|0	0|0	0|0	0|0	0|0	0|0	0|0	0|0	.|.	0|0	1|1	0|1	0|0	.|.	.|.	0|0	0|0	0|0	.|.	0|0	0|0	0|0	0|0	0|0	0|0	0|0	0|0	0|0	0|0	0|0	0|1	0|0	0|0	0|0	0|0	0|0	0|0	0|0	0|0	0|0
2	63175058	2_63175058	G	A	.	PASS	.	GT	0|0	0|0	0|0	0|0	0|0	0|0	0|0	0|0	0|0	.|.	.|.	0|0	0|0	.|.	.|.	.|.	0|0	0|0	0|0	.|.	0|0	0|0	0|0	0|1	0|1	0|0	0|0	0|0	0|0	0|0	0|0	0|0	0|0	0|0	0|0	0|0	0|0	0|0	0|0	0|1	0|0
2	63175069	2_63175069	C	G	.	PASS	.	GT	0|0	0|0	0|0	0|0	0|0	0|0	0|0	0|0	0|0	.|.	.|.	1|1	1|1	.|.	.|.	.|.	0|0	0|0	0|0	.|.	0|0	0|0	0|0	0|0	0|0	0|0	0|0	0|0	0|0	0|0	0|0	0|1	0|0	0|0	0|0	0|0	0|0	0|0	0|0	0|0	0|0
2	63175085	2_63175085	A	C	.	PASS	.	GT	.|.	.|.	.|.	.|.	.|.	.|.	.|.	.|.	.|.	.|.	.|.	.|.	.|.	.|.	.|.	.|.	.|.	.|.	.|.	.|.	.|.	.|.	.|.	.|.	.|.	.|.	.|.	.|.	.|.	.|.	.|.	.|.	.|.	.|.	.|.	.|.	.|.	.|.	.|.	.|.	.|.
2	63175092	2_63175092	C	T	.	PASS	.	GT	.|.	.|.	.|.	.|.	.|.	.|.	.|.	.|.	.|.	.|.	.|.	.|.	.|.	.|.	.|.	.|.	.|.	.|.	.|.	.|.	.|.	.|.	.|.	.|.	.|.	.|.	.|.	.|.	.|.	.|.	.|.	.|.	.|.	.|.	.|.	.|.	.|.	.|.	.|.	.|.	.|.
2	63175097	2_63175097	A	G	.	PASS	.	GT	.|.	.|.	.|.	.|.	.|.	.|.	.|.	.|.	.|.	.|.	.|.	.|.	.|.	.|.	.|.	.|.	.|.	.|.	.|.	.|.	.|.	.|.	.|.	.|.	.|.	.|.	.|.	.|.	.|.	.|.	.|.	.|.	.|.	.|.	.|.	.|.	.|.	.|.	.|.	.|.	.|.
2	63175105	2_63175105	A	T	.	PASS	.	GT	.|.	.|.	.|.	.|.	.|.	.|.	.|.	.|.	.|.	.|.	.|.	.|.	.|.	.|.	.|.	.|.	.|.	.|.	.|.	.|.	.|.	.|.	.|.	.|.	.|.	.|.	.|.	.|.	.|.	.|.	.|.	.|.	.|.	.|.	.|.	.|.	.|.	.|.	.|.	.|.	.|.
2	63175121	2_63175121	A	G	.	PASS	.	GT	0|1	0|0	0|1	0|0	0|0	0|0	0|0	0|0	0|0	0|0	0|0	0|0	0|0	.|.	.|.	0|0	.|.	0|0	0|0	0|0	0|1	1|1	0|1	0|1	0|1	0|0	0|1	0|1	1|1	1|1	0|0	0|1	1|1	0|0	0|1	0|1	0|0	0|1	1|1	0|1	0|1
2	63175133	2_63175133	G	A	.	PASS	.	GT	0|0	0|0	0|0	0|0	0|0	0|0	0|0	0|0	0|0	.|.	0|0	0|1	.|.	0|0	.|.	0|0	.|.	0|0	0|0	0|0	0|0	0|0	0|0	0|0	0|0	0|0	0|0	0|0	0|0	0|0	0|0	0|1	0|0	0|0	0|0	0|0	0|0	0|0	0|0	0|0	0|0
2	63175144	2_63175144	G	A	.	PASS	.	GT	0|0	0|0	0|0	0|0	0|0	0|0	0|0	0|0	0|0	.|.	0|0	0|1	.|.	0|0	.|.	0|0	.|.	0|0	0|0	0|0	0|0	0|0	0|0	0|0	0|0	0|0	0|0	0|0	0|0	0|0	0|0	0|1	0|0	0|0	0|0	0|0	0|0	0|0	0|0	0|0	0|0
2	63175162	2_63175162	C	G	.	PASS	.	GT	.|.	.|.	.|.	.|.	.|.	.|.	.|.	.|.	.|.	.|.	.|.	.|.	.|.	.|.	.|.	.|.	.|.	.|.	.|.	.|.	.|.	.|.	.|.	.|.	.|.	.|.	.|.	.|.	.|.	.|.	.|.	.|.	.|.	.|.	.|.	.|.	.|.	.|.	.|.	.|.	.|.
2	63175167	2_63175167	C	T	.	PASS	.	GT	.|.	.|.	.|.	.|.	.|.	.|.	.|.	.|.	.|.	.|.	.|.	.|.	.|.	.|.	.|.	.|.	.|.	.|.	.|.	.|.	.|.	.|.	.|.	.|.	.|.	.|.	.|.	.|.	.|.	.|.	.|.	.|.	.|.	.|.	.|.	.|.	.|.	.|.	.|.	.|.	.|.
2	63175168	2_63175168	A	G	.	PASS	.	GT	.|.	.|.	.|.	.|.	.|.	.|.	.|.	.|.	.|.	.|.	.|.	.|.	.|.	.|.	.|.	.|.	.|.	.|.	.|.	.|.	.|.	.|.	.|.	.|.	.|.	.|.	.|.	.|.	.|.	.|.	.|.	.|.	.|.	.|.	.|.	.|.	.|.	.|.	.|.	.|.	.|.
2	63175170	2_63175170	T	C	.	PASS	.	GT	.|.	.|.	.|.	.|.	.|.	.|.	.|.	.|.	.|.	.|.	.|.	.|.	.|.	.|.	.|.	.|.	.|.	.|.	.|.	.|.	.|.	.|.	.|.	.|.	.|.	.|.	.|.	.|.	.|.	.|.	.|.	.|.	.|.	.|.	.|.	.|.	.|.	.|.	.|.	.|.	.|.
2	63175193	2_63175193	A	G	.	PASS	.	GT	.|.	.|.	.|.	.|.	.|.	.|.	.|.	.|.	.|.	.|.	.|.	.|.	.|.	.|.	.|.	.|.	.|.	.|.	.|.	.|.	.|.	.|.	.|.	.|.	.|.	.|.	.|.	.|.	.|.	.|.	.|.	.|.	.|.	.|.	.|.	.|.	.|.	.|.	.|.	.|.	.|.
2	63175206	2_63175206	T	A	.	PASS	.	GT	.|.	.|.	.|.	.|.	.|.	.|.	.|.	.|.	.|.	.|.	.|.	.|.	.|.	.|.	.|.	.|.	.|.	.|.	.|.	.|.	.|.	.|.	.|.	.|.	.|.	.|.	.|.	.|.	.|.	.|.	.|.	.|.	.|.	.|.	.|.	.|.	.|.	.|.	.|.	.|.	.|.
2	63175209	2_63175209	T	A	.	PASS	.	GT	.|.	.|.	.|.	.|.	.|.	.|.	.|.	.|.	.|.	.|.	.|.	.|.	.|.	.|.	.|.	.|.	.|.	.|.	.|.	.|.	.|.	.|.	.|.	.|.	.|.	.|.	.|.	.|.	.|.	.|.	.|.	.|.	.|.	.|.	.|.	.|.	.|.	.|.	.|.	.|.	.|.
2	63175210	2_63175210	T	C	.	PASS	.	GT	.|.	.|.	.|.	.|.	.|.	.|.	.|.	.|.	.|.	.|.	.|.	.|.	.|.	.|.	.|.	.|.	.|.	.|.	.|.	.|.	.|.	.|.	.|.	.|.	.|.	.|.	.|.	.|.	.|.	.|.	.|.	.|.	.|.	.|.	.|.	.|.	.|.	.|.	.|.	.|.	.|.
2	63175232	2_63175232	A	G	.	PASS	.	GT	0|0	0|0	0|0	0|0	0|0	0|0	.|.	0|0	0|0	0|0	0|0	0|0	1|1	0|0	0|0	0|0	.|.	0|0	0|0	0|1	0|0	0|0	0|0	0|0	0|0	0|0	0|0	0|0	0|0	0|0	0|0	0|1	0|0	0|0	0|0	0|0	0|0	0|0	0|0	0|0	0|0
2	63175235	2_63175235	C	T	.	PASS	.	GT	0|0	0|0	0|0	0|0	0|0	0|0	.|.	0|0	0|0	0|0	0|0	0|0	0|0	0|0	.|.	0|0	.|.	0|0	0|0	0|0	0|0	0|0	0|0	0|0	0|1	0|0	0|0	0|0	0|0	0|0	0|0	0|0	0|0	0|0	0|0	0|0	0|0	0|0	0|0	0|0	0|0
2	63175258	2_63175258	G	A	.	PASS	.	GT	0|0	0|0	0|0	0|0	0|0	0|0	.|.	0|0	0|0	0|0	0|0	0|1	1|1	0|0	0|0	0|0	.|.	0|0	0|0	0|1	0|0	0|0	0|0	0|0	0|0	0|0	0|0	0|0	0|0	0|0	0|0	0|1	0|0	0|0	0|0	0|0	0|0	0|0	0|0	0|0	0|0
2	63175273	2_63175273	G	A	.	PASS	.	GT	0|0	0|0	0|0	0|0	0|0	0|0	.|.	0|0	0|0	0|0	0|0	0|1	1|1	0|0	0|0	0|0	.|.	0|0	0|0	0|1	0|0	0|0	0|0	0|0	0|0	0|0	0|0	0|0	0|0	0|0	0|0	0|1	0|0	0|0	0|0	0|0	0|0	0|0	0|0	0|0	0|0
2	63175284	2_63175284	A	G	.	PASS	.	GT	0|0	0|0	0|0	0|0	0|0	0|0	.|.	0|0	0|0	0|0	0|0	0|1	1|1	0|0	0|0	0|0	.|.	0|0	0|0	0|1	0|0	0|0	0|0	0|0	0|0	0|0	0|0	0|0	0|0	0|0	0|0	0|1	0|0	0|0	0|0	0|0	0|0	0|0	0|0	0|0	0|0
2	63175293	2_63175293	C	A	.	PASS	.	GT	.|.	.|.	.|.	.|.	.|.	.|.	.|.	.|.	.|.	.|.	.|.	.|.	.|.	.|.	.|.	.|.	.|.	.|.	.|.	.|.	.|.	.|.	.|.	.|.	.|.	.|.	.|.	.|.	.|.	.|.	.|.	.|.	.|.	.|.	.|.	.|.	.|.	.|.	.|.	.|.	.|.
2	63175302	2_63175302	T	A	.	PASS	.	GT	.|.	.|.	.|.	.|.	.|.	.|.	.|.	.|.	.|.	.|.	.|.	.|.	.|.	.|.	.|.	.|.	.|.	.|.	.|.	.|.	.|.	.|.	.|.	.|.	.|.	.|.	.|.	.|.	.|.	.|.	.|.	.|.	.|.	.|.	.|.	.|.	.|.	.|.	.|.	.|.	.|.
2	63175306	2_63175306	G	A	.	PASS	.	GT	.|.	.|.	.|.	.|.	.|.	.|.	.|.	.|.	.|.	.|.	.|.	.|.	.|.	.|.	.|.	.|.	.|.	.|.	.|.	.|.	.|.	.|.	.|.	.|.	.|.	.|.	.|.	.|.	.|.	.|.	.|.	.|.	.|.	.|.	.|.	.|.	.|.	.|.	.|.	.|.	.|.
2	63175310	2_63175310	C	T	.	PASS	.	GT	.|.	.|.	.|.	.|.	.|.	.|.	.|.	.|.	.|.	.|.	.|.	.|.	.|.	.|.	.|.	.|.	.|.	.|.	.|.	.|.	.|.	.|.	.|.	.|.	.|.	.|.	.|.	.|.	.|.	.|.	.|.	.|.	.|.	.|.	.|.	.|.	.|.	.|.	.|.	.|.	.|.
2	63175311	2_63175311	G	T	.	PASS	.	GT	.|.	.|.	.|.	.|.	.|.	.|.	.|.	.|.	.|.	.|.	.|.	.|.	.|.	.|.	.|.	.|.	.|.	.|.	.|.	.|.	.|.	.|.	.|.	.|.	.|.	.|.	.|.	.|.	.|.	.|.	.|.	.|.	.|.	.|.	.|.	.|.	.|.	.|.	.|.	.|.	.|.
2	63175318	2_63175318	A	G	.	PASS	.	GT	.|.	.|.	.|.	.|.	.|.	.|.	.|.	.|.	.|.	.|.	.|.	.|.	.|.	.|.	.|.	.|.	.|.	.|.	.|.	.|.	.|.	.|.	.|.	.|.	.|.	.|.	.|.	.|.	.|.	.|.	.|.	.|.	.|.	.|.	.|.	.|.	.|.	.|.	.|.	.|.	.|.
2	63175330	2_63175330	T	C	.	PASS	.	GT	.|.	.|.	.|.	.|.	.|.	.|.	.|.	.|.	.|.	.|.	.|.	.|.	.|.	.|.	.|.	.|.	.|.	.|.	.|.	.|.	.|.	.|.	.|.	.|.	.|.	.|.	.|.	.|.	.|.	.|.	.|.	.|.	.|.	.|.	.|.	.|.	.|.	.|.	.|.	.|.	.|.
2	63175336	2_63175336	C	T	.	PASS	.	GT	.|.	.|.	.|.	.|.	.|.	.|.	.|.	.|.	.|.	.|.	.|.	.|.	.|.	.|.	.|.	.|.	.|.	.|.	.|.	.|.	.|.	.|.	.|.	.|.	.|.	.|.	.|.	.|.	.|.	.|.	.|.	.|.	.|.	.|.	.|.	.|.	.|.	.|.	.|.	.|.	.|.
2	63175338	2_63175338	G	A	.	PASS	.	GT	.|.	.|.	.|.	.|.	.|.	.|.	.|.	.|.	.|.	.|.	.|.	.|.	.|.	.|.	.|.	.|.	.|.	.|.	.|.	.|.	.|.	.|.	.|.	.|.	.|.	.|.	.|.	.|.	.|.	.|.	.|.	.|.	.|.	.|.	.|.	.|.	.|.	.|.	.|.	.|.	.|.
2	63175349	2_63175349	T	C	.	PASS	.	GT	.|.	.|.	.|.	.|.	.|.	.|.	.|.	.|.	.|.	.|.	.|.	.|.	.|.	.|.	.|.	.|.	.|.	.|.	.|.	.|.	.|.	.|.	.|.	.|.	.|.	.|.	.|.	.|.	.|.	.|.	.|.	.|.	.|.	.|.	.|.	.|.	.|.	.|.	.|.	.|.	.|.
2	63175355	2_63175355	A	G	.	PASS	.	GT	.|.	.|.	.|.	.|.	.|.	.|.	.|.	.|.	.|.	.|.	.|.	.|.	.|.	.|.	.|.	.|.	.|.	.|.	.|.	.|.	.|.	.|.	.|.	.|.	.|.	.|.	.|.	.|.	.|.	.|.	.|.	.|.	.|.	.|.	.|.	.|.	.|.	.|.	.|.	.|.	.|.
2	63175373	2_63175373	C	A	.	PASS	.	GT	0|0	0|0	0|0	0|0	0|0	0|0	0|0	0|0	0|0	0|0	0|0	0|1	0|1	0|0	0|0	0|0	.|.	0|0	0|0	0|1	0|0	0|0	0|0	0|0	0|0	0|0	0|0	0|0	0|0	0|0	0|0	0|1	0|0	0|0	0|0	0|0	0|0	0|0	0|0	0|0	0|0
2	63175383	2_63175383	C	T	.	PASS	.	GT	0|0	0|0	0|0	0|0	0|0	0|0	0|0	0|0	0|0	0|0	0|0	0|1	0|1	0|0	0|0	0|0	.|.	0|0	0|0	0|1	0|0	0|0	0|0	0|0	0|0	0|0	0|0	0|0	0|0	0|0	0|0	0|1	0|0	0|0	0|0	0|0	0|0	0|0	0|0	0|0	0|0
2	63175424	2_63175424	A	G	.	PASS	.	GT	.|.	.|.	.|.	.|.	.|.	.|.	.|.	.|.	.|.	.|.	.|.	.|.	.|.	.|.	.|.	.|.	.|.	.|.	.|.	.|.	.|.	.|.	.|.	.|.	.|.	.|.	.|.	.|.	.|.	.|.	.|.	.|.	.|.	.|.	.|.	.|.	.|.	.|.	.|.	.|.	.|.
2	63175436	2_63175436	A	G	.	PASS	.	GT	.|.	.|.	.|.	.|.	.|.	.|.	.|.	.|.	.|.	.|.	.|.	.|.	.|.	.|.	.|.	.|.	.|.	.|.	.|.	.|.	.|.	.|.	.|.	.|.	.|.	.|.	.|.	.|.	.|.	.|.	.|.	.|.	.|.	.|.	.|.	.|.	.|.	.|.	.|.	.|.	.|.
2	63175438	2_63175438	C	T	.	PASS	.	GT	.|.	.|.	.|.	.|.	.|.	.|.	.|.	.|.	.|.	.|.	.|.	.|.	.|.	.|.	.|.	.|.	.|.	.|.	.|.	.|.	.|.	.|.	.|.	.|.	.|.	.|.	.|.	.|.	.|.	.|.	.|.	.|.	.|.	.|.	.|.	.|.	.|.	.|.	.|.	.|.	.|.
2	63175513	2_63175513	T	C	.	PASS	.	GT	1|1	1|1	1|1	1|1	1|1	1|1	1|1	1|1	1|1	1|1	0|0	1|1	1|1	1|1	0|1	0|1	0|1	1|1	1|1	1|1	1|1	1|1	0|1	1|1	1|1	0|1	0|1	0|1	0|1	1|1	0|1	1|1	1|1	0|0	1|1	1|1	0|1	0|1	1|1	0|1	1|1
2	63175525	2_63175525	T	C	.	PASS	.	GT	0|0	0|0	0|0	0|0	0|0	0|0	0|0	0|0	0|0	0|0	0|0	1|1	0|1	0|0	0|0	0|0	0|0	.|.	0|0	0|1	0|0	0|0	0|0	0|0	0|0	0|0	0|0	0|0	0|0	0|0	0|0	0|1	0|0	0|0	0|0	0|0	0|0	0|0	0|0	0|0	0|0
2	63175546	2_63175546	G	A	.	PASS	.	GT	0|0	0|0	0|0	0|0	0|0	0|0	0|0	0|0	0|0	0|0	0|1	0|1	0|1	0|1	0|1	0|1	0|1	.|.	1|1	0|0	0|1	0|0	0|0	0|0	0|1	0|1	0|0	0|0	0|0	0|0	0|1	0|0	0|0	0|0	0|0	0|1	0|1	0|0	0|0	0|0	0|1
2	63175572	2_63175572	A	G	.	PASS	.	GT	0|0	0|0	0|0	0|0	0|0	0|0	0|0	0|0	0|0	0|0	0|0	0|0	0|0	0|0	0|0	0|0	0|0	0|0	0|0	0|0	0|0	0|0	0|0	0|1	0|0	0|0	0|0	0|0	0|0	0|0	0|0	0|0	0|0	0|0	0|0	0|0	0|0	0|0	0|0	0|0	0|0
2	63175576	2_63175576	C	T	.	PASS	.	GT	.|.	.|.	.|.	.|.	.|.	.|.	.|.	.|.	.|.	.|.	.|.	.|.	.|.	.|.	.|.	.|.	.|.	.|.	.|.	.|.	.|.	.|.	.|.	.|.	.|.	.|.	.|.	.|.	.|.	.|.	.|.	.|.	.|.	.|.	.|.	.|.	.|.	.|.	.|.	.|.	.|.
2	63175577	2_63175577	A	G	.	PASS	.	GT	.|.	.|.	.|.	.|.	.|.	.|.	.|.	.|.	.|.	.|.	.|.	.|.	.|.	.|.	.|.	.|.	.|.	.|.	.|.	.|.	.|.	.|.	.|.	.|.	.|.	.|.	.|.	.|.	.|.	.|.	.|.	.|.	.|.	.|.	.|.	.|.	.|.	.|.	.|.	.|.	.|.
2	63175611	2_63175611	C	A	.	PASS	.	GT	.|.	.|.	.|.	.|.	.|.	.|.	.|.	.|.	.|.	.|.	.|.	.|.	.|.	.|.	.|.	.|.	.|.	.|.	.|.	.|.	.|.	.|.	.|.	.|.	.|.	.|.	.|.	.|.	.|.	.|.	.|.	.|.	.|.	.|.	.|.	.|.	.|.	.|.	.|.	.|.	.|.
2	63175612	2_63175612	G	A	.	PASS	.	GT	1|1	1|1	1|1	1|1	1|1	1|1	1|1	1|1	1|1	1|1	0|0	0|0	0|1	0|1	0|0	0|0	0|0	0|0	0|0	0|1	0|1	1|1	0|1	1|1	1|1	0|0	0|1	0|1	1|1	1|1	0|0	1|1	1|1	0|0	1|1	0|1	0|0	0|1	1|1	0|1	0|1
2	63175635	2_63175635	C	T	.	PASS	.	GT	.|.	.|.	.|.	.|.	.|.	.|.	.|.	.|.	.|.	.|.	.|.	.|.	.|.	.|.	.|.	.|.	.|.	.|.	.|.	.|.	.|.	.|.	.|.	.|.	.|.	.|.	.|.	.|.	.|.	.|.	.|.	.|.	.|.	.|.	.|.	.|.	.|.	.|.	.|.	.|.	.|.
2	63175642	2_63175642	T	C	.	PASS	.	GT	.|.	.|.	.|.	.|.	.|.	.|.	.|.	.|.	.|.	.|.	.|.	.|.	.|.	.|.	.|.	.|.	.|.	.|.	.|.	.|.	.|.	.|.	.|.	.|.	.|.	.|.	.|.	.|.	.|.	.|.	.|.	.|.	.|.	.|.	.|.	.|.	.|.	.|.	.|.	.|.	.|.
2	63175662	2_63175662	C	T	.	PASS	.	GT	0|0	0|0	0|0	0|0	0|0	0|0	0|0	0|0	0|0	0|0	0|1	1|1	0|1	0|1	0|1	0|1	0|0	1|1	1|1	1|1	0|1	0|0	0|0	0|0	0|0	0|1	0|0	0|0	0|0	0|0	0|1	0|0	0|0	0|0	0|0	0|1	0|1	0|0	0|0	0|0	0|1
2	63175664	2_63175664	G	A	.	PASS	.	GT	0|1	0|0	0|1	0|0	0|0	0|0	0|0	0|0	0|0	0|0	0|1	0|1	0|1	1|1	0|1	0|1	0|0	1|1	1|1	1|1	0|1	0|0	0|1	0|1	1|1	0|1	0|1	0|1	0|1	1|1	0|1	0|1	1|1	0|0	0|1	1|1	0|1	0|1	1|1	0|1	1|1
2	63175681	2_63175681	T	G	.	PASS	.	GT	.|.	.|.	.|.	.|.	.|.	.|.	.|.	.|.	.|.	.|.	.|.	.|.	.|.	.|.	.|.	.|.	.|.	.|.	.|.	.|.	.|.	.|.	.|.	.|.	.|.	.|.	.|.	.|.	.|.	.|.	.|.	.|.	.|.	.|.	.|.	.|.	.|.	.|.	.|.	.|.	.|.
2	63175682	2_63175682	A	G	.	PASS	.	GT	.|.	.|.	.|.	.|.	.|.	.|.	.|.	.|.	.|.	.|.	.|.	.|.	.|.	.|.	.|.	.|.	.|.	.|.	.|.	.|.	.|.	.|.	.|.	.|.	.|.	.|.	.|.	.|.	.|.	.|.	.|.	.|.	.|.	.|.	.|.	.|.	.|.	.|.	.|.	.|.	.|.
2	63175696	2_63175696	C	T	.	PASS	.	GT	.|.	.|.	.|.	.|.	.|.	.|.	.|.	.|.	.|.	.|.	.|.	.|.	.|.	.|.	.|.	.|.	.|.	.|.	.|.	.|.	.|.	.|.	.|.	.|.	.|.	.|.	.|.	.|.	.|.	.|.	.|.	.|.	.|.	.|.	.|.	.|.	.|.	.|.	.|.	.|.	.|.
2	63175698	2_63175698	A	G	.	PASS	.	GT	.|.	.|.	.|.	.|.	.|.	.|.	.|.	.|.	.|.	.|.	.|.	.|.	.|.	.|.	.|.	.|.	.|.	.|.	.|.	.|.	.|.	.|.	.|.	.|.	.|.	.|.	.|.	.|.	.|.	.|.	.|.	.|.	.|.	.|.	.|.	.|.	.|.	.|.	.|.	.|.	.|.
2	63175748	2_63175748	T	C	.	PASS	.	GT	.|.	.|.	.|.	.|.	.|.	.|.	.|.	.|.	.|.	.|.	.|.	.|.	.|.	.|.	.|.	.|.	.|.	.|.	.|.	.|.	.|.	.|.	.|.	.|.	.|.	.|.	.|.	.|.	.|.	.|.	.|.	.|.	.|.	.|.	.|.	.|.	.|.	.|.	.|.	.|.	.|.
2	63175755	2_63175755	T	C	.	PASS	.	GT	.|.	.|.	.|.	.|.	.|.	.|.	.|.	.|.	.|.	.|.	.|.	.|.	.|.	.|.	.|.	.|.	.|.	.|.	.|.	.|.	.|.	.|.	.|.	.|.	.|.	.|.	.|.	.|.	.|.	.|.	.|.	.|.	.|.	.|.	.|.	.|.	.|.	.|.	.|.	.|.	.|.
2	63175757	2_63175757	G	T	.	PASS	.	GT	.|.	.|.	.|.	.|.	.|.	.|.	.|.	.|.	.|.	.|.	.|.	.|.	.|.	.|.	.|.	.|.	.|.	.|.	.|.	.|.	.|.	.|.	.|.	.|.	.|.	.|.	.|.	.|.	.|.	.|.	.|.	.|.	.|.	.|.	.|.	.|.	.|.	.|.	.|.	.|.	.|.
2	63175760	2_63175760	G	A	.	PASS	.	GT	.|.	.|.	.|.	.|.	.|.	.|.	.|.	.|.	.|.	.|.	.|.	.|.	.|.	.|.	.|.	.|.	.|.	.|.	.|.	.|.	.|.	.|.	.|.	.|.	.|.	.|.	.|.	.|.	.|.	.|.	.|.	.|.	.|.	.|.	.|.	.|.	.|.	.|.	.|.	.|.	.|.
2	63175763	2_63175763	C	G	.	PASS	.	GT	.|.	.|.	.|.	.|.	.|.	.|.	.|.	.|.	.|.	.|.	.|.	.|.	.|.	.|.	.|.	.|.	.|.	.|.	.|.	.|.	.|.	.|.	.|.	.|.	.|.	.|.	.|.	.|.	.|.	.|.	.|.	.|.	.|.	.|.	.|.	.|.	.|.	.|.	.|.	.|.	.|.
2	63175814	2_63175814	C	T	.	PASS	.	GT	0|0	0|0	0|0	0|0	0|0	0|0	0|0	0|0	0|0	0|0	0|0	0|0	0|0	0|0	0|0	0|0	0|0	0|0	0|0	0|0	0|0	0|0	0|0	0|1	0|0	0|0	0|0	0|0	0|0	0|0	0|0	0|0	0|0	0|0	0|0	0|0	0|0	0|0	0|0	0|0	0|0
2	63175817	2_63175817	A	G	.	PASS	.	GT	0|0	0|0	0|0	0|0	0|0	0|0	0|0	0|0	0|0	0|0	0|0	0|1	0|1	0|0	0|0	0|0	0|0	0|0	0|0	0|0	0|0	0|0	0|0	0|0	0|0	0|0	0|0	0|0	0|0	0|0	0|0	0|1	0|0	0|0	0|0	0|0	0|0	0|0	0|0	0|0	0|0
2	63175848	2_63175848	A	G	.	PASS	.	GT	0|0	0|0	0|0	0|0	0|0	0|0	0|0	0|0	0|0	0|0	0|0	0|0	0|0	0|0	0|0	0|0	0|0	0|0	0|0	0|0	0|0	1|1	0|0	0|0	0|0	0|0	0|0	0|0	0|0	0|0	0|0	0|0	0|0	0|0	0|0	0|0	0|0	0|0	0|0	0|0	0|0
2	63175866	2_63175866	A	T	.	PASS	.	GT	0|0	0|0	0|0	0|0	0|0	0|0	0|0	0|0	0|0	.|.	0|0	0|0	0|0	0|0	0|0	0|0	0|0	0|0	0|0	0|0	0|0	0|0	0|0	0|0	0|0	0|0	0|0	0|0	0|0	0|0	0|0	0|0	0|0	0|0	0|0	0|0	0|0	0|0	0|0	0|0	0|0
2	63175890	2_63175890	G	T	.	PASS	.	GT	0|0	0|0	0|0	0|0	0|0	0|0	0|0	0|0	0|0	0|0	0|0	0|0	0|0	0|0	0|0	0|0	0|0	0|0	0|0	0|0	0|0	0|0	0|0	0|0	0|0	0|0	0|0	0|0	0|0	0|0	0|0	0|0	0|0	0|0	0|0	0|0	0|0	0|0	0|0	0|0	0|0
2	63175933	2_63175933	G	A	.	PASS	.	GT	.|.	.|.	.|.	.|.	.|.	.|.	.|.	.|.	.|.	.|.	.|.	.|.	.|.	.|.	.|.	.|.	.|.	.|.	.|.	.|.	.|.	.|.	.|.	.|.	.|.	.|.	.|.	.|.	.|.	.|.	.|.	.|.	.|.	.|.	.|.	.|.	.|.	.|.	.|.	.|.	.|.
2	63175949	2_63175949	G	A	.	PASS	.	GT	.|.	.|.	.|.	.|.	.|.	.|.	.|.	.|.	.|.	.|.	.|.	.|.	.|.	.|.	.|.	.|.	.|.	.|.	.|.	.|.	.|.	.|.	.|.	.|.	.|.	.|.	.|.	.|.	.|.	.|.	.|.	.|.	.|.	.|.	.|.	.|.	.|.	.|.	.|.	.|.	.|.
2	63175982	2_63175982	G	A	.	PASS	.	GT	1|1	1|1	1|1	1|1	1|1	1|1	.|.	1|1	1|1	1|1	.|.	1|1	1|1	1|1	0|1	0|1	0|0	1|1	1|1	1|1	0|1	1|1	0|1	1|1	1|1	0|0	0|1	0|1	1|1	1|1	0|1	1|1	1|1	0|0	1|1	1|1	0|1	0|1	1|1	0|1	1|1
2	63175998	2_63175998	T	G	.	PASS	.	GT	0|1	0|0	0|1	0|0	0|0	0|0	0|0	0|0	0|0	0|0	0|0	0|1	0|1	1|1	0|0	0|0	0|0	0|0	0|0	.|.	0|0	0|0	0|1	0|1	0|1	0|0	0|1	0|1	0|1	1|1	0|0	1|1	1|1	0|0	0|1	0|1	0|0	0|1	1|1	0|0	0|1
2	63176004	2_63176004	A	G	.	PASS	.	GT	0|0	0|0	0|0	0|0	0|0	0|0	0|0	0|0	0|0	0|0	0|0	0|0	0|0	0|0	0|0	0|0	0|0	0|0	0|0	.|.	0|0	0|0	0|0	0|0	0|0	0|0	0|0	0|0	0|0	0|0	0|0	0|0	0|0	0|0	0|0	0|0	0|0	0|0	0|0	0|0	0|0
2	63176097	2_63176097	A	G	.	PASS	.	GT	0|0	0|0	0|0	0|0	0|0	0|0	0|0	0|0	0|0	0|0	0|0	0|0	0|0	0|0	0|0	0|0	0|0	0|0	0|0	0|0	0|0	0|0	0|0	0|0	0|0	0|0	0|0	0|0	0|1	0|0	0|0	0|0	0|0	0|0	0|0	0|0	0|0	0|0	0|0	0|0	0|0
2	63176101	2_63176101	T	A	.	PASS	.	GT	0|1	0|0	0|1	0|0	0|0	0|0	0|0	0|0	0|0	0|0	0|0	0|0	0|0	0|0	0|0	0|0	0|0	0|0	0|0	0|0	0|0	0|0	0|0	0|0	0|0	0|0	0|0	0|0	0|1	0|0	0|0	0|0	0|0	0|0	0|1	0|0	0|0	0|0	0|0	0|0	0|0
2	63176152	2_63176152	T	C	.	PASS	.	GT	.|.	.|.	.|.	.|.	.|.	.|.	.|.	.|.	.|.	.|.	.|.	.|.	.|.	.|.	.|.	.|.	.|.	.|.	.|.	.|.	.|.	.|.	.|.	.|.	.|.	.|.	.|.	.|.	.|.	.|.	.|.	.|.	.|.	.|.	.|.	.|.	.|.	.|.	.|.	.|.	.|.
2	63176169	2_63176169	A	C	.	PASS	.	GT	.|.	.|.	.|.	.|.	.|.	.|.	.|.	.|.	.|.	.|.	.|.	.|.	.|.	.|.	.|.	.|.	.|.	.|.	.|.	.|.	.|.	.|.	.|.	.|.	.|.	.|.	.|.	.|.	.|.	.|.	.|.	.|.	.|.	.|.	.|.	.|.	.|.	.|.	.|.	.|.	.|.
2	63176183	2_63176183	T	C	.	PASS	.	GT	.|.	.|.	.|.	.|.	.|.	.|.	.|.	.|.	.|.	.|.	.|.	.|.	.|.	.|.	.|.	.|.	.|.	.|.	.|.	.|.	.|.	.|.	.|.	.|.	.|.	.|.	.|.	.|.	.|.	.|.	.|.	.|.	.|.	.|.	.|.	.|.	.|.	.|.	.|.	.|.	.|.
2	63176186	2_63176186	A	T	.	PASS	.	GT	0|0	0|0	0|0	0|0	0|0	0|0	0|0	0|0	0|0	0|0	0|0	0|0	0|0	0|0	0|0	0|0	0|0	0|0	0|0	0|0	0|0	0|0	0|0	0|0	0|0	0|0	0|0	0|0	0|0	0|0	0|0	0|0	0|0	0|0	0|0	0|0	0|0	0|0	0|0	0|0	0|0
2	63176229	2_63176229	T	C	.	PASS	.	GT	.|.	.|.	.|.	.|.	.|.	.|.	.|.	.|.	.|.	.|.	.|.	.|.	.|.	.|.	.|.	.|.	.|.	.|.	.|.	.|.	.|.	.|.	.|.	.|.	.|.	.|.	.|.	.|.	.|.	.|.	.|.	.|.	.|.	.|.	.|.	.|.	.|.	.|.	.|.	.|.	.|.
2	63176230	2_63176230	G	A	.	PASS	.	GT	.|.	.|.	.|.	.|.	.|.	.|.	.|.	.|.	.|.	.|.	.|.	.|.	.|.	.|.	.|.	.|.	.|.	.|.	.|.	.|.	.|.	.|.	.|.	.|.	.|.	.|.	.|.	.|.	.|.	.|.	.|.	.|.	.|.	.|.	.|.	.|.	.|.	.|.	.|.	.|.	.|.
2	63176233	2_63176233	G	A	.	PASS	.	GT	.|.	.|.	.|.	.|.	.|.	.|.	.|.	.|.	.|.	.|.	.|.	.|.	.|.	.|.	.|.	.|.	.|.	.|.	.|.	.|.	.|.	.|.	.|.	.|.	.|.	.|.	.|.	.|.	.|.	.|.	.|.	.|.	.|.	.|.	.|.	.|.	.|.	.|.	.|.	.|.	.|.
2	63176236	2_63176236	G	A	.	PASS	.	GT	.|.	.|.	.|.	.|.	.|.	.|.	.|.	.|.	.|.	.|.	.|.	.|.	.|.	.|.	.|.	.|.	.|.	.|.	.|.	.|.	.|.	.|.	.|.	.|.	.|.	.|.	.|.	.|.	.|.	.|.	.|.	.|.	.|.	.|.	.|.	.|.	.|.	.|.	.|.	.|.	.|.
2	63176256	2_63176256	T	C	.	PASS	.	GT	0|1	0|0	1|1	0|0	0|0	0|0	0|0	0|0	0|0	0|0	.|.	0|1	0|1	1|1	0|1	0|1	0|1	1|1	1|1	0|1	1|1	0|1	0|1	0|1	0|1	0|0	0|1	0|1	1|1	1|1	0|1	0|1	1|1	0|0	0|1	1|1	0|1	0|1	1|1	0|0	1|1
2	63176264	2_63176264	G	A	.	PASS	.	GT	0|1	0|0	1|1	0|0	0|0	0|0	0|0	0|0	0|0	0|0	.|.	0|1	0|1	1|1	0|1	0|1	0|1	1|1	1|1	0|1	1|1	0|1	0|1	0|1	0|1	0|0	0|1	0|1	1|1	1|1	0|1	0|1	1|1	0|0	0|1	1|1	0|1	0|1	1|1	0|0	1|1
2	63176284	2_63176284	C	T	.	PASS	.	GT	0|0	0|0	0|0	0|0	0|0	0|0	0|0	0|0	0|0	0|0	.|.	0|0	0|0	0|0	0|0	0|0	0|0	0|0	0|0	0|0	0|0	0|0	0|0	0|0	0|0	0|0	0|0	0|0	0|1	0|0	0|0	0|0	0|0	0|0	0|0	0|0	0|0	0|0	0|0	0|0	0|0
2	63176310	2_63176310	T	A	.	PASS	.	GT	0|0	0|0	0|0	0|0	0|0	0|0	0|0	0|0	0|0	0|0	1|1	1|1	1|1	0|1	0|1	1|1	0|0	1|1	1|1	1|1	0|1	0|0	0|0	0|0	0|0	0|0	0|0	0|0	0|0	0|0	0|1	0|1	0|0	0|0	0|0	0|1	0|1	0|0	0|0	0|0	0|1
2	63176339	2_63176339	G	C	.	PASS	.	GT	1|1	1|1	1|1	1|1	1|1	1|1	1|1	1|1	1|1	.|.	0|1	1|1	1|1	1|1	0|1	0|1	0|0	1|1	1|1	1|1	1|1	0|1	1|1	1|1	1|1	0|0	0|1	0|1	1|1	1|1	0|1	1|1	1|1	0|0	1|1	1|1	0|1	0|1	1|1	0|1	1|1
2	63176371	2_63176371	C	T	.	PASS	.	GT	.|.	.|.	.|.	.|.	.|.	.|.	.|.	.|.	.|.	.|.	.|.	.|.	.|.	.|.	.|.	.|.	.|.	.|.	.|.	.|.	.|.	.|.	.|.	.|.	.|.	.|.	.|.	.|.	.|.	.|.	.|.	.|.	.|.	.|.	.|.	.|.	.|.	.|.	.|.	.|.	.|.
2	63176391	2_63176391	G	A	.	PASS	.	GT	0|0	0|0	.|.	0|0	0|0	0|0	0|0	0|0	0|0	0|0	0|0	0|0	0|0	0|0	0|0	0|0	0|0	0|0	0|0	0|0	0|0	0|0	0|0	0|1	0|1	0|0	0|0	0|0	0|1	0|0	0|0	0|0	0|0	0|0	0|0	0|0	0|0	0|0	0|0	0|1	0|0
2	63176438	2_63176438	C	T	.	PASS	.	GT	0|0	0|0	0|0	0|0	0|0	0|0	0|0	0|0	0|0	0|0	0|0	0|0	0|0	0|0	0|0	0|0	0|0	0|0	0|0	0|0	0|0	0|0	0|0	0|1	0|1	0|0	0|0	0|0	0|1	0|0	0|0	0|0	0|0	0|0	0|0	0|0	0|0	0|0	0|0	0|1	0|0
2	63176439	2_63176439	A	G	.	PASS	.	GT	1|1	1|1	1|1	1|1	1|1	1|1	1|1	1|1	1|1	1|1	0|1	1|1	1|1	1|1	0|1	0|1	0|0	1|1	1|1	1|1	1|1	0|1	1|1	1|1	1|1	0|0	0|1	0|1	1|1	1|1	0|1	1|1	1|1	0|0	1|1	1|1	0|1	0|1	1|1	0|1	1|1
2	63176455	2_63176455	T	C	.	PASS	.	GT	0|0	0|0	0|0	0|0	0|0	0|0	0|0	0|0	0|0	0|0	0|0	0|0	0|0	0|0	0|0	0|0	0|0	0|0	0|0	0|0	0|0	0|0	0|0	0|1	0|1	0|0	0|0	0|0	0|1	0|0	0|0	0|0	0|0	0|0	0|0	0|0	0|0	0|0	0|0	0|1	0|0
2	63176466	2_63176466	C	T	.	PASS	.	GT	0|0	0|0	0|0	0|0	0|0	0|0	0|0	0|0	0|0	0|0	0|0	0|0	0|0	0|0	0|0	0|0	0|0	0|0	0|0	0|0	0|0	0|0	0|0	0|1	0|1	0|0	0|0	0|0	0|0	0|0	0|0	0|0	0|0	0|0	0|0	0|0	0|0	0|0	0|0	0|1	0|0
2	63176481	2_63176481	C	T	.	PASS	.	GT	0|0	0|0	0|0	0|0	0|0	0|0	0|0	0|0	0|0	0|0	0|0	0|0	0|0	0|0	0|0	0|0	0|0	0|0	0|0	0|0	0|0	0|0	0|0	0|1	0|1	0|0	0|0	0|0	0|0	0|0	0|0	0|0	0|0	0|0	0|0	0|0	0|0	0|0	0|0	0|1	0|0
2	63176491	2_63176491	G	A	.	PASS	.	GT	.|.	.|.	.|.	.|.	.|.	.|.	.|.	.|.	.|.	.|.	.|.	.|.	.|.	.|.	.|.	.|.	.|.	.|.	.|.	.|.	.|.	.|.	.|.	.|.	.|.	.|.	.|.	.|.	.|.	.|.	.|.	.|.	.|.	.|.	.|.	.|.	.|.	.|.	.|.	.|.	.|.
2	63176497	2_63176497	C	T	.	PASS	.	GT	0|0	0|0	0|0	0|0	0|0	0|0	0|0	0|0	0|0	0|0	0|0	0|0	0|0	0|0	0|0	0|0	0|0	0|0	0|0	0|0	0|0	0|0	0|0	0|0	0|0	0|0	0|0	0|0	0|1	0|0	0|0	0|0	0|0	0|0	0|0	0|0	0|0	0|0	0|0	0|0	0|0
2	63176542	2_63176542	A	G	.	PASS	.	GT	0|1	0|0	0|1	0|0	0|0	0|0	0|0	0|0	0|0	0|0	0|0	0|0	0|0	0|0	0|0	0|0	0|0	0|0	0|0	0|0	0|0	0|0	0|0	0|0	0|0	0|0	0|0	0|0	0|1	0|0	0|0	0|0	0|0	0|0	0|1	0|0	0|0	0|0	0|0	0|0	0|0
2	63176551	2_63176551	G	A	.	PASS	.	GT	0|0	0|0	0|0	0|0	0|0	0|0	.|.	0|0	0|0	0|0	0|1	1|1	1|1	1|1	0|0	0|1	0|1	1|1	1|1	1|1	1|1	0|1	0|1	0|0	0|1	0|0	0|1	0|1	0|0	1|1	0|1	1|1	1|1	0|0	0|0	1|1	0|1	0|1	1|1	0|0	1|1
2	63176590	2_63176590	A	G	.	PASS	.	GT	0|0	0|0	0|0	0|0	0|0	0|0	0|0	0|0	0|0	0|0	0|1	1|1	1|1	0|1	0|1	0|1	0|1	1|1	1|1	1|1	0|1	0|0	0|0	0|0	0|0	0|0	0|0	0|0	0|0	0|0	0|1	0|1	0|0	0|0	0|0	0|1	0|1	0|0	0|0	0|0	0|1
2	63176599	2_63176599	G	A	.	PASS	.	GT	0|1	0|0	1|1	0|0	0|0	0|0	0|0	0|0	0|0	0|0	0|0	0|0	0|0	0|0	0|0	0|0	0|0	0|0	0|0	0|0	0|0	0|0	0|0	0|0	0|0	0|0	0|0	0|0	0|0	0|0	0|0	0|0	0|0	0|0	0|0	0|0	0|0	0|0	0|0	0|0	0|0
2	63176609	2_63176609	A	G	.	PASS	.	GT	0|1	0|0	.|.	0|0	0|0	0|0	0|0	0|0	0|0	0|0	0|0	0|0	0|0	0|0	0|0	0|0	0|0	0|0	0|0	0|0	0|0	0|0	0|0	0|0	0|0	0|0	0|0	0|0	0|1	0|0	0|0	0|0	0|0	0|0	0|1	0|0	0|0	0|0	0|0	0|0	0|0
2	63176621	2_63176621	G	A	.	PASS	.	GT	0|0	0|0	.|.	0|0	0|0	0|0	0|0	0|0	0|0	0|0	0|1	1|1	1|1	0|1	0|1	0|1	0|1	1|1	1|1	1|1	0|1	0|0	0|0	0|0	0|0	0|0	0|0	0|0	0|0	0|0	0|1	0|1	0|0	0|0	0|0	0|1	0|1	0|0	0|0	0|0	0|1
2	63176673	2_63176673	C	A	.	PASS	.	GT	0|1	0|0	0|0	0|0	0|0	0|0	.|.	0|0	0|0	0|0	0|0	0|0	0|0	0|0	0|0	0|0	0|0	0|0	0|0	0|0	0|0	0|0	0|0	0|0	0|0	0|0	0|0	0|0	0|1	0|0	0|0	0|0	0|0	0|0	0|1	0|0	0|0	0|0	0|0	0|0	0|0
2	63176693	2_63176693	A	G	.	PASS	.	GT	.|.	.|.	.|.	.|.	.|.	.|.	.|.	.|.	.|.	.|.	.|.	.|.	.|.	.|.	.|.	.|.	.|.	.|.	.|.	.|.	.|.	.|.	.|.	.|.	.|.	.|.	.|.	.|.	.|.	.|.	.|.	.|.	.|.	.|.	.|.	.|.	.|.	.|.	.|.	.|.	.|.
2	63176694	2_63176694	C	G	.	PASS	.	GT	.|.	.|.	.|.	.|.	.|.	.|.	.|.	.|.	.|.	.|.	.|.	.|.	.|.	.|.	.|.	.|.	.|.	.|.	.|.	.|.	.|.	.|.	.|.	.|.	.|.	.|.	.|.	.|.	.|.	.|.	.|.	.|.	.|.	.|.	.|.	.|.	.|.	.|.	.|.	.|.	.|.
2	63176700	2_63176700	A	G	.	PASS	.	GT	.|.	.|.	.|.	.|.	.|.	.|.	.|.	.|.	.|.	.|.	.|.	.|.	.|.	.|.	.|.	.|.	.|.	.|.	.|.	.|.	.|.	.|.	.|.	.|.	.|.	.|.	.|.	.|.	.|.	.|.	.|.	.|.	.|.	.|.	.|.	.|.	.|.	.|.	.|.	.|.	.|.
2	63176707	2_63176707	T	G	.	PASS	.	GT	.|.	.|.	.|.	.|.	.|.	.|.	.|.	.|.	.|.	.|.	.|.	.|.	.|.	.|.	.|.	.|.	.|.	.|.	.|.	.|.	.|.	.|.	.|.	.|.	.|.	.|.	.|.	.|.	.|.	.|.	.|.	.|.	.|.	.|.	.|.	.|.	.|.	.|.	.|.	.|.	.|.
2	63176723	2_63176723	G	A	.	PASS	.	GT	0|1	0|0	0|1	0|0	0|0	0|0	0|0	0|0	0|0	0|1	0|0	0|0	0|0	0|0	0|0	0|0	0|0	0|0	0|0	0|0	0|0	0|0	0|0	0|0	0|1	0|0	0|0	0|0	0|1	0|0	0|0	0|0	0|0	0|0	0|0	0|0	0|0	0|0	0|0	0|0	0|0
2	63176725	2_63176725	T	C	.	PASS	.	GT	0|1	0|0	0|1	0|0	0|0	0|0	0|0	0|0	0|0	0|0	0|0	0|0	0|0	0|0	0|0	0|0	0|0	0|0	0|0	0|0	0|0	0|0	0|0	0|0	0|0	0|0	0|0	0|0	0|1	0|0	0|0	0|0	0|0	0|0	0|1	0|0	0|0	0|0	0|0	0|0	0|0
2	63176795	2_63176795	A	C	.	PASS	.	GT	.|.	.|.	.|.	.|.	.|.	.|.	.|.	.|.	.|.	.|.	.|.	.|.	.|.	.|.	.|.	.|.	.|.	.|.	.|.	.|.	.|.	.|.	.|.	.|.	.|.	.|.	.|.	.|.	.|.	.|.	.|.	.|.	.|.	.|.	.|.	.|.	.|.	.|.	.|.	.|.	.|.
2	63176896	2_63176896	T	A	.	PASS	.	GT	0|0	0|0	0|0	0|0	0|0	0|0	0|0	0|0	0|0	0|0	.|.	0|0	0|0	0|0	0|0	0|0	0|0	0|0	0|0	0|0	0|0	0|0	0|0	0|1	0|0	0|0	0|0	0|0	0|0	0|0	0|0	0|0	0|0	0|0	0|0	0|0	0|0	0|0	0|0	0|0	0|0
2	63176924	2_63176924	C	G	.	PASS	.	GT	.|.	.|.	.|.	.|.	.|.	.|.	.|.	.|.	.|.	.|.	.|.	.|.	.|.	.|.	.|.	.|.	.|.	.|.	.|.	.|.	.|.	.|.	.|.	.|.	.|.	.|.	.|.	.|.	.|.	.|.	.|.	.|.	.|.	.|.	.|.	.|.	.|.	.|.	.|.	.|.	.|.
2	63176930	2_63176930	C	T	.	PASS	.	GT	0|1	1|1	0|1	1|1	1|1	1|1	1|1	1|1	1|1	0|0	1|1	.|.	0|1	0|0	0|0	1|1	0|1	0|0	0|0	1|1	0|1	1|1	0|1	1|1	0|1	1|1	1|1	1|1	0|1	1|1	0|1	1|1	1|1	1|1	1|1	0|1	0|1	1|1	1|1	1|1	0|0
2	63176931	2_63176931	A	G	.	PASS	.	GT	0|1	1|1	0|1	1|1	1|1	1|1	1|1	1|1	1|1	0|0	1|1	.|.	0|1	0|0	0|0	0|1	0|1	0|0	0|0	1|1	0|1	1|1	0|1	1|1	0|1	1|1	1|1	1|1	0|1	1|1	0|1	1|1	1|1	1|1	1|1	0|1	0|1	1|1	1|1	1|1	0|0
2	63176953	2_63176953	G	A	.	PASS	.	GT	0|0	0|0	0|0	0|0	0|0	0|0	0|0	0|0	0|0	0|0	0|0	0|0	0|0	0|0	0|0	0|0	0|0	0|0	0|0	0|0	0|0	0|0	0|0	0|0	0|0	0|0	0|0	0|0	0|1	0|0	0|0	0|0	0|0	0|0	0|0	0|0	0|0	0|0	0|0	0|0	0|0
2	63177038	2_63177038	A	G	.	PASS	.	GT	0|0	1|1	0|0	1|1	1|1	1|1	.|.	1|1	1|1	.|.	0|0	0|0	.|.	0|0	0|0	0|0	0|0	0|0	0|0	.|.	0|0	0|0	0|1	0|0	0|0	0|0	0|0	0|0	0|0	0|0	0|0	0|0	0|0	0|0	0|1	0|0	0|0	0|0	0|0	0|0	0|0
2	63177057	2_63177057	A	T	.	PASS	.	GT	0|0	.|.	0|0	0|0	0|0	0|0	.|.	0|0	0|0	.|.	0|0	0|0	.|.	0|1	0|0	0|0	0|0	.|.	0|0	.|.	0|0	0|0	0|0	0|1	0|1	0|0	0|1	0|1	0|0	1|1	0|0	0|1	1|1	0|0	0|0	0|1	0|0	0|1	1|1	0|1	0|0
2	63177149	2_63177149	G	A	.	PASS	.	GT	0|0	1|1	0|0	1|1	1|1	1|1	1|1	1|1	.|.	1|1	.|.	0|0	0|1	0|0	0|1	0|0	0|1	0|0	0|0	1|1	0|0	0|1	1|1	0|1	0|0	1|1	0|1	0|1	0|0	0|0	0|1	0|1	0|0	1|1	0|1	0|0	0|1	0|1	0|0	0|1	0|0
2	63177178	2_63177178	T	C	.	PASS	.	GT	0|0	0|0	0|0	0|0	0|0	0|0	0|0	0|0	0|0	0|0	0|0	0|0	0|0	0|0	0|0	0|0	.|.	0|0	.|.	0|0	0|0	0|0	0|0	0|1	0|0	0|0	0|0	0|0	0|0	0|0	0|0	0|0	0|0	0|0	0|0	0|0	0|0	0|0	0|0	0|0	0|0
2	63177219	2_63177219	C	T	.	PASS	.	GT	1|1	0|0	1|1	0|0	0|0	0|0	0|0	0|0	.|.	0|0	0|0	1|1	0|0	0|0	0|1	0|1	1|1	1|1	.|.	0|0	1|1	0|1	0|0	0|0	0|1	0|0	0|0	0|0	1|1	0|0	0|1	0|0	0|0	0|0	0|1	0|1	0|1	0|0	0|0	0|0	0|1
2	63177220	2_63177220	G	A	.	PASS	.	GT	0|0	0|0	0|0	0|0	0|0	0|0	0|0	0|0	.|.	0|0	1|1	0|0	0|0	0|0	0|1	0|1	0|0	0|0	.|.	0|0	0|0	0|0	0|0	0|0	0|0	0|0	0|0	0|0	0|0	0|0	0|0	0|0	0|0	0|0	0|0	0|0	0|0	0|0	0|0	0|0	0|0
2	63177333	2_63177333	G	A	.	PASS	.	GT	.|.	.|.	.|.	.|.	.|.	.|.	.|.	.|.	.|.	.|.	.|.	.|.	.|.	.|.	.|.	.|.	.|.	.|.	.|.	.|.	.|.	.|.	.|.	.|.	.|.	.|.	.|.	.|.	.|.	.|.	.|.	.|.	.|.	.|.	.|.	.|.	.|.	.|.	.|.	.|.	.|.
2	63177406	2_63177406	T	C	.	PASS	.	GT	0|0	1|1	0|0	1|1	1|1	1|1	1|1	1|1	1|1	1|1	.|.	0|0	0|1	0|1	0|0	0|0	0|0	0|0	0|0	0|1	0|0	0|0	0|1	0|1	0|1	0|0	0|1	0|1	0|0	1|1	0|0	1|1	1|1	0|0	0|1	0|1	0|0	0|1	1|1	0|1	0|0
2	63177452	2_63177452	A	G	.	PASS	.	GT	0|1	0|0	0|1	0|0	0|0	0|0	0|0	.|.	0|0	0|0	.|.	0|1	0|1	0|1	0|0	0|0	0|0	0|0	0|0	0|1	0|1	0|1	0|1	1|1	1|1	0|0	0|1	0|1	0|1	1|1	0|0	1|1	1|1	0|0	0|1	0|1	0|0	0|1	1|1	0|1	0|0
2	63177492	2_63177492	T	C	.	PASS	.	GT	0|0	1|1	0|0	1|1	1|1	1|1	1|1	.|.	1|1	0|1	.|.	0|0	0|0	0|0	0|0	0|0	0|0	0|0	0|0	0|0	0|0	0|0	0|1	0|0	0|0	0|0	0|0	0|0	0|0	0|0	0|0	0|0	0|0	0|0	0|1	0|0	0|0	0|0	0|0	0|0	0|0
2	63177538	2_63177538	A	C	.	PASS	.	GT	0|1	0|0	0|1	0|0	0|0	0|0	0|0	.|.	0|0	0|1	0|0	0|0	0|0	0|0	0|0	0|0	0|0	0|0	0|0	0|0	0|0	0|0	0|0	0|0	0|0	0|0	0|0	0|0	0|0	0|0	0|0	0|0	0|0	0|0	0|0	0|0	0|0	0|0	0|0	0|0	0|0
2	63177561	2_63177561	C	T	.	PASS	.	GT	0|1	1|1	0|1	1|1	1|1	1|1	1|1	.|.	1|1	0|1	0|0	0|0	0|0	0|0	0|0	0|0	0|0	0|0	0|0	0|0	0|1	0|1	1|1	0|1	0|1	0|0	0|0	0|0	0|1	0|0	0|0	0|0	0|0	0|0	1|1	0|0	0|0	0|0	0|0	0|0	0|0
2	63177632	2_63177632	C	T	.	PASS	.	GT	0|1	1|1	0|1	1|1	1|1	1|1	1|1	.|.	1|1	0|1	0|0	0|0	0|0	0|0	0|0	0|0	0|0	0|0	0|0	.|.	0|1	0|1	1|1	0|1	0|1	0|0	0|0	0|0	0|1	0|0	0|0	0|0	0|0	0|0	1|1	0|0	0|0	0|0	0|0	0|0	0|0
2	63177692	2_63177692	G	T	.	PASS	.	GT	0|1	1|1	0|1	1|1	1|1	1|1	1|1	1|1	1|1	0|1	0|0	0|0	0|0	0|0	0|0	0|0	0|0	0|0	0|0	.|.	0|1	0|1	1|1	0|1	0|1	0|0	0|0	0|0	0|1	0|0	0|0	0|0	0|0	0|0	1|1	0|0	0|0	0|0	0|0	0|0	0|0
2	63177713	2_63177713	A	T	.	PASS	.	GT	.|.	.|.	.|.	.|.	.|.	.|.	.|.	.|.	.|.	.|.	.|.	.|.	.|.	.|.	.|.	.|.	.|.	.|.	.|.	.|.	.|.	.|.	.|.	.|.	.|.	.|.	.|.	.|.	.|.	.|.	.|.	.|.	.|.	.|.	.|.	.|.	.|.	.|.	.|.	.|.	.|.
2	63177715	2_63177715	A	G	.	PASS	.	GT	.|.	.|.	.|.	.|.	.|.	.|.	.|.	.|.	.|.	.|.	.|.	.|.	.|.	.|.	.|.	.|.	.|.	.|.	.|.	.|.	.|.	.|.	.|.	.|.	.|.	.|.	.|.	.|.	.|.	.|.	.|.	.|.	.|.	.|.	.|.	.|.	.|.	.|.	.|.	.|.	.|.
2	63177719	2_63177719	A	G	.	PASS	.	GT	.|.	.|.	.|.	.|.	.|.	.|.	.|.	.|.	.|.	.|.	.|.	.|.	.|.	.|.	.|.	.|.	.|.	.|.	.|.	.|.	.|.	.|.	.|.	.|.	.|.	.|.	.|.	.|.	.|.	.|.	.|.	.|.	.|.	.|.	.|.	.|.	.|.	.|.	.|.	.|.	.|.
2	63177720	2_63177720	T	C	.	PASS	.	GT	.|.	.|.	.|.	.|.	.|.	.|.	.|.	.|.	.|.	.|.	.|.	.|.	.|.	.|.	.|.	.|.	.|.	.|.	.|.	.|.	.|.	.|.	.|.	.|.	.|.	.|.	.|.	.|.	.|.	.|.	.|.	.|.	.|.	.|.	.|.	.|.	.|.	.|.	.|.	.|.	.|.
2	63177830	2_63177830	A	T	.	PASS	.	GT	0|0	0|0	0|0	0|0	0|0	0|0	.|.	0|1	0|1	0|0	0|0	0|0	0|0	0|0	0|0	0|0	0|0	0|0	0|0	0|0	0|0	0|0	0|1	0|1	0|0	0|0	0|0	0|0	0|0	0|0	0|0	0|0	0|0	0|0	0|1	0|0	0|0	0|0	0|0	0|0	0|0
2	63177878	2_63177878	T	C	.	PASS	.	GT	0|0	0|0	0|0	0|0	0|0	0|0	0|0	0|0	0|1	0|0	0|0	0|0	0|0	0|0	0|0	0|0	0|0	0|0	0|0	0|0	0|0	0|0	0|1	0|1	0|0	0|0	0|0	0|0	0|0	0|0	0|0	0|0	0|0	0|0	0|1	0|0	0|0	0|0	0|0	0|0	0|0
2	63177945	2_63177945	A	T	.	PASS	.	GT	0|0	0|0	0|0	0|0	0|0	0|0	.|.	0|0	0|0	0|0	0|0	0|0	0|0	0|0	0|0	0|0	0|0	0|0	0|0	0|0	0|0	0|0	0|0	0|0	0|0	0|0	0|0	0|0	0|1	0|0	0|0	0|0	0|0	0|0	0|0	0|0	0|0	0|0	0|0	0|0	0|0
2	63177952	2_63177952	G	A	.	PASS	.	GT	.|.	.|.	.|.	.|.	.|.	.|.	.|.	.|.	.|.	.|.	.|.	.|.	.|.	.|.	.|.	.|.	.|.	.|.	.|.	.|.	.|.	.|.	.|.	.|.	.|.	.|.	.|.	.|.	.|.	.|.	.|.	.|.	.|.	.|.	.|.	.|.	.|.	.|.	.|.	.|.	.|.
2	63177967	2_63177967	G	A	.	PASS	.	GT	.|.	.|.	.|.	.|.	.|.	.|.	.|.	.|.	.|.	.|.	.|.	.|.	.|.	.|.	.|.	.|.	.|.	.|.	.|.	.|.	.|.	.|.	.|.	.|.	.|.	.|.	.|.	.|.	.|.	.|.	.|.	.|.	.|.	.|.	.|.	.|.	.|.	.|.	.|.	.|.	.|.
2	63177974	2_63177974	G	T	.	PASS	.	GT	.|.	.|.	.|.	.|.	.|.	.|.	.|.	.|.	.|.	.|.	.|.	.|.	.|.	.|.	.|.	.|.	.|.	.|.	.|.	.|.	.|.	.|.	.|.	.|.	.|.	.|.	.|.	.|.	.|.	.|.	.|.	.|.	.|.	.|.	.|.	.|.	.|.	.|.	.|.	.|.	.|.
2	63177998	2_63177998	C	T	.	PASS	.	GT	0|0	0|0	0|0	0|0	0|0	0|0	0|0	0|0	0|0	0|0	0|0	0|0	0|0	0|0	0|0	0|0	0|0	0|0	0|0	0|0	0|0	0|0	0|1	0|0	0|1	0|0	0|0	0|0	0|0	0|0	0|0	0|0	0|0	0|0	0|0	0|0	0|0	0|0	0|0	0|0	0|0
2	63178030	2_63178030	T	C	.	PASS	.	GT	0|0	0|0	0|0	0|0	0|0	0|0	.|.	0|1	0|1	0|0	0|0	0|1	0|1	0|0	0|0	0|0	0|0	0|0	0|0	0|0	0|1	0|1	0|1	0|1	0|0	0|0	0|0	0|0	0|0	0|0	0|0	0|1	0|0	0|0	0|1	0|0	0|0	0|0	0|0	0|0	0|0
2	63178033	2_63178033	C	T	.	PASS	.	GT	0|0	0|0	0|0	0|0	0|0	0|0	.|.	0|1	0|1	0|0	0|0	1|1	0|1	0|0	0|0	0|0	0|0	0|0	0|0	0|0	0|1	0|1	0|1	0|1	0|0	0|0	0|0	0|0	0|0	0|0	0|0	0|1	0|0	0|0	0|1	0|0	0|0	0|0	0|0	0|0	0|0
2	63178060	2_63178060	T	C	.	PASS	.	GT	0|0	0|0	0|0	0|0	0|0	0|0	.|.	0|1	0|1	0|0	0|0	0|0	0|0	0|0	0|0	.|.	0|0	0|0	0|0	0|0	0|0	0|0	0|0	0|0	0|0	0|0	0|0	0|0	0|0	0|0	0|0	0|0	0|0	0|0	0|1	0|0	0|0	0|0	0|0	0|0	0|0
2	63178186	2_63178186	A	G	.	PASS	.	GT	0|0	0|0	0|0	0|0	0|0	0|0	.|.	0|0	0|0	0|0	0|0	0|0	0|0	0|0	0|0	0|0	0|0	0|0	0|0	0|0	0|0	0|0	0|0	0|0	0|0	0|0	0|0	0|0	0|1	0|0	0|0	0|0	0|0	0|0	0|0	0|0	0|0	0|0	0|0	0|0	0|0
2	63178216	2_63178216	C	T	.	PASS	.	GT	0|1	0|0	1|1	0|0	0|0	0|0	0|0	0|0	0|0	1|1	0|0	0|0	0|0	0|0	0|0	0|0	0|0	0|0	0|0	0|0	0|0	0|0	0|0	0|0	0|0	0|0	0|0	0|0	0|0	0|0	0|0	0|0	0|0	0|0	0|0	0|0	0|0	0|0	0|0	0|0	0|0
2	63178261	2_63178261	T	C	.	PASS	.	GT	0|0	0|0	0|0	0|0	0|0	0|0	0|0	0|0	0|0	0|0	.|.	0|1	0|1	0|0	0|0	0|0	0|0	0|0	0|0	0|0	0|1	1|1	0|1	0|1	0|1	0|1	0|1	0|1	0|0	0|0	0|1	0|1	0|0	1|1	0|0	0|0	0|0	0|0	0|0	0|1	0|0
2	63178279	2_63178279	A	C	.	PASS	.	GT	0|0	0|0	0|0	0|0	0|0	0|0	0|0	0|1	0|1	0|0	0|0	0|1	0|1	1|1	0|0	0|0	0|0	0|0	0|0	0|0	0|1	0|1	1|1	1|1	0|1	0|0	0|1	0|1	0|1	1|1	0|0	1|1	1|1	0|0	0|1	0|1	0|0	0|1	1|1	0|1	0|0
2	63178285	2_63178285	A	G	.	PASS	.	GT	0|0	0|0	0|0	0|0	0|0	0|0	0|0	0|1	0|1	0|0	0|0	0|1	0|1	1|1	0|0	0|0	0|0	0|0	0|0	0|0	0|1	0|1	1|1	1|1	0|1	0|0	0|1	0|1	0|1	1|1	0|0	1|1	1|1	0|0	0|1	0|1	0|0	0|1	1|1	0|1	0|0
2	63178338	2_63178338	G	A	.	PASS	.	GT	0|0	0|0	0|0	0|0	0|0	0|0	0|0	0|0	0|0	0|0	0|0	0|1	0|1	0|0	0|0	0|0	0|0	0|0	0|0	0|1	0|1	0|1	0|1	0|1	0|0	0|0	0|0	0|0	0|0	0|0	0|0	0|1	0|0	0|0	0|0	0|0	0|0	0|0	0|0	0|0	0|0
2	63178339	2_63178339	G	A	.	PASS	.	GT	0|0	0|0	0|0	0|0	0|0	0|0	0|0	0|0	0|0	0|0	0|0	0|1	0|1	0|0	0|0	0|0	0|0	0|0	0|0	0|1	0|1	0|1	0|1	0|1	0|0	0|0	0|0	0|0	0|0	0|0	0|0	0|1	0|0	0|0	0|0	0|0	0|0	0|0	0|0	0|0	0|0
2	63178394	2_63178394	C	T	.	PASS	.	GT	0|0	0|0	0|0	0|0	0|0	0|0	0|0	0|0	0|0	0|0	0|0	0|1	0|1	0|0	0|0	0|0	0|0	0|0	0|0	0|1	0|0	0|1	1|1	0|1	0|0	0|1	0|1	0|1	0|0	0|0	0|1	0|1	0|0	1|1	0|0	0|0	0|0	0|0	0|0	0|0	0|0
2	63178395	2_63178395	A	G	.	PASS	.	GT	0|0	0|0	0|0	0|0	0|0	0|0	0|0	0|0	0|0	0|0	0|0	0|1	0|1	0|0	0|0	0|0	0|0	0|0	0|0	0|1	0|0	0|1	1|1	0|1	0|0	0|1	0|1	0|1	0|0	0|0	0|1	0|1	0|0	1|1	0|0	0|0	0|0	0|0	0|0	0|0	0|0
2	63178413	2_63178413	C	T	.	PASS	.	GT	0|0	0|0	0|0	0|0	0|0	0|0	0|0	0|0	0|0	0|0	0|0	0|1	0|1	0|0	0|0	0|0	0|0	0|0	0|0	0|1	0|0	0|1	1|1	0|1	0|0	0|1	0|1	0|1	0|0	0|0	0|1	0|1	0|0	1|1	0|0	0|0	0|0	0|0	0|0	0|0	0|0
2	63178418	2_63178418	A	T	.	PASS	.	GT	0|0	0|0	0|0	0|0	0|0	0|0	0|0	0|0	0|0	0|0	0|0	0|0	0|0	1|1	0|0	0|0	0|0	0|0	0|0	0|0	0|0	0|0	0|0	0|1	0|0	0|0	0|1	0|1	0|0	1|1	0|0	0|1	1|1	0|0	0|0	0|1	0|0	0|1	1|1	1|1	0|0
2	63178566	2_63178566	A	T	.	PASS	.	GT	0|0	0|0	.|.	0|0	0|0	0|0	0|0	0|0	0|0	0|0	0|0	0|0	0|0	0|0	0|0	0|0	.|.	0|0	0|0	0|0	0|0	0|0	0|0	0|0	0|0	0|0	0|0	0|0	0|1	0|0	0|0	0|0	0|0	0|0	0|0	0|0	0|0	0|0	0|0	0|0	0|0
2	63178582	2_63178582	T	C	.	PASS	.	GT	0|0	0|0	0|0	0|0	0|0	0|0	0|0	0|1	0|1	0|0	0|0	0|1	0|1	1|1	0|0	0|0	.|.	0|0	0|0	0|1	0|0	0|1	0|1	1|1	0|0	0|1	1|1	1|1	0|0	1|1	0|1	1|1	1|1	1|1	0|1	0|1	0|0	0|1	1|1	1|1	0|0
2	63178640	2_63178640	C	T	.	PASS	.	GT	0|0	0|0	0|0	0|0	0|0	0|0	0|0	0|0	0|0	0|0	0|0	0|0	0|0	0|0	0|0	0|0	.|.	0|0	0|0	0|0	0|0	0|0	0|1	0|1	0|0	0|0	0|0	0|0	0|0	0|0	0|0	0|0	0|0	0|0	0|0	0|0	0|0	0|0	0|0	0|0	0|0
2	63178669	2_63178669	G	A	.	PASS	.	GT	.|.	.|.	.|.	.|.	.|.	.|.	.|.	.|.	.|.	.|.	.|.	.|.	.|.	.|.	.|.	.|.	.|.	.|.	.|.	.|.	.|.	.|.	.|.	.|.	.|.	.|.	.|.	.|.	.|.	.|.	.|.	.|.	.|.	.|.	.|.	.|.	.|.	.|.	.|.	.|.	.|.
2	63178681	2_63178681	G	A	.	PASS	.	GT	.|.	.|.	.|.	.|.	.|.	.|.	.|.	.|.	.|.	.|.	.|.	.|.	.|.	.|.	.|.	.|.	.|.	.|.	.|.	.|.	.|.	.|.	.|.	.|.	.|.	.|.	.|.	.|.	.|.	.|.	.|.	.|.	.|.	.|.	.|.	.|.	.|.	.|.	.|.	.|.	.|.
2	63178682	2_63178682	C	A	.	PASS	.	GT	.|.	.|.	.|.	.|.	.|.	.|.	.|.	.|.	.|.	.|.	.|.	.|.	.|.	.|.	.|.	.|.	.|.	.|.	.|.	.|.	.|.	.|.	.|.	.|.	.|.	.|.	.|.	.|.	.|.	.|.	.|.	.|.	.|.	.|.	.|.	.|.	.|.	.|.	.|.	.|.	.|.
2	63178723	2_63178723	T	A	.	PASS	.	GT	0|0	0|0	0|0	0|0	0|0	0|0	0|0	0|0	0|0	0|0	0|0	0|0	0|0	0|0	0|0	0|0	0|0	.|.	0|0	0|0	0|0	0|0	0|0	0|1	0|0	0|0	0|0	0|0	0|0	0|0	0|0	0|0	0|0	0|0	0|0	0|0	0|0	0|0	0|0	0|0	0|0
2	63178774	2_63178774	A	G	.	PASS	.	GT	0|0	0|0	0|0	0|0	0|0	0|0	0|0	0|0	.|.	0|0	0|0	0|1	0|1	0|0	0|0	0|0	0|0	.|.	0|0	0|1	0|0	0|1	0|0	0|0	0|0	0|1	0|1	0|1	0|0	0|0	0|1	0|1	0|0	1|1	0|0	0|0	0|0	0|0	0|0	0|1	0|0
2	63178939	2_63178939	C	T	.	PASS	.	GT	0|0	0|0	0|0	0|0	0|0	0|0	0|0	0|0	0|0	0|0	0|0	0|0	0|0	0|0	0|0	0|0	.|.	0|0	.|.	0|0	0|0	0|0	0|0	0|1	0|0	0|0	0|1	0|1	0|0	1|1	0|0	0|1	1|1	0|0	0|0	0|1	0|0	0|1	1|1	0|1	0|0
2	63178955	2_63178955	T	C	.	PASS	.	GT	0|0	0|0	0|0	0|0	0|0	0|0	0|0	0|0	.|.	0|0	0|0	0|1	0|1	0|0	0|0	0|0	.|.	0|0	0|0	0|1	0|0	0|1	0|0	0|0	0|0	0|1	0|1	0|1	0|0	0|0	0|1	0|1	0|0	1|1	0|0	0|0	0|0	0|0	0|0	0|1	0|0
2	63179175	2_63179175	G	T	.	PASS	.	GT	0|0	0|0	0|0	0|0	0|0	0|0	0|0	0|0	0|0	0|0	0|0	0|0	0|0	0|0	0|0	0|0	0|0	0|0	0|0	0|0	0|0	0|0	0|0	0|1	0|0	0|0	0|0	0|0	0|0	0|0	0|0	0|0	0|0	0|0	0|0	0|0	0|0	0|0	0|0	0|0	0|0
2	63179179	2_63179179	A	G	.	PASS	.	GT	0|0	0|0	0|0	0|0	0|0	0|0	0|0	0|0	0|0	0|0	0|0	0|0	0|0	0|0	0|0	0|0	0|0	0|0	0|0	0|0	0|0	0|0	0|0	0|0	0|0	0|0	0|0	0|0	0|0	0|0	0|0	0|0	0|0	0|0	0|0	0|0	0|0	0|0	0|0	0|0	0|0
2	63179290	2_63179290	A	G	.	PASS	.	GT	0|1	1|1	0|1	1|1	1|1	1|1	1|1	0|1	0|1	0|1	.|.	0|0	0|0	0|0	0|0	0|0	0|0	0|0	0|0	0|0	0|0	0|0	0|0	0|0	0|0	0|0	0|0	0|0	0|1	0|0	0|0	0|0	0|0	0|0	0|1	0|0	0|0	0|0	0|0	0|0	0|0
2	63179295	2_63179295	A	G	.	PASS	.	GT	0|1	0|0	0|1	0|0	0|0	0|0	0|0	0|1	0|0	0|1	.|.	0|1	0|1	0|1	1|1	1|1	1|1	1|1	1|1	1|1	1|1	0|1	0|1	0|1	0|0	0|1	0|0	0|0	0|0	0|0	0|1	0|0	0|0	0|1	0|1	0|1	1|1	0|1	0|0	0|0	0|1
2	63179322	2_63179322	C	T	.	PASS	.	GT	0|0	0|0	0|0	0|0	0|0	0|0	0|0	0|0	0|0	0|0	.|.	0|0	0|0	0|0	0|0	0|0	0|0	0|0	0|0	0|0	0|0	0|0	0|1	0|0	0|0	0|0	0|0	0|0	0|0	0|0	0|0	0|0	0|0	0|0	0|0	0|0	0|0	0|0	0|0	0|0	0|0
2	63179323	2_63179323	G	A	.	PASS	.	GT	0|1	0|0	0|1	0|0	0|0	0|0	0|0	0|1	0|0	0|1	.|.	0|1	1|1	0|1	1|1	1|1	1|1	1|1	1|1	1|1	1|1	0|1	0|1	0|1	0|0	0|1	0|0	0|0	0|0	0|0	0|1	0|0	0|0	0|1	0|1	0|1	1|1	0|1	0|0	0|0	0|1
2	63179445	2_63179445	A	G	.	PASS	.	GT	1|1	1|1	1|1	1|1	1|1	1|1	1|1	1|1	1|1	1|1	.|.	1|1	1|1	0|1	1|1	1|1	1|1	1|1	1|1	1|1	1|1	1|1	1|1	0|1	0|0	1|1	0|1	0|1	0|1	0|0	1|1	0|1	0|0	1|1	1|1	0|1	1|1	0|1	0|0	0|1	0|1
2	63179484	2_63179484	T	C	.	PASS	.	GT	.|.	.|.	.|.	.|.	.|.	.|.	.|.	.|.	.|.	.|.	.|.	.|.	.|.	.|.	.|.	.|.	.|.	.|.	.|.	.|.	.|.	.|.	.|.	.|.	.|.	.|.	.|.	.|.	.|.	.|.	.|.	.|.	.|.	.|.	.|.	.|.	.|.	.|.	.|.	.|.	.|.
2	63179487	2_63179487	G	C	.	PASS	.	GT	.|.	.|.	.|.	.|.	.|.	.|.	.|.	.|.	.|.	.|.	.|.	.|.	.|.	.|.	.|.	.|.	.|.	.|.	.|.	.|.	.|.	.|.	.|.	.|.	.|.	.|.	.|.	.|.	.|.	.|.	.|.	.|.	.|.	.|.	.|.	.|.	.|.	.|.	.|.	.|.	.|.
2	63179489	2_63179489	A	G	.	PASS	.	GT	.|.	.|.	.|.	.|.	.|.	.|.	.|.	.|.	.|.	.|.	.|.	.|.	.|.	.|.	.|.	.|.	.|.	.|.	.|.	.|.	.|.	.|.	.|.	.|.	.|.	.|.	.|.	.|.	.|.	.|.	.|.	.|.	.|.	.|.	.|.	.|.	.|.	.|.	.|.	.|.	.|.
2	63179504	2_63179504	T	C	.	PASS	.	GT	0|0	0|0	.|.	0|0	0|0	0|0	0|0	0|1	0|0	0|0	.|.	0|1	0|0	0|1	1|1	1|1	1|1	1|1	1|1	0|1	1|1	0|1	0|0	0|0	0|0	0|1	0|0	0|0	0|0	0|0	0|1	0|0	0|0	0|0	0|1	0|1	1|1	0|1	0|0	0|0	0|1
2	63179522	2_63179522	T	C	.	PASS	.	GT	.|.	.|.	.|.	.|.	.|.	.|.	.|.	.|.	.|.	.|.	.|.	.|.	.|.	.|.	.|.	.|.	.|.	.|.	.|.	.|.	.|.	.|.	.|.	.|.	.|.	.|.	.|.	.|.	.|.	.|.	.|.	.|.	.|.	.|.	.|.	.|.	.|.	.|.	.|.	.|.	.|.
2	63179530	2_63179530	A	G	.	PASS	.	GT	1|1	1|1	.|.	1|1	1|1	1|1	1|1	1|1	1|1	1|1	.|.	1|1	1|1	0|1	1|1	1|1	1|1	1|1	1|1	1|1	1|1	1|1	1|1	0|1	0|0	1|1	0|1	0|1	0|1	0|0	1|1	0|1	0|0	1|1	1|1	0|1	1|1	0|1	0|0	0|1	0|1
2	63179714	2_63179714	T	C	.	PASS	.	GT	.|.	.|.	.|.	.|.	.|.	.|.	.|.	.|.	.|.	.|.	.|.	.|.	.|.	.|.	.|.	.|.	.|.	.|.	.|.	.|.	.|.	.|.	.|.	.|.	.|.	.|.	.|.	.|.	.|.	.|.	.|.	.|.	.|.	.|.	.|.	.|.	.|.	.|.	.|.	.|.	.|.
2	63179717	2_63179717	T	C	.	PASS	.	GT	.|.	.|.	.|.	.|.	.|.	.|.	.|.	.|.	.|.	.|.	.|.	.|.	.|.	.|.	.|.	.|.	.|.	.|.	.|.	.|.	.|.	.|.	.|.	.|.	.|.	.|.	.|.	.|.	.|.	.|.	.|.	.|.	.|.	.|.	.|.	.|.	.|.	.|.	.|.	.|.	.|.
2	63179736	2_63179736	G	T	.	PASS	.	GT	1|1	1|1	1|1	1|1	1|1	1|1	1|1	1|1	.|.	1|1	1|1	0|1	0|1	0|0	1|1	1|1	1|1	.|.	1|1	0|1	1|1	0|1	0|1	0|1	0|0	0|1	0|0	0|0	0|1	0|0	0|1	0|0	0|0	0|1	1|1	0|1	1|1	0|1	0|0	0|0	0|1
2	63179777	2_63179777	A	G	.	PASS	.	GT	1|1	1|1	1|1	1|1	1|1	1|1	1|1	1|1	0|1	1|1	1|1	0|1	0|1	0|0	1|1	1|1	1|1	1|1	1|1	0|1	1|1	0|1	1|1	0|1	0|0	0|1	0|0	0|0	0|1	0|0	0|1	0|0	0|0	0|1	1|1	0|1	0|1	0|1	0|0	0|0	0|1
2	63179797	2_63179797	G	C	.	PASS	.	GT	0|0	0|0	0|0	0|0	0|0	0|0	0|0	0|0	0|0	0|0	0|0	0|0	0|0	.|.	0|0	0|0	0|0	0|0	0|0	0|0	0|0	0|0	0|0	0|1	0|0	0|0	0|0	0|0	0|0	0|0	0|0	0|0	0|0	0|0	0|0	0|0	0|0	0|0	0|0	0|0	0|0
2	63179822	2_63179822	T	C	.	PASS	.	GT	.|.	.|.	.|.	.|.	.|.	.|.	.|.	.|.	.|.	.|.	.|.	.|.	.|.	.|.	.|.	.|.	.|.	.|.	.|.	.|.	.|.	.|.	.|.	.|.	.|.	.|.	.|.	.|.	.|.	.|.	.|.	.|.	.|.	.|.	.|.	.|.	.|.	.|.	.|.	.|.	.|.
2	63179823	2_63179823	G	C	.	PASS	.	GT	.|.	.|.	.|.	.|.	.|.	.|.	.|.	.|.	.|.	.|.	.|.	.|.	.|.	.|.	.|.	.|.	.|.	.|.	.|.	.|.	.|.	.|.	.|.	.|.	.|.	.|.	.|.	.|.	.|.	.|.	.|.	.|.	.|.	.|.	.|.	.|.	.|.	.|.	.|.	.|.	.|.
2	63179826	2_63179826	T	C	.	PASS	.	GT	.|.	.|.	.|.	.|.	.|.	.|.	.|.	.|.	.|.	.|.	.|.	.|.	.|.	.|.	.|.	.|.	.|.	.|.	.|.	.|.	.|.	.|.	.|.	.|.	.|.	.|.	.|.	.|.	.|.	.|.	.|.	.|.	.|.	.|.	.|.	.|.	.|.	.|.	.|.	.|.	.|.
2	63179948	2_63179948	C	T	.	PASS	.	GT	1|1	1|1	1|1	1|1	1|1	1|1	1|1	1|1	0|1	1|1	1|1	0|1	0|1	1|1	1|1	1|1	1|1	1|1	1|1	0|1	1|1	0|1	1|1	0|1	0|1	0|1	0|0	0|0	0|1	0|0	0|1	0|0	0|0	0|1	1|1	0|1	1|1	0|1	0|0	0|0	0|1
2	63179999	2_63179999	G	A	.	PASS	.	GT	0|0	0|0	0|0	0|0	0|0	0|0	0|0	0|0	0|0	0|0	0|0	0|0	0|0	0|0	0|0	0|0	0|0	0|0	0|0	0|0	0|0	0|0	0|0	0|1	0|0	0|0	0|0	0|0	0|0	0|0	0|0	0|0	0|0	0|0	0|0	0|0	0|0	0|0	0|0	0|0	0|0
2	63180018	2_63180018	A	T	.	PASS	.	GT	1|1	1|1	1|1	1|1	1|1	1|1	1|1	1|1	0|1	1|1	1|1	0|1	0|1	0|1	.|.	1|1	1|1	1|1	1|1	0|1	1|1	0|1	0|1	0|1	0|1	0|1	0|0	0|0	0|1	0|0	0|1	0|0	0|0	0|1	1|1	0|1	1|1	0|1	0|0	0|0	0|1
2	63180023	2_63180023	A	T	.	PASS	.	GT	1|1	1|1	1|1	1|1	1|1	1|1	1|1	1|1	0|1	1|1	1|1	0|1	0|1	0|1	.|.	1|1	1|1	1|1	1|1	0|1	1|1	0|1	0|1	0|1	0|1	0|1	0|0	0|0	0|1	0|0	0|1	0|0	0|0	0|1	1|1	0|1	1|1	0|1	0|0	0|0	0|1
2	63180037	2_63180037	G	T	.	PASS	.	GT	1|1	1|1	1|1	1|1	1|1	1|1	1|1	1|1	1|1	1|1	1|1	1|1	1|1	1|1	.|.	1|1	1|1	1|1	1|1	1|1	1|1	1|1	1|1	1|1	1|1	1|1	1|1	1|1	1|1	1|1	1|1	1|1	1|1	1|1	1|1	1|1	1|1	1|1	1|1	1|1	1|1
2	63180045	2_63180045	C	T	.	PASS	.	GT	0|0	0|0	0|0	0|0	0|0	0|0	0|0	0|0	0|0	0|0	0|0	0|0	0|0	0|0	.|.	0|0	0|0	0|0	0|0	0|0	0|0	0|0	0|0	0|0	0|0	0|0	0|0	0|0	0|0	0|0	0|0	0|0	0|0	0|0	0|0	0|0	0|0	0|0	0|0	0|0	0|0
2	63180057	2_63180057	A	G	.	PASS	.	GT	0|0	0|0	0|0	0|0	0|0	0|0	0|0	0|0	0|0	0|0	0|0	0|0	0|0	0|0	.|.	0|0	0|0	0|0	0|0	0|0	0|0	0|0	0|0	0|0	0|0	0|0	0|0	0|0	0|0	0|0	0|0	0|0	0|0	0|0	0|0	0|0	0|0	0|0	0|0	0|0	0|0
2	63180064	2_63180064	A	T	.	PASS	.	GT	1|1	1|1	1|1	1|1	1|1	1|1	1|1	1|1	0|1	1|1	1|1	0|1	0|1	0|1	.|.	1|1	1|1	1|1	1|1	0|1	1|1	0|1	1|1	0|1	0|1	0|1	0|0	0|0	0|1	0|0	0|1	0|0	0|0	0|1	1|1	0|1	1|1	0|1	0|0	0|0	0|1
2	63180127	2_63180127	G	A	.	PASS	.	GT	0|0	0|0	0|0	0|0	0|0	0|0	0|0	0|0	0|0	0|0	0|0	0|0	0|0	0|0	0|0	0|0	0|0	0|0	0|0	0|0	0|0	0|0	0|0	0|0	0|0	0|0	0|0	0|0	0|0	0|0	0|0	0|0	0|0	0|0	0|0	0|0	0|0	0|0	0|0	0|0	0|0
2	63180192	2_63180192	T	A	.	PASS	.	GT	0|0	0|0	0|0	0|0	0|0	0|0	0|0	0|0	0|0	0|0	0|0	0|0	0|0	0|0	0|0	0|0	0|0	0|0	0|0	0|0	0|0	0|0	0|1	0|0	0|0	0|0	0|0	0|0	0|0	0|0	0|0	0|0	0|0	0|0	0|0	0|0	0|0	0|0	0|0	0|0	0|0
2	63180197	2_63180197	A	G	.	PASS	.	GT	0|0	0|0	0|0	0|0	0|0	0|0	0|0	0|0	0|1	0|0	0|0	1|1	0|1	0|0	0|0	0|0	0|0	0|0	0|0	0|0	0|0	0|1	0|0	0|0	0|0	0|1	0|1	0|1	0|0	0|0	0|1	0|1	0|0	0|1	0|0	0|0	0|0	0|0	0|0	0|1	0|0
2	63180236	2_63180236	T	A	.	PASS	.	GT	.|.	.|.	.|.	.|.	.|.	.|.	.|.	.|.	.|.	.|.	.|.	.|.	.|.	.|.	.|.	.|.	.|.	.|.	.|.	.|.	.|.	.|.	.|.	.|.	.|.	.|.	.|.	.|.	.|.	.|.	.|.	.|.	.|.	.|.	.|.	.|.	.|.	.|.	.|.	.|.	.|.
2	63180237	2_63180237	G	A	.	PASS	.	GT	.|.	.|.	.|.	.|.	.|.	.|.	.|.	.|.	.|.	.|.	.|.	.|.	.|.	.|.	.|.	.|.	.|.	.|.	.|.	.|.	.|.	.|.	.|.	.|.	.|.	.|.	.|.	.|.	.|.	.|.	.|.	.|.	.|.	.|.	.|.	.|.	.|.	.|.	.|.	.|.	.|.
2	63180265	2_63180265	A	G	.	PASS	.	GT	0|0	0|0	0|0	0|0	0|0	0|0	0|0	0|0	0|0	0|0	.|.	0|0	0|0	0|0	0|0	0|0	0|0	0|0	0|0	0|0	0|0	0|0	0|1	0|0	0|0	0|0	0|0	0|0	0|0	0|0	0|0	0|0	0|0	0|0	0|0	0|0	0|0	0|0	0|0	0|0	0|0
2	63180274	2_63180274	C	T	.	PASS	.	GT	0|0	0|0	0|0	0|0	0|0	0|0	0|0	0|0	0|0	0|0	0|0	0|0	0|0	0|0	0|0	0|0	0|0	0|0	0|0	0|0	0|0	0|0	0|0	0|0	0|0	0|0	0|0	0|0	0|0	0|0	0|0	0|0	0|0	0|0	0|0	0|0	0|0	0|0	0|0	0|0	0|0
2	63180289	2_63180289	A	G	.	PASS	.	GT	1|1	1|1	1|1	1|1	1|1	1|1	1|1	1|1	1|1	1|1	.|.	1|1	1|1	0|0	1|1	1|1	1|1	1|1	1|1	1|1	1|1	1|1	1|1	0|1	0|1	1|1	0|1	0|1	0|1	0|0	1|1	0|1	0|0	1|1	1|1	0|1	1|1	0|1	0|0	0|1	0|1
2	63180325	2_63180325	T	C	.	PASS	.	GT	0|0	0|0	0|0	0|0	0|0	0|0	0|0	0|0	0|0	0|0	.|.	.|.	0|0	0|0	0|0	0|0	.|.	0|0	0|0	0|0	0|0	0|0	0|1	0|0	0|0	0|0	0|0	0|0	0|0	0|0	0|0	0|0	0|0	0|0	0|0	0|0	0|0	0|0	0|0	0|0	0|0
2	63180460	2_63180460	G	A	.	PASS	.	GT	0|0	0|0	0|0	0|0	0|0	0|0	0|0	0|0	0|0	0|0	0|0	.|.	0|0	0|0	0|0	0|0	0|0	0|0	0|0	0|0	0|0	0|0	0|1	0|1	0|1	0|0	0|0	0|0	0|0	0|0	0|0	0|0	0|0	0|0	0|0	0|0	0|0	0|0	0|0	0|0	0|0
2	63180582	2_63180582	T	C	.	PASS	.	GT	0|1	1|1	0|1	1|1	1|1	1|1	1|1	1|1	1|1	.|.	1|1	1|1	1|1	0|0	1|1	1|1	1|1	1|1	1|1	1|1	1|1	1|1	1|1	0|1	1|1	1|1	0|1	0|1	0|1	0|0	1|1	0|1	0|0	1|1	1|1	0|1	1|1	0|1	0|0	0|1	0|1
2	63180672	2_63180672	A	C	.	PASS	.	GT	0|1	1|1	0|1	1|1	1|1	1|1	1|1	1|1	0|1	0|1	1|1	0|1	0|1	0|0	1|1	1|1	1|1	1|1	1|1	0|0	1|1	0|1	0|0	0|1	0|0	0|1	0|0	0|0	0|1	0|0	0|1	0|0	0|0	0|1	1|1	0|1	1|1	0|1	0|0	0|0	0|1
2	63180673	2_63180673	C	T	.	PASS	.	GT	0|1	1|1	0|1	1|1	1|1	1|1	1|1	1|1	0|1	0|1	1|1	0|1	0|1	0|0	1|1	1|1	1|1	1|1	1|1	0|0	1|1	0|1	0|0	0|1	0|0	0|1	0|0	0|0	0|1	0|0	0|1	0|0	0|0	0|1	1|1	0|1	1|1	0|1	0|0	0|0	0|1
2	63180703	2_63180703	C	T	.	PASS	.	GT	0|1	1|1	0|1	1|1	1|1	1|1	1|1	1|1	0|1	0|1	1|1	1|1	0|1	0|0	1|1	1|1	.|.	1|1	1|1	0|1	1|1	0|1	0|0	0|1	0|0	0|1	0|0	0|0	0|1	0|0	0|1	0|0	0|0	0|1	1|1	0|1	1|1	0|1	0|0	0|0	0|1
2	63180704	2_63180704	G	A	.	PASS	.	GT	0|0	0|0	0|0	0|0	0|0	0|0	0|0	0|0	0|0	0|0	0|0	0|0	0|0	0|0	0|0	0|0	.|.	0|0	0|0	0|0	0|0	0|0	0|1	0|0	0|0	0|0	0|0	0|0	0|0	0|0	0|0	0|0	0|0	0|0	0|0	0|0	0|0	0|0	0|0	0|0	0|0
2	63180735	2_63180735	T	A	.	PASS	.	GT	0|1	1|1	0|1	1|1	1|1	1|1	1|1	1|1	1|1	1|1	1|1	0|1	0|1	0|1	1|1	1|1	1|1	1|1	1|1	0|1	1|1	0|1	0|0	0|1	0|0	0|1	0|0	0|0	0|1	0|0	0|1	0|0	0|0	0|1	1|1	0|1	1|1	0|1	0|0	0|0	0|1
2	63180741	2_63180741	C	T	.	PASS	.	GT	0|0	0|0	0|0	0|0	0|0	0|0	0|0	0|0	0|0	0|0	0|0	0|0	0|0	0|0	0|0	0|0	0|0	0|0	0|0	0|0	0|0	0|0	0|1	0|0	0|0	0|0	0|0	0|0	0|0	0|0	0|0	0|0	0|0	0|0	0|0	0|0	0|0	0|0	0|0	0|0	0|0
2	63180777	2_63180777	G	A	.	PASS	.	GT	0|0	0|0	0|0	0|0	0|0	0|0	0|0	0|0	0|0	0|0	0|0	0|0	0|0	0|0	0|0	0|0	0|0	0|0	0|0	0|0	0|0	0|0	0|0	0|0	0|0	0|0	0|0	0|0	0|0	0|0	0|0	0|0	0|0	0|1	0|0	0|0	0|0	0|0	0|0	0|0	0|0
2	63180900	2_63180900	T	C	.	PASS	.	GT	0|0	0|0	0|0	0|0	0|0	0|0	0|0	0|0	0|1	0|0	0|0	0|0	1|1	0|0	0|0	0|0	0|0	0|0	0|0	0|0	0|0	0|1	0|1	0|1	0|0	0|1	0|1	0|1	0|0	0|0	0|1	0|1	0|0	1|1	0|0	0|0	0|0	0|0	0|0	0|1	0|0
2	63180908	2_63180908	A	T	.	PASS	.	GT	0|0	0|0	0|0	0|0	0|0	0|0	0|0	0|0	0|0	0|0	.|.	0|0	0|0	0|0	0|0	0|0	0|0	0|0	0|0	0|0	0|0	0|0	0|1	0|1	0|0	0|0	0|0	0|0	0|0	0|0	0|0	0|0	0|0	0|0	0|0	0|0	0|0	0|0	0|0	0|0	0|0
2	63181083	2_63181083	A	G	.	PASS	.	GT	1|1	1|1	1|1	1|1	1|1	1|1	1|1	1|1	1|1	1|1	1|1	1|1	1|1	0|1	1|1	1|1	1|1	1|1	1|1	1|1	1|1	1|1	1|1	0|1	1|1	1|1	0|1	0|1	0|1	0|0	1|1	0|1	0|0	1|1	1|1	0|1	1|1	0|1	0|0	0|1	0|1
2	63181148	2_63181148	G	C	.	PASS	.	GT	0|0	0|0	0|0	0|0	0|0	0|0	0|0	0|0	0|1	0|0	0|0	0|1	0|1	0|0	0|0	0|0	0|0	0|0	0|0	0|1	0|0	0|1	0|0	0|1	0|1	0|1	0|1	0|1	0|0	0|0	0|1	0|1	0|0	0|1	0|0	0|0	0|0	0|0	0|0	0|1	0|0
2	63181187	2_63181187	C	T	.	PASS	.	GT	0|0	0|0	0|0	0|0	0|0	0|0	0|0	0|0	0|0	0|0	0|0	0|0	0|0	0|0	0|0	0|0	.|.	0|0	0|0	0|0	0|0	0|0	0|0	0|0	0|0	0|0	0|0	0|0	0|0	0|0	0|0	0|0	0|0	0|0	0|0	0|0	0|0	0|0	0|0	0|0	0|0
2	63181236	2_63181236	T	G	.	PASS	.	GT	0|1	1|1	0|1	1|1	1|1	1|1	1|1	1|1	1|1	0|1	1|1	0|1	0|1	0|1	1|1	1|1	.|.	1|1	1|1	0|1	1|1	0|1	0|0	0|0	0|1	0|1	0|0	0|0	0|1	0|0	0|1	0|0	0|0	0|0	1|1	0|1	1|1	0|1	0|0	0|0	0|1
2	63181237	2_63181237	A	G	.	PASS	.	GT	0|1	0|0	0|1	0|0	0|0	0|0	0|0	0|0	0|0	0|1	0|0	0|0	0|0	0|0	0|0	0|0	.|.	0|0	0|0	0|0	0|0	0|0	0|0	0|0	0|0	0|0	0|0	0|0	0|0	0|0	0|0	0|0	0|0	0|0	0|0	0|0	0|0	0|0	0|0	0|0	0|0
2	63181312	2_63181312	C	T	.	PASS	.	GT	.|.	0|0	0|0	0|0	0|0	0|0	0|0	0|0	0|0	0|0	0|0	0|0	0|0	0|0	0|0	0|0	0|0	0|0	0|0	0|0	0|0	0|0	0|0	0|0	0|0	0|0	0|0	0|0	0|0	0|0	0|0	0|0	0|0	0|1	0|0	0|0	0|0	0|0	0|0	0|0	0|0
2	63181494	2_63181494	G	A	.	PASS	.	GT	0|1	1|1	0|0	1|1	1|1	1|1	.|.	1|1	0|1	0|1	1|1	0|0	1|1	0|0	1|1	1|1	1|1	1|1	1|1	0|1	1|1	0|1	0|1	0|0	0|0	0|1	0|0	0|0	0|1	0|0	0|1	0|0	0|0	0|0	1|1	0|1	1|1	0|1	0|0	0|0	0|1
2	63181533	2_63181533	G	A	.	PASS	.	GT	0|0	0|0	0|0	0|0	0|0	0|0	0|0	0|0	0|0	0|0	0|0	0|0	0|0	0|0	0|0	0|0	0|0	0|0	0|0	0|0	0|0	0|0	0|0	0|0	0|1	0|0	0|0	0|0	0|0	0|0	0|0	0|0	0|0	0|0	0|0	0|0	0|0	0|0	0|0	0|0	0|0
2	63181581	2_63181581	G	A	.	PASS	.	GT	0|0	0|0	0|0	0|0	0|0	0|0	0|0	0|0	0|0	0|0	0|0	.|.	0|0	0|0	0|0	0|0	0|0	0|0	0|0	0|0	0|0	0|0	0|0	0|0	0|1	0|0	0|0	0|0	0|0	0|0	0|0	0|0	0|0	0|0	0|0	0|0	0|0	0|0	0|0	0|0	0|0
2	63181593	2_63181593	G	A	.	PASS	.	GT	0|0	0|0	0|0	0|0	0|0	0|0	0|0	0|0	0|0	0|0	0|0	.|.	0|0	0|0	0|0	0|0	0|0	0|0	0|0	0|0	0|0	0|0	0|0	0|0	0|0	0|0	0|0	0|0	0|0	0|0	0|0	0|0	0|0	0|0	0|0	0|0	0|0	0|0	0|0	0|0	0|1
2	63181613	2_63181613	G	C	.	PASS	.	GT	0|0	0|0	0|0	.|.	0|0	0|0	0|0	0|0	0|0	0|0	0|0	0|0	0|0	0|1	0|0	0|0	0|0	0|0	0|0	0|0	0|0	0|0	0|1	0|1	0|0	0|0	0|1	0|1	0|0	1|1	0|0	0|1	0|1	0|0	0|0	0|1	0|0	0|1	1|1	0|1	0|0
2	63181616	2_63181616	C	G	.	PASS	.	GT	0|0	0|0	0|0	.|.	0|0	0|0	0|0	0|0	0|0	0|0	0|0	0|0	0|0	0|0	0|0	0|0	0|0	0|0	0|0	0|0	0|0	0|0	0|0	0|0	0|1	0|0	0|0	0|0	0|0	0|0	0|0	0|0	0|0	0|0	0|0	0|0	0|0	0|0	0|0	0|0	0|0
2	63181648	2_63181648	T	C	.	PASS	.	GT	0|0	0|0	0|0	0|0	0|0	0|0	0|0	0|0	0|0	0|0	0|0	0|0	0|0	0|0	0|0	0|0	0|0	0|0	0|0	0|0	0|0	0|0	0|0	0|0	0|0	0|0	0|0	0|0	0|0	0|0	0|0	0|0	0|0	0|1	0|0	0|0	0|0	0|0	0|0	0|0	0|0
2	63181656	2_63181656	G	T	.	PASS	.	GT	0|0	0|0	0|0	0|0	0|0	0|0	0|0	0|0	0|1	0|0	0|0	1|1	0|0	0|0	0|0	0|0	0|0	0|0	0|0	0|1	0|0	0|1	0|0	0|0	0|1	0|1	0|1	0|1	0|0	0|0	0|1	0|1	0|0	1|1	0|0	0|0	0|0	0|0	0|0	0|1	0|0
2	63181677	2_63181677	A	G	.	PASS	.	GT	.|.	.|.	.|.	.|.	.|.	.|.	.|.	.|.	.|.	.|.	.|.	.|.	.|.	.|.	.|.	.|.	.|.	.|.	.|.	.|.	.|.	.|.	.|.	.|.	.|.	.|.	.|.	.|.	.|.	.|.	.|.	.|.	.|.	.|.	.|.	.|.	.|.	.|.	.|.	.|.	.|.
2	63181678	2_63181678	A	C	.	PASS	.	GT	0|0	0|0	0|0	0|0	0|0	0|0	.|.	0|0	0|1	0|0	0|0	0|1	0|0	0|0	0|0	0|0	0|0	0|0	0|0	0|1	0|0	0|1	0|0	0|0	0|1	0|1	0|1	0|1	0|0	0|0	0|1	0|1	0|0	1|1	0|0	0|0	0|0	0|0	0|0	0|1	0|0
2	63181699	2_63181699	A	G	.	PASS	.	GT	0|0	0|0	0|0	0|0	0|0	0|0	.|.	0|0	0|0	0|0	0|0	0|0	0|0	0|0	0|0	0|0	0|0	0|0	0|0	0|0	0|0	0|0	0|0	0|0	0|1	0|0	0|0	0|0	0|0	0|0	0|0	0|0	0|0	0|0	0|0	0|0	0|0	0|0	0|0	0|0	0|0
2	63181705	2_63181705	T	C	.	PASS	.	GT	0|0	0|0	0|0	0|0	0|0	0|0	.|.	0|0	0|0	0|0	0|0	0|0	0|0	0|0	0|0	0|0	0|0	0|0	0|0	0|0	0|0	0|0	0|0	0|0	0|0	0|0	0|0	0|0	0|0	0|0	0|0	0|0	0|0	0|0	0|0	0|0	0|0	0|0	0|0	0|0	0|0
2	63181772	2_63181772	C	T	.	PASS	.	GT	1|1	1|1	1|1	1|1	1|1	1|1	1|1	1|1	1|1	1|1	1|1	1|1	1|1	1|1	1|1	1|1	1|1	1|1	1|1	1|1	1|1	1|1	1|1	1|1	1|1	1|1	1|1	1|1	1|1	1|1	1|1	1|1	1|1	1|1	1|1	1|1	1|1	1|1	1|1	1|1	1|1
2	63181825	2_63181825	G	T	.	PASS	.	GT	0|0	0|0	0|0	0|0	0|0	0|0	0|0	0|0	0|0	0|0	0|0	0|0	0|0	0|0	0|0	0|0	0|0	0|0	0|0	0|0	0|0	0|0	0|0	0|0	0|1	0|0	0|0	0|0	0|0	0|0	0|0	0|0	0|0	0|0	0|0	0|0	0|0	0|0	0|0	0|0	0|0
2	63181925	2_63181925	C	A	.	PASS	.	GT	0|0	0|0	0|0	0|0	0|0	0|0	0|0	0|0	0|0	0|0	0|0	0|0	0|0	0|0	0|0	0|0	0|0	0|0	0|0	0|0	0|0	0|0	0|0	0|0	0|0	0|0	0|0	0|0	0|0	0|0	0|0	0|0	0|1	0|0	0|0	0|1	0|0	0|1	0|0	0|0	0|0
2	63181958	2_63181958	C	T	.	PASS	.	GT	0|0	0|0	0|0	0|0	0|0	0|0	0|0	0|0	0|0	0|0	0|0	0|0	0|0	0|0	0|0	0|0	0|0	0|0	0|0	0|0	0|0	0|0	0|0	0|1	0|1	0|0	0|0	0|0	0|0	0|0	0|0	0|0	0|0	0|0	0|0	0|0	0|0	0|0	0|0	0|0	0|0
2	63181997	2_63181997	C	T	.	PASS	.	GT	0|0	0|0	0|0	0|0	0|0	0|0	0|0	0|0	0|0	0|0	0|0	0|0	0|0	0|0	0|0	.|.	0|0	0|0	0|0	0|0	0|0	0|0	0|0	0|1	0|1	0|0	0|0	0|0	0|0	0|0	0|0	0|0	0|0	0|0	0|0	0|0	0|0	0|0	0|0	0|0	0|0
2	63182074	2_63182074	T	C	.	PASS	.	GT	0|0	0|0	0|0	0|0	0|0	0|0	0|0	0|0	0|0	0|0	0|0	0|0	0|0	0|0	0|0	0|0	0|0	.|.	0|0	0|0	0|0	0|0	0|0	0|0	0|0	0|0	0|0	0|0	0|0	0|0	0|0	0|0	0|0	0|0	0|0	0|0	0|0	0|0	0|0	0|0	0|0
2	63182085	2_63182085	A	G	.	PASS	.	GT	0|0	0|0	0|0	0|0	0|0	0|0	0|0	0|0	0|1	0|0	0|0	0|1	.|.	0|0	0|0	0|0	0|0	.|.	0|0	0|1	0|0	0|1	0|0	0|0	0|0	0|1	0|1	0|1	0|0	0|0	0|1	0|1	0|0	1|1	0|0	0|0	0|0	0|0	0|0	0|1	0|0
2	63182146	2_63182146	T	C	.	PASS	.	GT	1|1	1|1	1|1	1|1	1|1	1|1	1|1	1|1	1|1	1|1	1|1	1|1	1|1	0|1	1|1	1|1	1|1	.|.	1|1	1|1	1|1	1|1	0|1	0|1	1|1	1|1	0|1	0|1	0|1	0|0	1|1	0|1	0|0	0|1	1|1	0|1	1|1	0|1	0|0	0|1	0|1
2	63182184	2_63182184	C	T	.	PASS	.	GT	.|.	.|.	.|.	.|.	.|.	.|.	.|.	.|.	.|.	.|.	.|.	.|.	.|.	.|.	.|.	.|.	.|.	.|.	.|.	.|.	.|.	.|.	.|.	.|.	.|.	.|.	.|.	.|.	.|.	.|.	.|.	.|.	.|.	.|.	.|.	.|.	.|.	.|.	.|.	.|.	.|.
2	63182189	2_63182189	A	G	.	PASS	.	GT	.|.	.|.	.|.	.|.	.|.	.|.	.|.	.|.	.|.	.|.	.|.	.|.	.|.	.|.	.|.	.|.	.|.	.|.	.|.	.|.	.|.	.|.	.|.	.|.	.|.	.|.	.|.	.|.	.|.	.|.	.|.	.|.	.|.	.|.	.|.	.|.	.|.	.|.	.|.	.|.	.|.
2	63182191	2_63182191	A	T	.	PASS	.	GT	.|.	.|.	.|.	.|.	.|.	.|.	.|.	.|.	.|.	.|.	.|.	.|.	.|.	.|.	.|.	.|.	.|.	.|.	.|.	.|.	.|.	.|.	.|.	.|.	.|.	.|.	.|.	.|.	.|.	.|.	.|.	.|.	.|.	.|.	.|.	.|.	.|.	.|.	.|.	.|.	.|.
2	63182244	2_63182244	C	T	.	PASS	.	GT	.|.	.|.	.|.	.|.	.|.	.|.	.|.	.|.	.|.	.|.	.|.	.|.	.|.	.|.	.|.	.|.	.|.	.|.	.|.	.|.	.|.	.|.	.|.	.|.	.|.	.|.	.|.	.|.	.|.	.|.	.|.	.|.	.|.	.|.	.|.	.|.	.|.	.|.	.|.	.|.	.|.
2	63182246	2_63182246	T	C	.	PASS	.	GT	.|.	.|.	.|.	.|.	.|.	.|.	.|.	.|.	.|.	.|.	.|.	.|.	.|.	.|.	.|.	.|.	.|.	.|.	.|.	.|.	.|.	.|.	.|.	.|.	.|.	.|.	.|.	.|.	.|.	.|.	.|.	.|.	.|.	.|.	.|.	.|.	.|.	.|.	.|.	.|.	.|.
2	63182248	2_63182248	G	T	.	PASS	.	GT	.|.	.|.	.|.	.|.	.|.	.|.	.|.	.|.	.|.	.|.	.|.	.|.	.|.	.|.	.|.	.|.	.|.	.|.	.|.	.|.	.|.	.|.	.|.	.|.	.|.	.|.	.|.	.|.	.|.	.|.	.|.	.|.	.|.	.|.	.|.	.|.	.|.	.|.	.|.	.|.	.|.
2	63182272	2_63182272	G	A	.	PASS	.	GT	1|1	1|1	1|1	1|1	1|1	.|.	1|1	.|.	1|1	1|1	1|1	1|1	1|1	.|.	1|1	1|1	1|1	1|1	1|1	.|.	1|1	1|1	0|1	0|0	0|1	1|1	0|1	0|1	0|1	0|0	1|1	0|1	0|0	0|1	1|1	0|1	1|1	0|1	0|0	0|1	0|1
2	63182295	2_63182295	C	T	.	PASS	.	GT	0|1	0|0	0|1	0|0	0|0	.|.	0|0	0|0	0|0	0|0	0|0	0|0	0|0	.|.	0|0	0|0	0|0	0|0	0|0	0|0	0|0	0|0	0|0	0|0	0|1	0|0	0|0	0|0	0|0	0|0	0|0	0|0	0|0	0|0	0|0	0|0	0|0	0|0	0|0	0|0	0|0
2	63182425	2_63182425	G	A	.	PASS	.	GT	.|.	.|.	.|.	.|.	.|.	.|.	.|.	.|.	.|.	.|.	.|.	.|.	.|.	.|.	.|.	.|.	.|.	.|.	.|.	.|.	.|.	.|.	.|.	.|.	.|.	.|.	.|.	.|.	.|.	.|.	.|.	.|.	.|.	.|.	.|.	.|.	.|.	.|.	.|.	.|.	.|.
2	63182576	2_63182576	C	T	.	PASS	.	GT	.|.	.|.	.|.	.|.	.|.	.|.	.|.	.|.	.|.	.|.	.|.	.|.	.|.	.|.	.|.	.|.	.|.	.|.	.|.	.|.	.|.	.|.	.|.	.|.	.|.	.|.	.|.	.|.	.|.	.|.	.|.	.|.	.|.	.|.	.|.	.|.	.|.	.|.	.|.	.|.	.|.
2	63182577	2_63182577	G	A	.	PASS	.	GT	0|0	0|0	0|0	.|.	0|0	0|0	0|0	0|0	0|0	0|0	0|0	0|0	0|0	0|0	0|0	0|0	0|0	0|0	0|0	.|.	0|0	0|0	0|1	0|0	0|0	0|0	0|0	0|0	0|0	0|0	0|0	0|0	0|0	0|0	0|0	0|0	0|0	0|0	0|0	0|0	0|0
2	63182674	2_63182674	G	A	.	PASS	.	GT	0|1	0|0	1|1	0|0	0|0	0|0	0|0	0|0	0|0	0|1	.|.	0|0	0|0	0|0	0|0	0|0	0|0	0|0	0|0	0|0	0|0	0|0	0|0	0|0	0|1	0|0	0|0	0|0	0|0	0|0	0|0	0|0	0|0	0|0	0|0	0|0	0|0	0|0	0|0	0|0	0|0
2	63182801	2_63182801	C	T	.	PASS	.	GT	0|0	0|0	0|0	0|0	0|0	0|0	0|0	0|0	0|0	0|0	.|.	0|0	0|0	0|0	0|0	0|0	0|0	0|0	.|.	0|0	0|0	0|0	0|0	0|0	0|0	0|0	0|0	0|0	0|0	0|0	0|0	0|0	0|0	0|0	0|0	0|0	0|0	0|0	0|0	0|0	0|0
2	63182932	2_63182932	G	A	.	PASS	.	GT	0|0	1|1	0|0	1|1	1|1	1|1	1|1	1|1	0|1	0|1	1|1	0|0	0|1	0|1	1|1	1|1	1|1	1|1	.|.	0|1	1|1	0|1	0|1	0|0	0|0	0|1	0|0	0|0	0|1	0|0	0|1	0|0	0|0	0|1	1|1	0|1	1|1	0|1	0|0	0|0	0|1
2	63182995	2_63182995	G	A	.	PASS	.	GT	0|0	.|.	0|0	1|1	1|1	1|1	1|1	1|1	0|1	0|1	1|1	0|1	0|1	1|1	1|1	.|.	1|1	1|1	1|1	0|0	1|1	0|1	0|0	0|0	0|0	0|1	0|0	0|0	0|1	0|0	0|1	0|0	0|0	0|0	1|1	0|1	1|1	0|1	0|0	0|0	0|1
2	63183049	2_63183049	A	G	.	PASS	.	GT	0|0	0|0	0|0	.|.	0|0	0|0	0|0	0|0	0|0	0|0	0|0	0|0	0|0	0|0	0|0	0|0	0|0	0|0	0|0	0|0	0|0	0|0	0|1	0|0	0|0	0|0	0|0	0|0	0|0	0|0	0|0	0|0	0|0	0|0	0|0	0|0	0|0	0|0	0|0	0|0	0|0
2	63183095	2_63183095	T	C	.	PASS	.	GT	1|1	1|1	.|.	.|.	1|1	1|1	1|1	1|1	1|1	1|1	1|1	1|1	1|1	0|1	1|1	1|1	1|1	1|1	1|1	1|1	1|1	1|1	0|1	0|1	1|1	1|1	0|1	0|1	0|1	0|0	1|1	0|1	0|0	1|1	1|1	0|1	1|1	0|1	0|0	0|1	0|1
2	63183100	2_63183100	A	G	.	PASS	.	GT	1|1	0|0	.|.	.|.	0|0	0|0	0|0	0|0	0|0	0|1	0|0	0|0	0|0	0|0	0|0	0|0	0|0	0|0	0|0	0|0	0|0	0|0	0|0	0|0	0|1	0|0	0|0	0|0	0|0	0|0	0|0	0|0	0|0	0|0	0|0	0|0	0|0	0|0	0|0	0|0	0|0
2	63183195	2_63183195	C	T	.	PASS	.	GT	1|1	0|0	1|1	0|0	0|0	0|0	0|0	0|0	0|0	0|1	0|0	0|0	0|0	0|0	0|0	0|0	0|0	.|.	0|0	0|0	0|0	0|0	0|0	0|0	0|1	0|0	0|0	0|0	0|0	0|0	0|0	0|0	0|0	0|0	0|0	0|0	0|0	0|0	0|0	0|0	0|0
2	63183196	2_63183196	G	A	.	PASS	.	GT	0|0	1|1	0|0	1|1	1|1	1|1	1|1	1|1	0|1	0|1	1|1	0|1	0|1	1|1	1|1	1|1	1|1	.|.	1|1	0|0	1|1	0|1	0|1	0|0	0|0	0|1	0|0	0|0	0|1	0|0	0|1	0|0	0|0	0|1	1|1	0|1	1|1	0|1	0|0	0|0	0|1
2	63183237	2_63183237	C	A	.	PASS	.	GT	0|1	0|0	1|1	0|0	0|0	0|0	0|0	0|0	0|0	0|1	0|0	0|0	0|0	0|0	0|0	0|0	0|0	0|0	0|0	0|0	0|0	0|0	0|0	0|0	0|1	0|0	0|0	0|0	0|0	0|0	0|0	0|0	0|0	0|0	0|0	0|0	0|0	0|0	0|0	0|0	0|0
2	63183269	2_63183269	C	A	.	PASS	.	GT	0|1	1|1	0|0	1|1	1|1	1|1	1|1	1|1	0|1	0|1	1|1	0|1	0|1	1|1	1|1	1|1	1|1	1|1	1|1	0|0	1|1	0|1	0|1	0|0	0|0	0|1	0|0	0|0	0|1	0|0	0|1	0|0	0|0	0|1	1|1	0|1	1|1	0|1	0|0	0|0	0|1
2	63183553	2_63183553	G	A	.	PASS	.	GT	0|0	0|0	0|0	0|0	0|0	0|0	0|0	0|0	0|0	0|0	0|0	0|0	0|0	0|0	0|0	0|0	0|0	0|0	0|0	0|0	0|0	0|0	0|0	0|1	0|1	0|0	0|0	0|0	0|0	0|0	0|0	0|0	0|0	0|0	0|0	0|0	0|0	0|0	0|0	0|0	0|0
2	63183587	2_63183587	G	A	.	PASS	.	GT	.|.	.|.	.|.	.|.	.|.	.|.	.|.	.|.	.|.	.|.	.|.	.|.	.|.	.|.	.|.	.|.	.|.	.|.	.|.	.|.	.|.	.|.	.|.	.|.	.|.	.|.	.|.	.|.	.|.	.|.	.|.	.|.	.|.	.|.	.|.	.|.	.|.	.|.	.|.	.|.	.|.
3	79268234	3_79268234	A	G	.	PASS	.	GT	0|0	0|0	0|0	0|0	0|0	0|0	0|0	0|0	0|0	.|.	0|0	0|0	0|0	0|0	0|0	0|0	0|0	0|0	0|0	0|0	0|0	0|0	0|0	0|0	0|0	0|0	0|0	0|0	0|0	0|0	0|0	0|0	0|0	0|0	0|0	0|0	0|0	0|0	0|0	0|0	0|0
3	79268257	3_79268257	A	G	.	PASS	.	GT	0|0	0|0	0|0	0|0	0|0	0|0	0|0	0|0	0|0	0|0	0|0	0|0	0|0	0|0	0|0	0|0	0|0	0|0	0|0	0|0	0|1	0|0	0|0	0|0	0|0	0|0	0|1	0|1	0|0	0|0	0|0	0|1	0|1	0|0	0|0	0|0	0|0	0|0	0|0	0|1	0|0
3	79268308	3_79268308	T	G	.	PASS	.	GT	0|1	0|0	0|0	0|0	0|0	0|0	0|0	0|0	0|0	0|0	0|0	1|1	0|1	0|1	0|0	0|0	0|1	0|1	0|0	0|0	1|1	0|1	0|0	0|0	0|1	0|0	0|1	0|1	0|0	0|1	0|0	0|1	0|1	0|0	0|1	0|0	0|0	1|1	0|0	0|1	0|0
3	79268329	3_79268329	C	A	.	PASS	.	GT	0|1	0|0	0|0	0|0	0|0	0|0	1|1	0|0	0|0	0|0	0|0	1|1	0|1	0|1	0|0	0|0	0|1	0|1	0|0	0|0	0|1	0|1	0|0	0|0	0|0	0|0	0|0	0|0	0|0	0|1	0|0	0|0	0|0	0|0	0|1	0|0	0|0	1|1	0|0	0|0	0|0
3	79268332	3_79268332	C	T	.	PASS	.	GT	0|0	0|0	0|0	0|0	0|0	0|0	0|0	0|0	0|0	0|0	0|0	0|0	0|0	0|0	0|0	0|0	0|0	0|0	0|0	0|0	0|0	0|0	0|0	0|0	0|0	0|0	0|0	0|0	0|1	0|0	0|0	0|0	0|1	0|1	0|1	0|0	0|0	0|0	0|0	0|0	0|0
3	79268367	3_79268367	T	C	.	PASS	.	GT	0|0	0|0	0|0	0|0	0|0	0|0	0|0	0|0	0|0	0|0	0|0	0|0	0|0	0|0	0|0	0|0	0|0	0|0	0|0	0|0	0|0	0|0	0|0	0|0	0|1	0|0	0|0	0|0	0|0	0|0	0|0	0|0	0|0	0|0	0|0	0|0	0|0	0|0	0|0	0|0	0|0
3	79268378	3_79268378	T	C	.	PASS	.	GT	.|.	.|.	.|.	.|.	.|.	.|.	.|.	.|.	.|.	.|.	.|.	.|.	.|.	.|.	.|.	.|.	.|.	.|.	.|.	.|.	.|.	.|.	.|.	.|.	.|.	.|.	.|.	.|.	.|.	.|.	.|.	.|.	.|.	.|.	.|.	.|.	.|.	.|.	.|.	.|.	.|.
3	79268424	3_79268424	C	T	.	PASS	.	GT	0|0	0|0	0|0	0|0	0|0	0|0	0|0	0|0	0|0	.|.	0|0	0|0	0|0	0|0	0|0	0|0	0|0	0|0	0|0	0|0	0|0	0|1	0|0	0|0	0|0	0|0	0|0	0|0	0|0	0|0	0|0	0|0	0|0	0|0	0|0	0|0	0|0	0|0	0|0	0|0	0|0
3	79268435	3_79268435	C	T	.	PASS	.	GT	0|1	0|0	0|1	0|0	0|0	0|0	1|1	0|0	0|0	.|.	0|1	1|1	1|1	0|1	0|0	0|0	1|1	0|1	0|0	0|0	0|1	0|1	0|0	0|0	0|0	0|0	0|0	0|0	0|0	0|1	0|0	0|0	0|0	0|0	0|1	0|0	0|0	1|1	0|0	0|0	0|0
3	79268455	3_79268455	C	A	.	PASS	.	GT	0|0	0|0	0|0	0|0	0|0	0|0	0|0	0|0	0|0	.|.	0|0	0|0	0|0	0|0	0|0	0|0	0|0	0|0	0|0	0|0	0|0	0|0	0|0	0|0	0|0	0|0	0|0	0|0	0|0	0|0	0|0	0|0	0|0	0|0	0|0	0|0	0|0	0|0	0|0	0|0	0|0
3	79268471	3_79268471	T	G	.	PASS	.	GT	0|1	0|1	0|1	1|1	0|1	0|0	0|1	1|1	0|0	.|.	0|1	0|0	0|1	0|1	1|1	1|1	0|1	0|1	1|1	1|1	0|0	0|1	0|1	1|1	0|1	1|1	0|0	0|1	1|1	0|1	1|1	0|1	0|1	1|1	0|1	1|1	0|0	0|0	1|1	0|1	1|1
3	79268602	3_79268602	C	T	.	PASS	.	GT	0|0	0|0	0|0	0|0	0|0	0|0	0|0	.|.	0|0	0|0	0|0	0|0	0|0	0|0	0|0	0|0	0|0	0|0	0|0	0|0	0|1	0|0	0|0	0|0	0|0	0|0	0|0	0|0	0|0	0|0	0|0	0|0	0|0	0|0	0|0	0|0	0|0	0|0	0|0	0|0	0|0
3	79268656	3_79268656	C	T	.	PASS	.	GT	0|0	0|1	0|0	0|0	0|1	1|1	0|0	0|1	1|1	.|.	0|0	0|0	0|0	0|0	0|0	0|0	0|0	0|0	0|0	0|0	0|0	0|1	0|0	0|0	0|0	0|0	0|1	0|0	0|0	0|0	0|0	0|0	0|0	0|0	0|0	0|0	0|1	0|0	0|0	0|0	0|0
3	79268727	3_79268727	C	G	.	PASS	.	GT	0|0	0|0	0|0	0|0	0|0	0|0	0|0	0|0	0|0	.|.	0|0	0|0	0|0	0|0	0|0	0|0	0|0	0|0	0|0	0|0	0|0	0|0	0|1	0|0	0|1	0|0	0|0	0|0	0|0	0|0	0|0	0|0	0|0	0|0	0|0	0|0	0|0	0|0	0|0	0|0	0|0
3	79268734	3_79268734	T	C	.	PASS	.	GT	0|0	0|0	0|0	0|0	0|0	0|0	0|0	0|0	0|0	.|.	0|0	0|0	0|0	0|0	0|0	0|0	0|0	0|0	0|0	0|0	0|0	0|1	0|0	0|0	0|0	0|0	0|0	0|0	0|0	0|0	0|0	0|0	0|0	0|0	0|0	0|0	0|0	0|0	0|0	0|0	0|0
3	79268765	3_79268765	G	C	.	PASS	.	GT	0|0	0|0	0|0	0|0	0|0	.|.	0|0	0|0	0|0	.|.	0|0	0|0	0|0	0|0	0|0	0|0	0|0	0|0	0|0	0|0	0|0	0|1	0|0	0|0	0|0	0|0	0|0	0|0	0|0	0|0	0|0	0|0	0|0	0|0	0|0	0|0	0|0	0|0	0|0	0|0	0|0
3	79268816	3_79268816	T	C	.	PASS	.	GT	0|0	0|1	0|0	0|0	0|1	.|.	0|0	0|1	1|1	.|.	0|0	0|0	0|0	0|0	0|0	0|0	0|0	0|0	0|0	0|0	0|1	0|1	0|1	0|0	0|1	0|0	1|1	0|1	0|0	0|0	0|0	0|1	0|1	0|0	0|0	0|0	1|1	0|0	0|0	0|1	0|0
3	79268919	3_79268919	C	T	.	PASS	.	GT	0|0	0|0	0|0	0|0	0|0	0|0	0|0	0|0	0|0	0|0	0|0	0|0	0|0	0|0	0|0	0|0	.|.	0|0	0|0	0|0	0|0	0|0	0|0	0|0	0|0	0|0	0|1	0|1	0|0	0|0	0|0	0|1	0|1	0|0	0|0	0|0	0|0	0|0	0|0	0|1	0|0
3	79268963	3_79268963	C	A	.	PASS	.	GT	0|0	0|0	0|0	0|0	0|0	0|0	0|0	0|0	0|0	0|0	0|0	0|0	0|0	0|0	0|0	0|0	0|0	0|0	0|0	0|0	0|1	0|0	0|0	0|0	0|0	0|0	0|1	0|1	0|0	0|0	0|0	0|1	0|1	0|0	0|0	0|0	0|0	0|0	0|0	0|1	0|0
3	79268966	3_79268966	G	A	.	PASS	.	GT	0|0	0|1	0|0	0|0	0|1	1|1	0|0	0|1	1|1	1|1	0|0	0|0	0|0	0|0	0|0	0|0	0|0	0|0	0|0	0|0	0|0	0|0	0|0	0|0	0|0	0|0	0|1	0|0	0|0	0|0	0|0	0|0	0|0	0|0	0|0	0|0	1|1	0|0	0|0	0|0	0|0
3	79269035	3_79269035	C	G	.	PASS	.	GT	.|.	.|.	.|.	.|.	.|.	.|.	.|.	.|.	.|.	.|.	.|.	.|.	.|.	.|.	.|.	.|.	.|.	.|.	.|.	.|.	.|.	.|.	.|.	.|.	.|.	.|.	.|.	.|.	.|.	.|.	.|.	.|.	.|.	.|.	.|.	.|.	.|.	.|.	.|.	.|.	.|.
3	79269048	3_79269048	G	A	.	PASS	.	GT	.|.	.|.	.|.	.|.	.|.	.|.	.|.	.|.	.|.	.|.	.|.	.|.	.|.	.|.	.|.	.|.	.|.	.|.	.|.	.|.	.|.	.|.	.|.	.|.	.|.	.|.	.|.	.|.	.|.	.|.	.|.	.|.	.|.	.|.	.|.	.|.	.|.	.|.	.|.	.|.	.|.
3	79269066	3_79269066	C	A	.	PASS	.	GT	0|0	0|0	.|.	0|0	0|0	0|0	0|0	0|0	0|0	0|0	0|0	0|0	0|0	0|0	0|0	0|0	0|0	0|0	0|0	0|0	0|0	0|0	0|0	0|0	0|0	0|0	0|0	0|0	0|0	0|0	0|0	0|0	0|0	0|0	0|0	0|0	0|0	0|0	0|0	0|0	0|0
3	79269082	3_79269082	C	T	.	PASS	.	GT	0|0	0|1	0|0	0|0	0|1	1|1	0|0	0|0	1|1	.|.	0|0	0|0	0|0	0|0	0|0	0|0	0|0	0|0	0|0	0|0	0|0	0|0	0|0	0|0	0|0	0|0	0|1	0|0	0|0	0|0	0|0	0|0	0|0	0|0	0|0	0|0	1|1	0|0	0|0	0|0	0|0
3	79269321	3_79269321	A	G	.	PASS	.	GT	0|1	0|1	0|1	1|1	0|0	0|0	0|1	1|1	.|.	0|0	0|0	0|0	0|0	0|0	0|0	0|0	0|0	0|0	.|.	0|0	0|0	0|0	0|0	0|0	0|0	0|1	0|0	0|1	1|1	0|1	0|1	0|1	0|1	0|1	0|1	1|1	0|0	0|0	0|0	0|1	0|1
3	79269368	3_79269368	G	T	.	PASS	.	GT	0|0	0|1	0|0	0|0	1|1	1|1	0|0	0|0	1|1	1|1	0|0	0|0	0|0	0|0	0|0	.|.	0|0	0|0	.|.	0|0	0|0	0|0	0|0	0|0	0|0	0|0	0|1	0|0	0|0	0|0	0|0	0|0	0|0	0|0	0|0	0|0	1|1	0|0	0|0	0|0	0|0
3	79269469	3_79269469	G	C	.	PASS	.	GT	0|1	0|0	0|0	.|.	0|0	0|0	0|0	.|.	0|0	0|0	0|0	0|0	0|1	1|1	1|1	1|1	.|.	1|1	1|1	1|1	0|0	0|0	0|1	1|1	0|0	0|1	0|0	0|0	0|1	0|1	1|1	0|0	0|0	0|1	0|0	0|0	0|0	0|0	1|1	0|0	0|1
3	79269514	3_79269514	G	A	.	PASS	.	GT	0|0	0|0	0|0	0|0	0|0	0|0	0|0	0|0	0|0	0|0	0|0	0|0	0|0	0|0	0|0	0|0	.|.	0|0	0|0	0|0	0|0	0|1	0|0	0|0	0|0	0|0	0|0	0|0	0|0	0|0	0|0	0|0	0|0	0|0	0|0	0|0	0|0	0|0	0|0	0|0	0|0
3	79269539	3_79269539	G	A	.	PASS	.	GT	0|1	0|1	1|1	0|0	0|1	1|1	0|1	0|0	1|1	.|.	0|1	1|1	0|0	0|0	0|0	0|0	.|.	0|0	0|0	0|0	0|1	0|1	0|0	0|0	0|0	0|0	0|1	0|0	0|0	0|1	0|0	0|0	0|0	0|0	0|1	0|0	1|1	1|1	0|0	0|0	0|0
3	79269726	3_79269726	G	C	.	PASS	.	GT	0|0	0|0	.|.	0|0	0|0	0|0	0|0	0|0	0|0	.|.	0|0	0|0	0|0	0|0	0|0	0|0	0|0	0|0	0|0	.|.	0|0	0|0	0|0	0|0	0|1	0|0	0|0	0|0	0|0	0|0	0|0	0|0	0|0	0|0	0|0	0|0	0|0	0|0	0|0	0|0	0|0
3	79269790	3_79269790	T	C	.	PASS	.	GT	.|.	0|0	1|1	0|0	0|0	0|0	0|1	0|0	0|0	0|0	1|1	1|1	1|1	1|1	1|1	1|1	1|1	1|1	1|1	1|1	1|1	0|1	0|1	1|1	0|1	0|1	0|0	0|0	0|1	1|1	1|1	0|0	0|0	0|1	0|1	0|0	0|0	1|1	1|1	0|0	0|1
3	79269810	3_79269810	A	G	.	PASS	.	GT	0|0	0|0	0|0	0|0	0|0	0|0	0|0	0|0	0|0	0|0	0|0	0|0	0|0	0|0	0|0	0|0	0|0	0|0	0|0	0|0	0|0	0|0	0|0	0|0	0|0	0|0	0|0	0|0	0|0	0|0	0|0	0|0	0|0	0|0	0|0	0|0	0|0	0|0	0|0	0|0	0|0
3	79269859	3_79269859	T	G	.	PASS	.	GT	0|0	0|0	0|0	0|0	0|0	0|0	0|0	0|0	0|0	0|0	0|0	0|0	0|0	0|0	0|0	0|0	0|0	0|0	0|0	0|0	0|0	0|0	0|1	0|0	0|0	0|0	0|0	0|0	0|0	0|0	0|0	0|0	0|0	0|0	0|0	0|0	0|0	0|0	0|0	0|0	0|0
3	79269877	3_79269877	A	G	.	PASS	.	GT	0|0	0|0	0|0	0|0	0|0	0|0	0|0	0|0	0|0	0|0	0|0	0|0	0|0	0|0	0|0	0|0	0|0	0|0	0|0	0|0	0|1	0|0	0|1	0|0	0|0	0|0	0|1	0|1	0|0	0|0	0|0	0|1	0|1	0|0	0|0	0|0	0|0	0|0	0|0	0|1	0|0
3	79269884	3_79269884	C	A	.	PASS	.	GT	0|0	0|0	0|0	0|0	0|0	0|0	0|0	0|0	0|0	0|0	0|0	0|0	0|0	0|0	0|0	0|0	0|0	0|0	0|0	0|0	0|0	0|0	0|1	0|0	0|0	0|0	0|0	0|0	0|0	0|0	0|0	0|0	0|0	0|0	0|0	0|0	0|0	0|0	0|0	0|0	0|0
3	79269920	3_79269920	A	T	.	PASS	.	GT	.|.	0|1	.|.	1|1	0|1	0|0	0|1	0|1	0|0	1|1	0|1	0|0	0|1	0|1	1|1	1|1	0|1	0|1	1|1	1|1	0|0	0|1	0|1	.|.	0|0	1|1	0|1	1|1	1|1	0|1	1|1	1|1	0|1	1|1	0|1	1|1	0|1	0|0	1|1	0|1	1|1
3	79269991	3_79269991	A	G	.	PASS	.	GT	0|0	.|.	.|.	0|0	0|0	0|0	0|0	0|0	0|0	0|0	0|0	0|0	0|0	0|0	0|0	0|0	0|0	0|0	0|0	0|0	.|.	0|0	0|0	.|.	0|0	0|0	0|0	0|0	0|0	0|0	0|0	0|0	0|0	0|0	0|0	0|0	0|0	0|0	0|0	0|0	0|0
3	79270020	3_79270020	T	G	.	PASS	.	GT	0|0	.|.	.|.	0|0	0|0	0|0	0|0	0|0	0|0	0|0	0|0	0|0	0|0	0|0	0|0	.|.	0|0	0|0	0|0	0|0	.|.	0|0	.|.	.|.	0|0	0|0	0|0	0|0	0|0	0|0	0|0	0|0	0|0	0|0	0|0	0|1	0|0	0|0	0|0	0|0	0|1
3	79270159	3_79270159	G	A	.	PASS	.	GT	0|0	0|0	.|.	0|0	0|0	0|0	0|0	0|0	0|0	0|0	0|0	0|0	0|0	.|.	0|0	0|0	0|0	0|0	0|0	0|0	.|.	0|0	.|.	.|.	.|.	0|0	0|0	0|0	0|0	0|0	0|0	0|0	0|0	0|0	0|0	0|0	0|0	0|0	0|0	0|0	0|0
3	79270184	3_79270184	C	T	.	PASS	.	GT	0|0	0|0	.|.	0|0	0|0	0|0	0|0	0|0	0|0	0|0	0|0	0|0	0|0	.|.	0|0	0|0	0|0	0|0	0|0	0|0	.|.	0|0	.|.	.|.	.|.	0|1	0|0	0|0	0|1	0|0	0|0	0|1	0|1	0|1	0|1	0|1	0|0	0|0	0|0	0|1	0|0
3	79270470	3_79270470	C	T	.	PASS	.	GT	0|0	0|0	0|0	.|.	0|0	0|0	0|0	.|.	0|0	0|0	.|.	0|0	0|0	0|0	0|0	0|0	.|.	0|0	.|.	.|.	.|.	0|0	.|.	.|.	.|.	0|0	.|.	.|.	0|0	0|0	.|.	0|0	0|0	.|.	.|.	0|0	0|0	0|0	0|0	.|.	.|.
3	79270745	3_79270745	C	T	.	PASS	.	GT	0|0	0|0	0|0	0|0	0|0	0|0	0|0	0|0	0|0	0|0	.|.	0|0	0|0	0|0	0|0	0|0	0|0	0|0	0|0	0|0	0|0	0|0	0|0	0|0	0|1	0|0	0|0	0|0	0|0	0|0	0|0	0|0	0|0	0|0	0|0	0|0	0|0	0|0	0|0	0|0	0|0
3	79270769	3_79270769	C	G	.	PASS	.	GT	0|0	0|0	0|0	0|0	0|0	0|0	0|0	0|0	0|0	0|0	.|.	0|0	0|0	0|1	0|0	0|1	0|0	.|.	0|0	0|1	0|1	0|0	0|0	0|0	0|0	0|0	0|0	0|0	0|1	0|1	1|1	0|0	0|0	0|0	0|0	0|0	0|0	0|0	0|1	0|0	0|1
3	79270815	3_79270815	A	G	.	PASS	.	GT	1|1	1|1	1|1	1|1	1|1	0|0	1|1	0|1	0|0	1|1	.|.	1|1	1|1	1|1	1|1	1|1	1|1	.|.	1|1	1|1	1|1	1|1	1|1	1|1	1|1	1|1	0|1	1|1	1|1	1|1	1|1	1|1	1|1	1|1	1|1	1|1	1|1	1|1	1|1	1|1	1|1
3	79270830	3_79270830	C	T	.	PASS	.	GT	0|0	0|0	0|0	0|0	0|0	0|0	0|0	0|0	0|0	.|.	.|.	0|0	0|0	0|0	0|0	0|0	0|0	0|0	0|0	0|0	0|0	0|0	0|1	0|1	0|0	0|0	0|0	0|0	0|0	0|0	0|0	0|0	0|0	0|0	0|0	0|0	0|0	0|0	0|0	0|0	0|0
3	79270953	3_79270953	C	T	.	PASS	.	GT	.|.	.|.	.|.	.|.	.|.	.|.	.|.	.|.	.|.	.|.	.|.	.|.	.|.	.|.	.|.	.|.	.|.	.|.	.|.	.|.	.|.	.|.	.|.	.|.	.|.	.|.	.|.	.|.	.|.	.|.	.|.	.|.	.|.	.|.	.|.	.|.	.|.	.|.	.|.	.|.	.|.
3	79271010	3_79271010	G	A	.	PASS	.	GT	0|0	0|1	0|1	1|1	0|0	0|0	0|1	0|1	0|0	0|1	0|0	0|0	0|0	.|.	0|0	0|0	0|0	0|0	0|0	0|0	0|0	0|0	0|0	0|0	0|0	0|0	0|1	1|1	0|0	0|0	0|0	0|1	0|0	0|0	0|0	0|1	0|0	0|0	0|0	0|0	0|1
3	79271030	3_79271030	G	A	.	PASS	.	GT	0|0	0|1	0|0	0|0	0|1	0|1	.|.	0|0	0|0	0|1	0|0	0|0	.|.	.|.	0|0	0|0	0|0	0|0	0|0	0|0	0|1	0|0	0|0	0|0	0|1	0|0	0|0	0|0	0|0	0|0	0|0	0|0	0|1	0|0	0|0	0|0	0|0	0|0	0|0	0|1	0|0
3	79271039	3_79271039	A	G	.	PASS	.	GT	0|1	1|1	1|1	1|1	1|1	0|0	.|.	0|1	0|0	1|1	1|1	1|1	1|1	.|.	.|.	0|1	1|1	1|1	1|1	0|1	0|1	1|1	0|0	0|0	0|1	0|1	0|1	1|1	0|0	0|1	0|0	0|1	0|1	0|1	0|1	0|0	0|1	1|1	0|1	0|1	0|1
3	79271080	3_79271080	C	G	.	PASS	.	GT	0|0	0|0	0|0	0|0	0|0	0|0	0|0	0|0	.|.	.|.	0|0	0|0	0|0	0|0	0|0	0|0	0|0	0|0	0|0	0|0	0|0	0|0	0|0	0|0	0|0	0|0	0|0	0|0	0|0	0|0	0|0	0|0	0|0	0|0	0|0	0|0	0|0	0|0	0|0	0|0	0|0
3	79271094	3_79271094	G	T	.	PASS	.	GT	0|0	0|0	0|0	0|0	0|0	0|0	.|.	0|0	.|.	.|.	0|0	0|0	0|0	0|0	0|0	0|0	0|0	0|0	0|0	0|0	0|0	0|0	0|0	0|0	0|0	0|0	0|0	0|0	0|0	0|0	0|0	0|0	0|0	0|0	0|0	0|0	0|1	0|0	0|0	0|0	0|0
3	79271105	3_79271105	C	A	.	PASS	.	GT	.|.	.|.	.|.	.|.	.|.	.|.	.|.	.|.	.|.	.|.	.|.	.|.	.|.	.|.	.|.	.|.	.|.	.|.	.|.	.|.	.|.	.|.	.|.	.|.	.|.	.|.	.|.	.|.	.|.	.|.	.|.	.|.	.|.	.|.	.|.	.|.	.|.	.|.	.|.	.|.	.|.
3	79271148	3_79271148	T	C	.	PASS	.	GT	0|1	1|1	0|1	1|1	1|1	0|1	1|1	0|1	.|.	.|.	0|0	0|0	1|1	0|1	1|1	1|1	0|1	0|1	1|1	1|1	0|1	0|1	0|0	0|0	0|1	1|1	1|1	1|1	1|1	0|1	1|1	1|1	0|1	1|1	0|1	1|1	0|0	0|0	1|1	0|1	1|1
3	79271156	3_79271156	G	A	.	PASS	.	GT	0|1	1|1	0|1	1|1	1|1	1|1	1|1	.|.	.|.	.|.	0|0	0|0	1|1	0|1	1|1	1|1	0|1	0|1	1|1	1|1	0|1	1|1	0|1	0|0	0|1	1|1	0|1	1|1	1|1	0|1	1|1	1|1	0|1	1|1	0|1	1|1	1|1	0|0	1|1	0|1	1|1
3	79271202	3_79271202	A	G	.	PASS	.	GT	0|0	0|0	0|0	0|0	0|0	0|0	0|0	0|0	.|.	0|0	0|0	0|0	0|0	0|0	0|0	0|0	0|0	0|0	0|0	.|.	0|0	0|1	0|0	0|1	0|1	0|0	0|0	0|0	0|0	0|0	0|0	0|0	0|0	0|0	0|1	0|0	0|1	0|0	0|0	0|0	0|0
3	79271256	3_79271256	T	C	.	PASS	.	GT	.|.	.|.	.|.	.|.	.|.	.|.	.|.	.|.	.|.	.|.	.|.	.|.	.|.	.|.	.|.	.|.	.|.	.|.	.|.	.|.	.|.	.|.	.|.	.|.	.|.	.|.	.|.	.|.	.|.	.|.	.|.	.|.	.|.	.|.	.|.	.|.	.|.	.|.	.|.	.|.	.|.
3	79271262	3_79271262	A	G	.	PASS	.	GT	.|.	.|.	.|.	.|.	.|.	.|.	.|.	.|.	.|.	.|.	.|.	.|.	.|.	.|.	.|.	.|.	.|.	.|.	.|.	.|.	.|.	.|.	.|.	.|.	.|.	.|.	.|.	.|.	.|.	.|.	.|.	.|.	.|.	.|.	.|.	.|.	.|.	.|.	.|.	.|.	.|.
3	79271289	3_79271289	G	A	.	PASS	.	GT	0|0	0|0	0|0	0|0	0|0	0|0	.|.	.|.	.|.	0|0	0|0	0|0	0|0	0|0	0|0	0|0	0|0	0|0	0|0	0|0	0|0	0|0	0|0	0|0	0|0	0|0	0|0	0|0	0|0	0|0	0|0	0|0	0|0	0|0	0|0	0|0	0|0	0|0	0|0	0|0	0|0
3	79271331	3_79271331	G	A	.	PASS	.	GT	1|1	0|0	0|0	0|0	0|0	0|0	.|.	.|.	0|0	0|0	0|0	0|0	0|0	0|1	0|0	0|1	0|0	0|0	0|0	0|1	0|1	0|0	0|1	0|0	0|0	0|0	0|0	0|0	0|1	0|1	0|1	0|0	0|0	0|0	0|0	0|0	0|0	0|0	0|1	0|0	0|1
3	79271350	3_79271350	A	G	.	PASS	.	GT	0|0	0|0	0|0	0|0	0|0	0|0	.|.	.|.	0|0	0|0	0|0	0|0	0|0	0|0	0|0	0|0	0|0	0|0	0|0	0|0	0|0	0|0	0|0	0|0	0|0	0|0	0|0	0|0	0|0	0|0	0|0	0|0	0|0	0|0	0|0	0|0	0|0	0|0	0|0	0|0	0|0
3	79271441	3_79271441	A	G	.	PASS	.	GT	1|1	0|1	1|1	1|1	0|1	0|0	1|1	1|1	0|0	0|0	.|.	1|1	0|0	1|1	0|0	0|1	0|1	0|1	0|0	0|1	1|1	0|1	1|1	0|1	0|0	0|0	1|1	1|1	0|1	1|1	1|1	0|1	0|1	0|0	0|1	0|1	0|1	1|1	0|1	0|1	1|1
3	79271442	3_79271442	C	A	.	PASS	.	GT	1|1	0|1	1|1	1|1	0|1	0|0	1|1	1|1	0|0	0|0	.|.	1|1	0|0	1|1	0|0	0|1	0|1	0|1	0|0	0|1	1|1	0|1	1|1	0|1	0|0	0|0	1|1	1|1	0|1	1|1	1|1	0|1	0|1	0|0	0|1	0|1	0|1	1|1	0|1	0|1	1|1
3	79271476	3_79271476	C	G	.	PASS	.	GT	0|0	0|0	0|0	0|0	0|0	0|0	0|0	0|0	0|0	0|0	0|0	0|0	0|0	0|0	0|0	0|0	0|0	0|0	0|0	0|0	0|0	0|0	0|1	0|0	0|0	0|0	0|0	0|0	0|0	0|0	0|0	0|0	0|0	0|0	0|0	0|0	0|0	0|0	0|0	0|0	0|0
3	79271502	3_79271502	G	C	.	PASS	.	GT	1|1	0|0	1|1	0|0	0|0	0|0	0|1	0|0	0|0	0|0	1|1	1|1	1|1	1|1	1|1	1|1	1|1	1|1	1|1	1|1	0|1	0|0	0|0	0|0	0|0	0|1	0|0	0|0	0|1	1|1	0|1	0|0	0|0	0|1	0|1	0|0	0|0	1|1	1|1	0|0	0|0
3	79271555	3_79271555	G	A	.	PASS	.	GT	.|.	.|.	.|.	.|.	.|.	.|.	.|.	.|.	.|.	.|.	.|.	.|.	.|.	.|.	.|.	.|.	.|.	.|.	.|.	.|.	.|.	.|.	.|.	.|.	.|.	.|.	.|.	.|.	.|.	.|.	.|.	.|.	.|.	.|.	.|.	.|.	.|.	.|.	.|.	.|.	.|.
3	79271561	3_79271561	G	A	.	PASS	.	GT	.|.	.|.	.|.	.|.	.|.	.|.	.|.	.|.	.|.	.|.	.|.	.|.	.|.	.|.	.|.	.|.	.|.	.|.	.|.	.|.	.|.	.|.	.|.	.|.	.|.	.|.	.|.	.|.	.|.	.|.	.|.	.|.	.|.	.|.	.|.	.|.	.|.	.|.	.|.	.|.	.|.
3	79271584	3_79271584	C	T	.	PASS	.	GT	.|.	.|.	.|.	.|.	.|.	.|.	.|.	.|.	.|.	.|.	.|.	.|.	.|.	.|.	.|.	.|.	.|.	.|.	.|.	.|.	.|.	.|.	.|.	.|.	.|.	.|.	.|.	.|.	.|.	.|.	.|.	.|.	.|.	.|.	.|.	.|.	.|.	.|.	.|.	.|.	.|.
3	79271621	3_79271621	A	G	.	PASS	.	GT	0|0	0|0	0|0	0|0	0|0	0|0	0|0	0|0	0|0	0|0	0|0	0|0	0|0	0|0	0|0	0|0	0|0	0|0	0|0	0|0	0|0	0|0	0|1	0|0	0|0	0|0	0|0	0|0	0|0	0|0	0|0	0|0	0|0	0|0	0|0	0|0	0|0	0|0	0|0	0|0	0|0
3	79271622	3_79271622	A	G	.	PASS	.	GT	0|0	0|0	0|0	0|0	0|0	0|0	0|0	0|0	0|0	0|0	0|1	0|0	0|1	0|1	1|1	1|1	0|0	0|1	1|1	1|1	0|0	0|1	0|1	0|1	0|0	1|1	0|0	0|0	0|1	0|0	0|0	0|1	0|1	1|1	0|1	0|1	1|1	0|0	1|1	0|1	0|0
3	79271671	3_79271671	C	T	.	PASS	.	GT	.|.	.|.	.|.	.|.	.|.	.|.	.|.	.|.	.|.	.|.	.|.	.|.	.|.	.|.	.|.	.|.	.|.	.|.	.|.	.|.	.|.	.|.	.|.	.|.	.|.	.|.	.|.	.|.	.|.	.|.	.|.	.|.	.|.	.|.	.|.	.|.	.|.	.|.	.|.	.|.	.|.
3	79271672	3_79271672	C	A	.	PASS	.	GT	.|.	.|.	.|.	.|.	.|.	.|.	.|.	.|.	.|.	.|.	.|.	.|.	.|.	.|.	.|.	.|.	.|.	.|.	.|.	.|.	.|.	.|.	.|.	.|.	.|.	.|.	.|.	.|.	.|.	.|.	.|.	.|.	.|.	.|.	.|.	.|.	.|.	.|.	.|.	.|.	.|.
3	79271681	3_79271681	C	T	.	PASS	.	GT	.|.	.|.	.|.	.|.	.|.	.|.	.|.	.|.	.|.	.|.	.|.	.|.	.|.	.|.	.|.	.|.	.|.	.|.	.|.	.|.	.|.	.|.	.|.	.|.	.|.	.|.	.|.	.|.	.|.	.|.	.|.	.|.	.|.	.|.	.|.	.|.	.|.	.|.	.|.	.|.	.|.
3	79271686	3_79271686	A	G	.	PASS	.	GT	.|.	.|.	.|.	.|.	.|.	.|.	.|.	.|.	.|.	.|.	.|.	.|.	.|.	.|.	.|.	.|.	.|.	.|.	.|.	.|.	.|.	.|.	.|.	.|.	.|.	.|.	.|.	.|.	.|.	.|.	.|.	.|.	.|.	.|.	.|.	.|.	.|.	.|.	.|.	.|.	.|.
3	79271717	3_79271717	T	C	.	PASS	.	GT	0|1	0|0	0|1	0|0	0|0	0|0	0|1	0|0	0|0	0|0	0|1	1|1	0|1	0|1	.|.	0|0	0|1	0|1	0|0	0|0	0|0	0|0	0|0	0|0	0|0	0|0	0|0	0|0	0|0	0|1	0|0	0|0	0|0	0|0	0|1	0|0	0|0	1|1	0|0	0|0	0|0
3	79271758	3_79271758	C	T	.	PASS	.	GT	0|0	0|0	0|0	0|0	0|0	0|0	0|0	0|0	0|0	0|0	0|0	0|0	0|0	0|0	0|0	0|0	0|0	0|0	0|0	0|0	0|0	0|0	0|0	0|0	0|0	0|0	0|0	0|0	0|0	0|0	0|0	0|0	0|0	0|0	0|0	0|0	0|0	0|0	0|0	0|0	0|0
3	79271773	3_79271773	T	G	.	PASS	.	GT	.|.	.|.	.|.	.|.	.|.	.|.	.|.	.|.	.|.	.|.	.|.	.|.	.|.	.|.	.|.	.|.	.|.	.|.	.|.	.|.	.|.	.|.	.|.	.|.	.|.	.|.	.|.	.|.	.|.	.|.	.|.	.|.	.|.	.|.	.|.	.|.	.|.	.|.	.|.	.|.	.|.
3	79271790	3_79271790	G	A	.	PASS	.	GT	.|.	.|.	.|.	.|.	.|.	.|.	.|.	.|.	.|.	.|.	.|.	.|.	.|.	.|.	.|.	.|.	.|.	.|.	.|.	.|.	.|.	.|.	.|.	.|.	.|.	.|.	.|.	.|.	.|.	.|.	.|.	.|.	.|.	.|.	.|.	.|.	.|.	.|.	.|.	.|.	.|.
3	79271834	3_79271834	T	C	.	PASS	.	GT	.|.	.|.	.|.	.|.	.|.	.|.	.|.	.|.	.|.	.|.	.|.	.|.	.|.	.|.	.|.	.|.	.|.	.|.	.|.	.|.	.|.	.|.	.|.	.|.	.|.	.|.	.|.	.|.	.|.	.|.	.|.	.|.	.|.	.|.	.|.	.|.	.|.	.|.	.|.	.|.	.|.
3	79271838	3_79271838	C	T	.	PASS	.	GT	.|.	.|.	.|.	.|.	.|.	.|.	.|.	.|.	.|.	.|.	.|.	.|.	.|.	.|.	.|.	.|.	.|.	.|.	.|.	.|.	.|.	.|.	.|.	.|.	.|.	.|.	.|.	.|.	.|.	.|.	.|.	.|.	.|.	.|.	.|.	.|.	.|.	.|.	.|.	.|.	.|.
3	79271845	3_79271845	C	A	.	PASS	.	GT	.|.	.|.	.|.	.|.	.|.	.|.	.|.	.|.	.|.	.|.	.|.	.|.	.|.	.|.	.|.	.|.	.|.	.|.	.|.	.|.	.|.	.|.	.|.	.|.	.|.	.|.	.|.	.|.	.|.	.|.	.|.	.|.	.|.	.|.	.|.	.|.	.|.	.|.	.|.	.|.	.|.
3	79271846	3_79271846	G	A	.	PASS	.	GT	.|.	.|.	.|.	.|.	.|.	.|.	.|.	.|.	.|.	.|.	.|.	.|.	.|.	.|.	.|.	.|.	.|.	.|.	.|.	.|.	.|.	.|.	.|.	.|.	.|.	.|.	.|.	.|.	.|.	.|.	.|.	.|.	.|.	.|.	.|.	.|.	.|.	.|.	.|.	.|.	.|.
3	79271875	3_79271875	T	C	.	PASS	.	GT	0|0	0|0	0|0	0|0	0|0	0|0	0|0	0|0	0|0	0|0	0|1	.|.	0|1	0|0	1|1	0|1	1|1	0|1	1|1	0|1	0|0	0|0	0|0	0|0	0|0	0|1	0|0	0|0	0|0	0|0	0|0	0|0	0|0	0|1	0|0	0|0	0|0	0|0	0|1	0|0	0|0
3	79272080	3_79272080	C	T	.	PASS	.	GT	0|0	0|0	0|0	0|0	0|1	1|1	0|0	0|1	1|1	0|1	0|0	0|0	0|1	0|0	1|1	0|1	0|1	0|0	.|.	0|1	0|1	0|1	0|1	1|1	1|1	1|1	0|1	0|0	0|1	0|0	0|1	0|1	1|1	1|1	0|1	0|1	0|1	0|0	0|1	1|1	0|0
3	79272088	3_79272088	G	T	.	PASS	.	GT	0|0	0|0	0|0	.|.	0|0	0|0	0|0	0|0	0|0	0|0	0|0	0|0	0|0	0|0	0|0	0|0	0|0	0|0	.|.	0|0	0|0	0|0	0|0	0|0	0|0	0|0	0|0	0|0	0|0	0|0	0|0	0|0	0|0	0|0	0|0	0|0	0|1	0|0	0|0	0|0	0|0
3	79272154	3_79272154	T	A	.	PASS	.	GT	.|.	.|.	.|.	.|.	.|.	.|.	.|.	.|.	.|.	.|.	.|.	.|.	.|.	.|.	.|.	.|.	.|.	.|.	.|.	.|.	.|.	.|.	.|.	.|.	.|.	.|.	.|.	.|.	.|.	.|.	.|.	.|.	.|.	.|.	.|.	.|.	.|.	.|.	.|.	.|.	.|.
3	79272159	3_79272159	T	A	.	PASS	.	GT	.|.	.|.	.|.	.|.	.|.	.|.	.|.	.|.	.|.	.|.	.|.	.|.	.|.	.|.	.|.	.|.	.|.	.|.	.|.	.|.	.|.	.|.	.|.	.|.	.|.	.|.	.|.	.|.	.|.	.|.	.|.	.|.	.|.	.|.	.|.	.|.	.|.	.|.	.|.	.|.	.|.
3	79272164	3_79272164	A	G	.	PASS	.	GT	.|.	.|.	.|.	.|.	.|.	.|.	.|.	.|.	.|.	.|.	.|.	.|.	.|.	.|.	.|.	.|.	.|.	.|.	.|.	.|.	.|.	.|.	.|.	.|.	.|.	.|.	.|.	.|.	.|.	.|.	.|.	.|.	.|.	.|.	.|.	.|.	.|.	.|.	.|.	.|.	.|.
3	79272227	3_79272227	T	C	.	PASS	.	GT	0|0	0|0	0|0	0|0	0|0	0|0	0|0	0|0	.|.	0|0	0|0	0|0	0|0	0|0	0|0	0|0	0|0	0|0	0|0	0|0	0|0	0|0	0|0	0|0	0|0	0|1	0|0	0|0	0|1	0|0	0|0	0|1	0|1	0|1	0|1	0|1	0|0	0|0	0|0	0|1	0|0
3	79272245	3_79272245	C	T	.	PASS	.	GT	0|1	0|0	0|0	0|0	0|0	0|0	0|0	0|0	.|.	0|0	.|.	0|0	0|0	0|0	0|0	0|0	0|0	0|0	0|0	1|1	0|1	0|0	0|0	0|0	0|0	0|0	0|0	0|0	0|1	0|1	0|1	0|0	0|0	0|0	0|0	0|0	0|0	0|0	0|1	0|0	0|1
3	79272295	3_79272295	C	A	.	PASS	.	GT	1|1	0|1	0|1	0|0	0|1	1|1	0|1	0|1	1|1	0|0	1|1	1|1	1|1	1|1	1|1	.|.	1|1	1|1	1|1	1|1	1|1	0|1	1|1	1|1	0|1	1|1	0|1	0|0	1|1	1|1	1|1	0|1	1|1	1|1	1|1	0|1	1|1	1|1	1|1	1|1	0|1
3	79272366	3_79272366	T	A	.	PASS	.	GT	.|.	.|.	.|.	.|.	.|.	.|.	.|.	.|.	.|.	.|.	.|.	.|.	.|.	.|.	.|.	.|.	.|.	.|.	.|.	.|.	.|.	.|.	.|.	.|.	.|.	.|.	.|.	.|.	.|.	.|.	.|.	.|.	.|.	.|.	.|.	.|.	.|.	.|.	.|.	.|.	.|.
3	79272368	3_79272368	G	A	.	PASS	.	GT	.|.	.|.	.|.	.|.	.|.	.|.	.|.	.|.	.|.	.|.	.|.	.|.	.|.	.|.	.|.	.|.	.|.	.|.	.|.	.|.	.|.	.|.	.|.	.|.	.|.	.|.	.|.	.|.	.|.	.|.	.|.	.|.	.|.	.|.	.|.	.|.	.|.	.|.	.|.	.|.	.|.
3	79272381	3_79272381	G	A	.	PASS	.	GT	.|.	.|.	.|.	.|.	.|.	.|.	.|.	.|.	.|.	.|.	.|.	.|.	.|.	.|.	.|.	.|.	.|.	.|.	.|.	.|.	.|.	.|.	.|.	.|.	.|.	.|.	.|.	.|.	.|.	.|.	.|.	.|.	.|.	.|.	.|.	.|.	.|.	.|.	.|.	.|.	.|.
3	79272382	3_79272382	A	C	.	PASS	.	GT	.|.	.|.	.|.	.|.	.|.	.|.	.|.	.|.	.|.	.|.	.|.	.|.	.|.	.|.	.|.	.|.	.|.	.|.	.|.	.|.	.|.	.|.	.|.	.|.	.|.	.|.	.|.	.|.	.|.	.|.	.|.	.|.	.|.	.|.	.|.	.|.	.|.	.|.	.|.	.|.	.|.
3	79272395	3_79272395	G	A	.	PASS	.	GT	.|.	.|.	.|.	.|.	.|.	.|.	.|.	.|.	.|.	.|.	.|.	.|.	.|.	.|.	.|.	.|.	.|.	.|.	.|.	.|.	.|.	.|.	.|.	.|.	.|.	.|.	.|.	.|.	.|.	.|.	.|.	.|.	.|.	.|.	.|.	.|.	.|.	.|.	.|.	.|.	.|.
3	79272423	3_79272423	C	A	.	PASS	.	GT	0|0	0|1	0|0	0|0	0|1	1|1	0|0	1|1	1|1	.|.	.|.	0|0	0|0	0|0	0|0	0|0	.|.	0|0	0|0	0|0	0|1	0|1	0|1	0|1	0|1	0|1	0|1	0|0	0|1	0|0	0|1	0|1	1|1	0|1	1|1	0|1	0|1	0|0	0|0	1|1	0|0
3	79272439	3_79272439	G	A	.	PASS	.	GT	1|1	0|1	0|1	0|0	0|1	1|1	0|0	1|1	1|1	.|.	1|1	1|1	1|1	1|1	1|1	1|1	.|.	1|1	1|1	1|1	1|1	0|1	1|1	1|1	1|1	0|1	0|1	0|0	0|1	1|1	1|1	0|0	0|1	0|1	0|1	0|0	1|1	1|1	1|1	0|1	0|1
3	79272456	3_79272456	A	G	.	PASS	.	GT	0|0	0|0	0|0	0|0	0|0	0|0	0|0	0|0	0|0	0|0	0|0	0|0	0|0	0|0	0|0	0|0	0|0	0|0	0|0	0|0	0|0	0|0	0|0	0|0	0|0	0|0	0|0	0|0	0|0	0|0	0|0	0|0	0|0	0|0	0|0	0|0	0|0	0|0	0|0	0|0	0|0
3	79272778	3_79272778	T	G	.	PASS	.	GT	0|0	0|0	0|0	0|0	0|0	0|0	0|0	0|0	0|0	0|0	0|1	0|0	0|1	0|0	1|1	0|1	0|1	0|1	1|1	0|1	0|1	0|0	0|0	0|0	0|0	1|1	0|1	0|0	0|1	0|0	0|1	0|1	1|1	1|1	0|1	0|1	0|0	0|0	0|1	1|1	0|0
3	79272827	3_79272827	A	G	.	PASS	.	GT	0|0	0|0	0|0	0|0	0|0	.|.	0|0	0|0	0|0	0|0	0|0	0|0	0|0	0|0	0|0	0|0	0|0	0|0	0|0	0|0	0|0	0|0	0|0	0|0	0|0	0|0	0|0	0|0	0|0	0|0	0|0	0|0	0|0	0|0	0|0	0|0	0|0	0|0	0|0	0|0	0|0
3	79272836	3_79272836	T	C	.	PASS	.	GT	0|0	0|0	0|0	0|0	0|0	.|.	0|0	0|0	0|0	.|.	0|0	0|0	0|0	0|0	0|0	0|0	0|0	0|0	0|0	0|0	0|0	0|0	0|0	0|0	0|0	0|0	0|0	0|0	0|0	0|0	0|0	0|0	0|0	0|0	0|0	0|0	0|0	0|0	0|0	0|0	0|0
3	79272845	3_79272845	C	G	.	PASS	.	GT	0|1	0|0	1|1	0|0	0|0	1|1	0|1	0|1	1|1	.|.	1|1	1|1	1|1	0|1	1|1	0|1	1|1	1|1	1|1	0|1	0|1	0|0	0|1	1|1	0|1	1|1	0|1	0|0	0|1	0|1	0|1	0|1	1|1	1|1	0|1	0|1	0|0	1|1	0|1	1|1	0|0
3	79272864	3_79272864	G	A	.	PASS	.	GT	0|1	0|0	1|1	0|0	0|0	0|0	0|1	0|0	0|0	.|.	0|1	1|1	0|1	0|1	0|0	0|0	0|1	0|1	0|0	0|0	0|0	0|0	0|0	0|0	0|0	0|0	0|0	0|0	0|0	0|1	0|0	0|0	0|0	0|0	0|0	0|0	0|0	1|1	0|0	0|0	0|0
3	79272914	3_79272914	T	G	.	PASS	.	GT	1|1	1|1	1|1	1|1	1|1	1|1	1|1	1|1	1|1	.|.	1|1	1|1	1|1	1|1	1|1	1|1	.|.	1|1	1|1	1|1	1|1	1|1	1|1	1|1	1|1	1|1	1|1	1|1	1|1	1|1	1|1	1|1	1|1	1|1	1|1	1|1	1|1	1|1	1|1	1|1	1|1
3	79272915	3_79272915	T	G	.	PASS	.	GT	1|1	1|1	1|1	1|1	1|1	1|1	1|1	1|1	1|1	.|.	1|1	1|1	1|1	1|1	1|1	1|1	.|.	1|1	1|1	1|1	1|1	1|1	1|1	1|1	1|1	1|1	1|1	1|1	1|1	1|1	1|1	1|1	1|1	1|1	1|1	1|1	1|1	1|1	1|1	1|1	1|1
3	79272956	3_79272956	G	A	.	PASS	.	GT	.|.	.|.	.|.	.|.	.|.	.|.	.|.	.|.	.|.	.|.	.|.	.|.	.|.	.|.	.|.	.|.	.|.	.|.	.|.	.|.	.|.	.|.	.|.	.|.	.|.	.|.	.|.	.|.	.|.	.|.	.|.	.|.	.|.	.|.	.|.	.|.	.|.	.|.	.|.	.|.	.|.
3	79272962	3_79272962	T	G	.	PASS	.	GT	.|.	.|.	.|.	.|.	.|.	.|.	.|.	.|.	.|.	.|.	.|.	.|.	.|.	.|.	.|.	.|.	.|.	.|.	.|.	.|.	.|.	.|.	.|.	.|.	.|.	.|.	.|.	.|.	.|.	.|.	.|.	.|.	.|.	.|.	.|.	.|.	.|.	.|.	.|.	.|.	.|.
3	79273039	3_79273039	G	T	.	PASS	.	GT	0|0	0|0	0|0	0|0	0|0	0|0	0|0	0|0	0|0	.|.	0|0	0|0	0|0	0|0	0|0	0|0	0|0	0|0	0|0	0|0	0|0	0|0	0|0	0|0	0|0	0|0	0|0	0|0	0|0	0|0	0|0	0|0	0|0	0|0	0|0	0|0	0|0	0|0	0|0	0|0	0|0
3	79273073	3_79273073	T	G	.	PASS	.	GT	0|0	0|0	0|0	0|0	0|0	0|0	0|0	0|0	0|0	.|.	0|0	0|0	0|0	0|0	0|0	0|0	0|0	0|0	0|0	0|0	0|1	0|0	0|0	0|0	0|0	0|0	0|0	0|0	0|0	0|0	0|1	0|0	0|1	0|0	0|0	0|0	0|0	0|0	0|0	1|1	0|0
3	79273103	3_79273103	C	T	.	PASS	.	GT	0|1	0|0	0|1	0|0	0|0	0|0	0|1	0|0	0|0	.|.	0|1	1|1	0|1	1|1	0|0	0|0	0|1	0|1	0|0	0|0	0|0	0|0	0|0	0|0	0|0	0|0	0|0	0|0	0|0	1|1	0|0	0|0	0|0	0|0	0|0	0|0	0|0	1|1	0|0	0|0	0|0
3	79273238	3_79273238	C	A	.	PASS	.	GT	0|0	0|1	0|0	0|0	0|1	0|1	0|0	0|0	0|0	0|0	0|0	0|0	0|0	0|0	0|0	0|0	0|0	0|0	.|.	0|0	0|0	0|1	0|0	0|0	0|1	0|0	.|.	.|.	0|0	0|0	0|0	0|0	0|0	0|0	.|.	0|1	1|1	0|0	.|.	0|1	.|.
3	79273293	3_79273293	T	C	.	PASS	.	GT	.|.	.|.	.|.	.|.	.|.	.|.	.|.	.|.	.|.	.|.	.|.	.|.	.|.	.|.	.|.	.|.	.|.	.|.	.|.	.|.	.|.	.|.	.|.	.|.	.|.	.|.	.|.	.|.	.|.	.|.	.|.	.|.	.|.	.|.	.|.	.|.	.|.	.|.	.|.	.|.	.|.
3	79273303	3_79273303	T	C	.	PASS	.	GT	.|.	.|.	.|.	.|.	.|.	.|.	.|.	.|.	.|.	.|.	.|.	.|.	.|.	.|.	.|.	.|.	.|.	.|.	.|.	.|.	.|.	.|.	.|.	.|.	.|.	.|.	.|.	.|.	.|.	.|.	.|.	.|.	.|.	.|.	.|.	.|.	.|.	.|.	.|.	.|.	.|.
3	79273356	3_79273356	A	T	.	PASS	.	GT	0|0	0|0	0|0	0|0	0|0	0|0	0|0	0|0	0|0	0|0	0|0	0|0	0|0	0|0	0|0	0|0	0|0	0|0	0|0	0|0	0|0	0|0	0|0	0|0	0|0	0|0	0|0	0|0	0|0	0|0	0|0	0|0	0|0	0|0	0|0	0|0	0|0	0|0	0|0	0|0	0|0
3	79273443	3_79273443	T	A	.	PASS	.	GT	0|0	0|0	0|0	0|0	0|0	0|0	0|0	0|0	0|0	0|0	0|0	0|0	0|0	0|0	0|0	0|0	0|0	0|0	0|0	0|0	0|0	0|0	0|0	0|0	0|1	0|0	0|0	0|0	0|0	0|0	0|0	0|0	0|0	0|0	0|0	0|0	0|0	0|0	0|0	0|0	0|0
3	79273509	3_79273509	T	C	.	PASS	.	GT	0|0	0|0	0|0	0|0	0|0	0|0	0|0	0|0	0|0	0|0	0|1	0|0	0|1	0|0	1|1	.|.	0|1	0|1	1|1	0|1	0|0	0|0	0|0	0|0	0|1	0|1	0|0	0|0	0|0	0|0	0|0	0|0	0|0	0|1	0|0	0|0	0|0	0|0	0|1	0|0	0|0
3	79273564	3_79273564	C	A	.	PASS	.	GT	0|0	0|1	0|0	0|0	0|1	0|1	0|0	0|0	0|0	1|1	0|0	0|0	0|0	0|0	0|0	0|0	0|0	0|0	0|0	0|0	0|0	0|1	0|0	0|0	0|0	0|0	0|0	0|0	0|0	0|0	0|0	0|0	0|0	0|0	0|1	0|1	1|1	0|0	0|0	0|1	0|0
3	79273669	3_79273669	G	A	.	PASS	.	GT	0|0	0|0	0|0	0|0	0|0	0|0	0|0	0|0	0|0	.|.	0|0	0|0	0|0	0|0	0|0	0|0	0|0	0|0	0|0	0|0	0|0	0|0	0|1	0|0	0|0	0|0	0|0	0|0	0|0	0|0	0|0	0|0	0|0	0|0	0|0	0|0	0|0	0|0	0|0	0|0	0|0
3	79273713	3_79273713	G	A	.	PASS	.	GT	0|0	0|1	0|1	1|1	0|1	0|0	1|1	0|1	0|0	.|.	0|0	0|0	0|0	0|0	0|0	0|0	0|0	0|0	0|0	0|0	0|0	0|1	0|0	0|0	0|0	0|0	0|1	1|1	0|0	0|0	0|0	0|1	0|0	0|0	0|0	0|1	0|0	0|0	0|0	0|0	0|1
3	79273730	3_79273730	C	T	.	PASS	.	GT	0|0	0|0	0|0	0|0	0|0	0|0	0|0	0|0	0|0	0|0	0|0	0|0	0|0	0|0	0|0	0|0	0|0	0|0	0|0	0|0	0|0	0|0	0|0	0|0	0|1	0|0	0|0	0|0	0|0	0|0	0|0	0|0	0|0	0|0	0|0	0|0	0|0	0|0	0|0	0|0	0|0
3	79273785	3_79273785	A	G	.	PASS	.	GT	0|0	0|0	0|0	0|0	0|0	0|0	0|0	0|0	0|0	.|.	.|.	0|0	0|0	0|0	0|0	0|0	0|0	0|0	0|0	.|.	0|0	0|0	0|0	0|0	0|0	0|0	0|0	0|0	0|0	0|0	0|0	0|0	0|0	0|0	0|0	0|0	0|0	0|0	0|0	0|0	0|0
3	79273873	3_79273873	C	T	.	PASS	.	GT	.|.	0|0	0|0	0|0	.|.	0|0	0|0	0|0	0|0	.|.	.|.	0|0	0|1	0|0	1|1	0|1	.|.	0|1	1|1	1|1	0|0	0|0	0|0	0|0	0|0	0|1	0|0	0|0	0|0	0|0	0|0	0|0	0|0	0|1	0|0	0|0	0|0	0|0	0|1	0|0	0|0
3	79273874	3_79273874	G	A	.	PASS	.	GT	.|.	0|0	0|0	0|0	.|.	0|0	0|0	0|0	0|0	.|.	.|.	0|0	0|0	0|0	0|0	0|0	.|.	0|0	0|0	0|0	0|0	0|0	0|0	0|0	0|0	0|0	0|0	0|0	0|0	0|0	0|0	0|0	0|0	0|0	0|0	0|0	0|0	0|0	0|0	0|0	0|0
3	79273889	3_79273889	G	A	.	PASS	.	GT	.|.	0|0	0|0	0|0	0|0	0|0	0|0	0|0	0|0	.|.	.|.	0|0	0|0	0|0	0|0	0|0	.|.	0|0	0|0	0|0	0|0	0|0	0|0	0|0	0|0	0|0	0|0	0|0	0|0	0|0	0|0	0|0	0|0	0|0	0|0	0|0	0|0	0|0	0|0	0|0	0|0
3	79273931	3_79273931	C	T	.	PASS	.	GT	.|.	0|0	0|0	0|0	0|0	0|0	0|0	0|0	0|0	.|.	0|0	0|0	0|0	0|0	0|0	0|0	.|.	0|0	0|0	0|0	0|0	0|0	0|0	0|0	0|0	0|0	0|0	0|0	0|0	0|0	0|0	0|0	0|0	0|0	0|0	0|0	0|0	0|0	0|0	0|0	0|0
3	79274005	3_79274005	A	T	.	PASS	.	GT	.|.	0|0	0|0	0|0	0|0	0|0	0|0	0|0	0|0	.|.	0|0	0|0	1|1	0|0	1|1	0|1	0|1	0|1	1|1	.|.	0|0	0|0	0|0	0|0	0|0	0|1	0|0	0|0	0|0	0|0	0|0	0|0	0|0	0|1	0|0	0|0	0|0	0|0	0|1	0|0	0|0
3	79274091	3_79274091	C	T	.	PASS	.	GT	0|0	0|0	0|0	0|0	0|0	0|0	0|0	0|0	0|0	0|0	0|0	0|0	0|0	0|0	0|0	0|0	0|0	0|0	0|0	0|0	0|0	0|0	0|0	0|0	0|0	0|0	0|0	0|0	0|0	0|0	0|0	0|0	0|0	0|0	0|0	0|0	0|0	0|0	0|0	0|0	0|0
3	79274116	3_79274116	G	A	.	PASS	.	GT	0|0	0|0	0|0	0|0	0|0	0|0	0|0	0|0	0|0	0|0	0|0	0|0	0|0	0|0	0|0	0|0	0|0	0|0	0|0	.|.	0|0	0|0	0|1	0|0	0|1	0|0	0|0	0|0	0|0	0|0	0|0	0|0	0|0	0|0	0|0	0|0	0|0	0|0	0|0	0|0	0|0
3	79274185	3_79274185	T	C	.	PASS	.	GT	.|.	.|.	.|.	.|.	.|.	.|.	.|.	.|.	.|.	.|.	.|.	.|.	.|.	.|.	.|.	.|.	.|.	.|.	.|.	.|.	.|.	.|.	.|.	.|.	.|.	.|.	.|.	.|.	.|.	.|.	.|.	.|.	.|.	.|.	.|.	.|.	.|.	.|.	.|.	.|.	.|.
3	79274245	3_79274245	A	C	.	PASS	.	GT	.|.	.|.	.|.	.|.	.|.	.|.	.|.	.|.	.|.	.|.	.|.	.|.	.|.	.|.	.|.	.|.	.|.	.|.	.|.	.|.	.|.	.|.	.|.	.|.	.|.	.|.	.|.	.|.	.|.	.|.	.|.	.|.	.|.	.|.	.|.	.|.	.|.	.|.	.|.	.|.	.|.
3	79274503	3_79274503	T	C	.	PASS	.	GT	0|0	0|0	0|0	0|0	0|0	0|0	0|0	0|0	0|0	.|.	0|0	0|0	0|0	0|0	0|0	0|0	0|0	0|0	0|0	0|0	0|0	0|0	0|0	0|0	0|0	0|0	0|0	0|0	0|0	0|0	0|0	0|0	0|0	0|0	0|0	0|0	0|0	0|0	0|0	0|0	0|0
3	79274583	3_79274583	A	G	.	PASS	.	GT	0|0	1|1	0|1	1|1	0|1	0|0	0|1	.|.	0|0	.|.	0|0	0|0	0|0	0|0	0|0	0|0	0|0	0|0	0|0	0|0	0|0	0|1	0|0	0|0	0|0	0|0	0|1	1|1	0|0	0|0	0|0	0|1	0|0	0|0	0|0	0|1	0|0	0|0	0|0	0|0	0|1
3	79274654	3_79274654	T	G	.	PASS	.	GT	0|0	0|0	0|0	0|0	0|0	0|0	0|0	0|0	0|0	0|0	.|.	0|0	0|0	0|0	0|0	0|0	0|0	0|0	0|0	0|0	0|0	0|0	0|0	0|0	0|1	0|0	0|0	0|0	0|0	0|0	0|0	0|0	0|0	0|0	0|0	0|0	0|0	0|0	0|0	0|0	0|0
3	79274778	3_79274778	A	G	.	PASS	.	GT	0|0	0|0	0|0	0|0	0|0	0|0	0|0	0|0	0|0	0|0	0|0	0|0	0|0	0|0	0|0	0|0	0|0	0|0	0|0	0|0	0|0	0|0	0|0	0|0	0|1	0|0	0|0	0|0	0|0	0|0	0|0	0|0	0|0	0|0	0|0	0|0	0|0	0|0	0|0	0|0	0|0
3	79274934	3_79274934	A	G	.	PASS	.	GT	0|0	0|0	0|0	0|0	0|0	0|0	0|0	0|0	0|0	0|0	0|0	0|0	0|0	0|0	0|0	0|0	0|0	0|0	0|0	0|0	0|0	0|0	0|0	0|0	0|0	0|1	0|0	0|0	0|1	0|0	0|0	0|1	0|1	0|1	0|1	0|0	0|0	0|0	0|0	0|0	0|0
3	79274989	3_79274989	C	T	.	PASS	.	GT	0|0	0|0	0|0	0|0	0|0	0|0	0|0	0|0	0|0	0|0	0|0	0|0	0|0	0|0	0|0	0|0	0|0	0|0	0|0	0|0	0|0	0|0	0|1	0|0	0|0	0|0	0|0	0|0	0|0	0|0	0|0	0|0	0|1	0|0	0|0	0|0	0|0	0|0	0|0	0|0	0|0
3	79274998	3_79274998	G	A	.	PASS	.	GT	0|0	1|1	0|1	1|1	1|1	0|1	0|1	0|1	0|0	1|1	0|0	0|0	0|0	0|0	0|0	0|0	0|0	0|0	0|0	0|0	0|0	1|1	0|0	0|0	0|1	0|1	0|1	1|1	0|1	0|0	0|0	1|1	0|1	0|1	1|1	1|1	1|1	0|0	0|0	0|1	0|1
3	79275121	3_79275121	C	T	.	PASS	.	GT	0|0	0|0	0|0	0|0	0|0	0|0	0|0	0|0	0|0	0|0	0|0	0|0	0|0	0|0	0|0	0|0	0|0	0|0	0|0	0|0	0|0	0|0	0|0	0|0	0|0	0|0	0|0	0|0	0|0	0|0	0|0	0|0	0|1	0|0	0|0	0|0	0|0	0|0	0|0	0|0	0|0
3	79275177	3_79275177	A	G	.	PASS	.	GT	0|0	1|1	0|0	1|1	1|1	1|1	0|1	0|1	0|0	1|1	0|0	0|0	0|0	0|0	0|0	0|0	0|0	0|0	0|0	0|0	0|0	1|1	0|0	0|0	0|1	0|1	0|1	1|1	0|1	0|0	0|0	1|1	0|1	0|1	1|1	1|1	1|1	0|0	0|0	0|1	0|1
3	79275213	3_79275213	A	G	.	PASS	.	GT	0|0	0|0	0|0	0|0	0|0	0|0	0|0	0|0	0|0	0|0	.|.	0|0	0|0	0|0	0|0	0|0	0|0	0|0	0|0	0|0	0|0	0|0	0|0	0|0	0|0	0|0	0|0	0|0	0|0	0|0	0|0	0|0	0|0	0|0	0|0	0|0	0|0	0|0	0|0	0|0	0|0
3	79275222	3_79275222	T	C	.	PASS	.	GT	0|0	1|1	0|0	1|1	1|1	0|0	0|1	0|1	0|0	1|1	.|.	0|0	0|0	0|0	0|0	0|0	0|0	0|0	0|0	0|0	0|0	1|1	0|0	0|0	0|1	0|1	0|1	1|1	0|1	0|0	0|0	1|1	0|1	0|1	1|1	1|1	1|1	0|0	0|0	0|1	0|1
3	79275266	3_79275266	T	C	.	PASS	.	GT	1|1	1|1	1|1	1|1	1|1	0|0	1|1	0|1	0|0	1|1	.|.	1|1	0|1	.|.	0|0	1|1	0|1	0|0	0|0	0|1	0|0	1|1	0|1	1|1	0|1	0|0	0|1	1|1	0|1	1|1	0|1	0|1	0|0	0|0	0|1	1|1	1|1	1|1	0|1	0|1	1|1
3	79275283	3_79275283	C	T	.	PASS	.	GT	0|0	0|0	0|0	0|0	0|0	0|0	0|0	0|0	0|0	0|0	.|.	0|0	0|0	.|.	0|0	0|0	0|0	.|.	0|0	0|0	0|0	0|0	0|0	0|0	0|0	0|0	0|0	0|0	0|0	0|0	0|0	0|0	0|0	0|0	0|0	0|0	0|0	0|0	0|0	0|0	0|0
3	79275315	3_79275315	A	T	.	PASS	.	GT	0|1	1|1	0|1	1|1	1|1	.|.	0|1	0|1	0|0	1|1	0|0	0|0	0|0	.|.	0|0	0|1	0|0	0|0	0|0	0|1	0|0	1|1	0|0	0|1	0|1	0|0	0|1	1|1	0|1	0|1	0|1	0|1	0|0	0|0	0|1	1|1	1|1	0|0	0|1	0|1	1|1
3	79275375	3_79275375	A	G	.	PASS	.	GT	0|0	1|1	0|1	1|1	1|1	0|1	0|0	0|1	0|0	1|1	0|0	0|0	0|0	1|1	0|0	0|1	0|0	0|0	0|0	0|1	0|0	1|1	0|0	0|1	0|1	0|0	0|1	1|1	0|1	0|1	0|1	0|1	0|0	0|0	0|1	1|1	1|1	0|0	0|1	0|1	1|1
3	79275378	3_79275378	G	A	.	PASS	.	GT	0|0	0|0	0|0	0|0	0|0	0|0	0|0	0|0	0|0	0|0	0|0	0|0	0|0	0|0	0|0	0|0	0|0	0|0	0|0	0|0	0|0	0|0	0|0	0|0	0|0	0|0	0|0	0|0	0|0	0|0	0|0	0|0	0|0	0|0	0|0	0|0	0|0	0|0	0|0	0|0	0|0
3	79275415	3_79275415	A	G	.	PASS	.	GT	0|0	0|0	0|0	0|0	0|0	0|0	0|0	0|0	.|.	0|0	0|0	0|0	0|0	0|0	0|0	0|0	0|0	0|0	0|0	0|0	0|0	0|0	0|0	0|0	0|0	0|0	0|0	0|0	0|0	0|0	0|0	0|0	0|0	0|0	0|0	0|0	0|0	0|0	0|0	0|0	0|0
3	79275468	3_79275468	A	T	.	PASS	.	GT	1|1	1|1	1|1	1|1	1|1	0|1	1|1	0|1	0|0	1|1	1|1	1|1	1|1	1|1	0|0	0|1	0|1	0|1	0|0	0|1	0|0	1|1	0|1	1|1	0|1	0|0	0|1	1|1	0|1	1|1	0|1	0|1	0|0	0|0	0|1	1|1	1|1	1|1	0|1	0|1	1|1
3	79275519	3_79275519	A	G	.	PASS	.	GT	1|1	1|1	1|1	1|1	1|1	1|1	1|1	1|1	1|1	1|1	1|1	1|1	1|1	1|1	1|1	1|1	1|1	1|1	1|1	1|1	1|1	1|1	1|1	1|1	0|1	1|1	1|1	1|1	1|1	1|1	1|1	1|1	1|1	1|1	1|1	1|1	1|1	1|1	1|1	1|1	1|1
3	79275536	3_79275536	A	T	.	PASS	.	GT	0|1	1|1	0|1	1|1	1|1	1|1	0|1	0|1	0|0	1|1	0|0	0|0	0|0	1|1	0|0	0|1	0|0	0|0	0|0	0|1	0|0	0|1	0|0	0|1	0|0	0|0	0|1	1|1	0|1	0|1	0|1	0|1	0|0	0|0	0|0	0|1	0|1	0|0	0|1	0|0	1|1
3	79275557	3_79275557	A	G	.	PASS	.	GT	0|0	0|0	0|0	0|0	0|0	0|0	0|0	0|0	0|0	0|0	0|0	0|0	0|0	0|0	0|0	0|0	0|0	0|0	0|0	0|0	0|0	0|0	0|0	0|0	0|1	0|0	0|0	0|0	0|0	0|0	0|0	0|0	0|0	0|0	0|0	0|0	0|0	0|0	0|0	0|0	0|0
3	79275586	3_79275586	G	A	.	PASS	.	GT	1|1	1|1	1|1	1|1	1|1	0|1	1|1	0|1	0|0	1|1	0|1	1|1	0|1	1|1	0|0	0|1	0|1	0|1	0|0	1|1	0|0	0|1	0|1	1|1	0|0	0|0	0|1	1|1	0|1	1|1	0|1	0|1	0|0	0|0	0|0	0|1	0|1	1|1	0|1	0|0	1|1
3	79275601	3_79275601	A	G	.	PASS	.	GT	0|0	0|0	0|0	0|0	0|0	0|0	0|0	0|0	0|0	0|0	0|0	0|0	0|0	0|0	0|0	0|0	0|0	0|0	0|0	0|0	0|0	0|0	0|0	0|0	0|0	0|1	0|0	0|0	0|1	0|0	0|0	0|1	0|1	0|1	0|1	0|0	0|0	0|0	0|0	0|0	0|0
3	79275678	3_79275678	T	A	.	PASS	.	GT	.|.	.|.	.|.	.|.	.|.	.|.	.|.	.|.	.|.	.|.	.|.	.|.	.|.	.|.	.|.	.|.	.|.	.|.	.|.	.|.	.|.	.|.	.|.	.|.	.|.	.|.	.|.	.|.	.|.	.|.	.|.	.|.	.|.	.|.	.|.	.|.	.|.	.|.	.|.	.|.	.|.
3	79275711	3_79275711	G	A	.	PASS	.	GT	.|.	.|.	.|.	.|.	.|.	.|.	.|.	.|.	.|.	.|.	.|.	.|.	.|.	.|.	.|.	.|.	.|.	.|.	.|.	.|.	.|.	.|.	.|.	.|.	.|.	.|.	.|.	.|.	.|.	.|.	.|.	.|.	.|.	.|.	.|.	.|.	.|.	.|.	.|.	.|.	.|.
3	79275717	3_79275717	A	G	.	PASS	.	GT	.|.	.|.	.|.	.|.	.|.	.|.	.|.	.|.	.|.	.|.	.|.	.|.	.|.	.|.	.|.	.|.	.|.	.|.	.|.	.|.	.|.	.|.	.|.	.|.	.|.	.|.	.|.	.|.	.|.	.|.	.|.	.|.	.|.	.|.	.|.	.|.	.|.	.|.	.|.	.|.	.|.
3	79275726	3_79275726	G	C	.	PASS	.	GT	.|.	.|.	.|.	.|.	.|.	.|.	.|.	.|.	.|.	.|.	.|.	.|.	.|.	.|.	.|.	.|.	.|.	.|.	.|.	.|.	.|.	.|.	.|.	.|.	.|.	.|.	.|.	.|.	.|.	.|.	.|.	.|.	.|.	.|.	.|.	.|.	.|.	.|.	.|.	.|.	.|.
3	79275771	3_79275771	G	A	.	PASS	.	GT	0|0	0|0	0|0	0|0	0|0	0|0	0|0	0|0	0|0	.|.	0|0	0|0	0|0	0|0	0|0	0|0	0|0	0|0	0|0	0|0	0|0	0|0	0|0	0|0	0|0	0|0	0|0	0|0	0|0	0|0	0|0	0|0	0|0	0|0	0|0	0|0	0|0	0|0	0|0	0|0	0|0
3	79275830	3_79275830	A	T	.	PASS	.	GT	0|0	0|0	0|0	0|0	0|0	0|0	0|0	0|0	0|0	0|0	0|0	0|0	0|0	0|0	0|0	.|.	0|0	0|0	0|0	0|0	0|0	0|0	0|0	0|0	0|0	0|0	0|0	0|0	0|0	0|0	0|0	0|0	0|0	0|0	0|0	0|0	0|0	0|0	0|0	0|0	0|0
3	79275930	3_79275930	C	T	.	PASS	.	GT	0|0	0|0	0|0	0|0	0|0	0|1	0|0	0|1	1|1	0|0	0|1	0|0	0|1	0|0	1|1	.|.	.|.	0|1	1|1	0|1	1|1	0|0	0|1	0|0	0|0	1|1	0|1	0|0	0|1	0|0	0|1	0|1	1|1	1|1	0|1	0|0	0|0	0|0	0|1	0|1	0|0
3	79275979	3_79275979	A	G	.	PASS	.	GT	0|0	0|0	0|0	0|0	0|0	0|0	0|0	0|0	0|0	0|0	0|0	0|0	0|0	0|0	0|0	0|0	0|0	0|0	0|0	0|0	0|0	0|0	0|0	0|0	0|0	0|0	0|0	0|0	0|0	0|0	0|0	0|0	0|0	0|0	0|0	0|0	0|0	0|0	0|0	0|0	0|0
3	79276013	3_79276013	T	G	.	PASS	.	GT	0|0	0|0	0|0	0|0	0|0	0|0	0|0	0|0	0|0	0|0	0|0	0|0	0|0	0|0	0|0	0|0	0|0	0|0	0|0	0|0	0|0	0|0	0|0	0|0	0|1	0|0	0|0	0|0	0|0	0|0	0|0	0|0	0|0	0|0	0|0	0|0	0|0	0|0	0|0	0|0	0|0
3	79276017	3_79276017	T	C	.	PASS	.	GT	0|0	0|0	0|0	0|0	0|0	0|0	0|0	0|0	0|0	0|0	0|0	0|0	0|0	0|0	0|0	0|0	0|0	0|0	0|0	0|0	0|0	0|0	0|0	0|0	0|0	0|1	0|0	0|0	0|1	0|0	0|0	0|1	0|1	0|1	0|1	0|0	0|0	0|0	0|0	0|0	0|0
3	79276052	3_79276052	A	T	.	PASS	.	GT	0|0	0|1	0|0	0|0	0|1	0|1	0|0	0|0	0|0	1|1	0|0	0|0	0|0	0|0	0|0	0|0	0|0	0|0	0|0	0|0	0|0	0|0	0|0	0|0	0|0	0|0	0|0	0|0	0|0	0|0	0|0	0|0	0|0	0|0	0|0	0|0	0|1	0|0	0|0	0|0	0|0
3	79276090	3_79276090	C	T	.	PASS	.	GT	.|.	.|.	.|.	.|.	.|.	.|.	.|.	.|.	.|.	.|.	.|.	.|.	.|.	.|.	.|.	.|.	.|.	.|.	.|.	.|.	.|.	.|.	.|.	.|.	.|.	.|.	.|.	.|.	.|.	.|.	.|.	.|.	.|.	.|.	.|.	.|.	.|.	.|.	.|.	.|.	.|.
3	79276099	3_79276099	C	T	.	PASS	.	GT	.|.	.|.	.|.	.|.	.|.	.|.	.|.	.|.	.|.	.|.	.|.	.|.	.|.	.|.	.|.	.|.	.|.	.|.	.|.	.|.	.|.	.|.	.|.	.|.	.|.	.|.	.|.	.|.	.|.	.|.	.|.	.|.	.|.	.|.	.|.	.|.	.|.	.|.	.|.	.|.	.|.
3	79276139	3_79276139	A	G	.	PASS	.	GT	0|0	0|0	0|0	0|0	0|0	0|0	0|0	0|0	0|0	0|0	0|0	0|0	0|0	0|0	0|0	0|0	0|0	0|0	0|0	0|0	0|0	0|0	0|1	0|1	0|0	0|0	0|0	0|0	0|0	0|0	0|0	0|0	0|0	0|0	0|0	0|0	0|0	0|0	0|0	0|0	0|0
3	79276315	3_79276315	G	A	.	PASS	.	GT	0|0	0|0	0|0	0|0	0|0	0|0	0|0	0|0	.|.	0|0	0|0	0|0	0|0	.|.	0|0	0|0	0|0	0|0	0|0	.|.	0|0	0|0	0|1	0|0	0|0	0|0	0|0	0|0	0|0	0|0	0|0	0|0	0|0	0|0	0|0	0|0	0|0	0|0	0|0	0|0	0|0
3	79276430	3_79276430	G	A	.	PASS	.	GT	0|0	0|0	0|0	0|0	0|0	0|0	0|0	0|0	0|0	0|0	0|0	0|0	0|0	0|0	0|0	0|0	0|0	.|.	0|0	0|0	0|0	0|0	0|1	0|1	0|0	0|0	0|0	0|0	0|0	0|0	0|0	0|0	0|0	0|0	0|0	0|0	0|0	0|0	0|0	0|0	0|0
3	79276456	3_79276456	G	A	.	PASS	.	GT	0|0	1|1	0|1	1|1	1|1	0|1	0|1	0|1	0|0	1|1	0|0	0|0	0|0	0|0	0|0	0|0	0|0	0|0	0|0	0|0	0|0	0|1	0|0	0|0	0|0	0|0	0|1	1|1	0|0	0|0	0|0	0|1	0|0	0|0	0|0	0|1	0|1	0|0	0|0	0|0	0|1
3	79276479	3_79276479	A	G	.	PASS	.	GT	0|0	0|0	0|0	0|0	0|0	0|0	0|0	0|0	0|0	0|0	0|0	0|0	0|0	0|0	0|0	0|0	.|.	0|0	0|0	0|0	0|0	0|0	0|1	0|1	0|0	0|0	0|0	0|0	0|0	0|0	0|0	0|0	0|0	0|0	0|0	0|0	0|0	0|0	0|0	0|0	0|0
3	79276501	3_79276501	C	T	.	PASS	.	GT	.|.	.|.	.|.	.|.	.|.	.|.	.|.	.|.	.|.	.|.	.|.	.|.	.|.	.|.	.|.	.|.	.|.	.|.	.|.	.|.	.|.	.|.	.|.	.|.	.|.	.|.	.|.	.|.	.|.	.|.	.|.	.|.	.|.	.|.	.|.	.|.	.|.	.|.	.|.	.|.	.|.
3	79276570	3_79276570	C	T	.	PASS	.	GT	0|0	0|0	.|.	0|0	0|0	0|0	0|0	0|0	0|0	0|0	.|.	.|.	0|0	.|.	0|0	0|0	.|.	0|0	0|0	0|0	0|0	0|1	0|0	0|0	0|0	0|0	0|0	0|0	0|0	0|0	0|0	0|0	0|0	0|0	0|1	0|1	0|1	.|.	0|0	0|1	0|0
3	79276582	3_79276582	T	A	.	PASS	.	GT	1|1	0|0	.|.	0|0	0|0	0|0	0|0	0|0	0|0	0|0	.|.	.|.	0|0	.|.	0|0	0|1	.|.	0|0	0|0	0|1	0|0	0|0	0|0	0|1	0|0	0|0	0|0	0|0	0|1	1|1	0|1	0|0	0|0	0|0	0|0	0|0	0|0	.|.	0|1	0|0	0|1
3	79276595	3_79276595	C	T	.	PASS	.	GT	0|0	0|0	.|.	0|0	0|0	0|0	0|0	0|0	0|0	0|0	.|.	.|.	0|0	.|.	0|0	0|0	.|.	0|0	0|0	0|0	0|0	0|0	0|0	0|0	0|0	0|1	0|0	0|0	0|1	0|0	0|0	0|1	0|1	0|1	0|1	0|0	0|0	.|.	0|0	0|0	0|0
3	79276677	3_79276677	G	T	.	PASS	.	GT	1|1	0|0	0|0	0|0	0|0	0|0	0|0	0|0	0|0	0|0	0|0	.|.	0|0	.|.	0|0	0|1	.|.	0|0	0|0	1|1	0|0	0|0	0|0	0|1	0|0	0|0	0|0	0|0	0|1	1|1	0|1	0|0	0|0	0|0	0|0	0|0	0|0	.|.	0|1	0|0	0|1
3	79276804	3_79276804	G	T	.	PASS	.	GT	0|0	0|0	0|0	0|0	0|0	0|0	0|0	0|0	0|0	0|0	0|0	0|0	0|0	0|0	0|0	0|0	0|0	0|0	0|0	0|0	0|0	0|0	0|1	0|0	0|0	0|0	0|0	0|0	0|0	0|0	0|0	0|0	0|0	0|0	0|0	0|0	0|0	0|0	0|0	0|0	0|0
3	79276843	3_79276843	C	T	.	PASS	.	GT	.|.	.|.	.|.	.|.	.|.	.|.	.|.	.|.	.|.	.|.	.|.	.|.	.|.	.|.	.|.	.|.	.|.	.|.	.|.	.|.	.|.	.|.	.|.	.|.	.|.	.|.	.|.	.|.	.|.	.|.	.|.	.|.	.|.	.|.	.|.	.|.	.|.	.|.	.|.	.|.	.|.
3	79276862	3_79276862	T	C	.	PASS	.	GT	1|1	1|1	1|1	1|1	1|1	0|1	1|1	0|1	0|0	1|1	0|0	1|1	0|1	.|.	0|0	0|1	0|1	0|1	0|0	0|1	0|0	0|1	0|1	1|1	0|1	0|1	0|1	1|1	1|1	1|1	0|1	1|1	0|1	0|1	0|1	0|1	0|1	1|1	0|1	0|0	1|1
3	79276907	3_79276907	T	G	.	PASS	.	GT	0|0	0|0	0|0	0|0	0|0	0|0	0|0	0|0	0|0	0|0	0|0	0|0	0|0	.|.	0|0	0|0	0|0	0|0	0|0	0|0	0|0	0|0	0|0	0|0	0|0	0|0	0|0	0|0	0|0	0|0	0|0	0|0	0|0	0|0	0|0	0|0	0|0	0|0	0|0	0|0	0|0
3	79277016	3_79277016	C	T	.	PASS	.	GT	.|.	.|.	.|.	.|.	.|.	.|.	.|.	.|.	.|.	.|.	.|.	.|.	.|.	.|.	.|.	.|.	.|.	.|.	.|.	.|.	.|.	.|.	.|.	.|.	.|.	.|.	.|.	.|.	.|.	.|.	.|.	.|.	.|.	.|.	.|.	.|.	.|.	.|.	.|.	.|.	.|.
3	79277026	3_79277026	C	T	.	PASS	.	GT	.|.	.|.	.|.	.|.	.|.	.|.	.|.	.|.	.|.	.|.	.|.	.|.	.|.	.|.	.|.	.|.	.|.	.|.	.|.	.|.	.|.	.|.	.|.	.|.	.|.	.|.	.|.	.|.	.|.	.|.	.|.	.|.	.|.	.|.	.|.	.|.	.|.	.|.	.|.	.|.	.|.
3	79277035	3_79277035	A	G	.	PASS	.	GT	.|.	.|.	.|.	.|.	.|.	.|.	.|.	.|.	.|.	.|.	.|.	.|.	.|.	.|.	.|.	.|.	.|.	.|.	.|.	.|.	.|.	.|.	.|.	.|.	.|.	.|.	.|.	.|.	.|.	.|.	.|.	.|.	.|.	.|.	.|.	.|.	.|.	.|.	.|.	.|.	.|.
3	79277057	3_79277057	A	G	.	PASS	.	GT	0|0	0|0	0|0	0|0	0|0	0|0	.|.	0|0	.|.	0|0	0|0	0|0	0|0	0|0	.|.	0|0	0|0	0|0	0|0	.|.	0|0	0|1	0|0	0|0	0|0	0|0	0|0	0|0	0|0	0|0	0|0	0|0	0|0	0|0	0|1	0|1	0|1	0|0	0|0	0|1	0|0
3	79277130	3_79277130	T	C	.	PASS	.	GT	.|.	.|.	.|.	.|.	.|.	.|.	.|.	.|.	.|.	.|.	.|.	.|.	.|.	.|.	.|.	.|.	.|.	.|.	.|.	.|.	.|.	.|.	.|.	.|.	.|.	.|.	.|.	.|.	.|.	.|.	.|.	.|.	.|.	.|.	.|.	.|.	.|.	.|.	.|.	.|.	.|.
3	79277140	3_79277140	C	T	.	PASS	.	GT	.|.	.|.	.|.	.|.	.|.	.|.	.|.	.|.	.|.	.|.	.|.	.|.	.|.	.|.	.|.	.|.	.|.	.|.	.|.	.|.	.|.	.|.	.|.	.|.	.|.	.|.	.|.	.|.	.|.	.|.	.|.	.|.	.|.	.|.	.|.	.|.	.|.	.|.	.|.	.|.	.|.
3	79277142	3_79277142	G	A	.	PASS	.	GT	.|.	.|.	.|.	.|.	.|.	.|.	.|.	.|.	.|.	.|.	.|.	.|.	.|.	.|.	.|.	.|.	.|.	.|.	.|.	.|.	.|.	.|.	.|.	.|.	.|.	.|.	.|.	.|.	.|.	.|.	.|.	.|.	.|.	.|.	.|.	.|.	.|.	.|.	.|.	.|.	.|.
3	79277202	3_79277202	C	G	.	PASS	.	GT	1|1	0|0	0|1	0|0	0|0	0|0	0|1	0|0	0|0	0|0	0|1	1|1	0|1	0|1	0|0	0|0	0|1	0|0	0|0	0|0	0|0	0|0	0|0	0|0	0|0	0|0	0|0	0|0	0|0	0|1	0|0	0|0	0|0	0|0	0|0	0|0	0|0	1|1	0|0	0|0	0|0
3	79277208	3_79277208	C	G	.	PASS	.	GT	0|0	0|0	0|0	0|0	0|0	0|1	0|0	1|1	1|1	0|0	0|1	0|0	0|1	0|0	1|1	0|1	0|1	1|1	1|1	1|1	1|1	0|0	0|1	0|0	0|0	0|1	0|1	0|0	0|0	0|0	0|1	0|0	0|1	0|1	0|0	0|0	0|0	0|0	0|1	0|1	0|0
3	79277231	3_79277231	C	A	.	PASS	.	GT	0|1	0|0	0|1	0|0	0|1	0|1	0|1	0|0	0|0	0|1	0|0	1|1	0|1	1|1	0|0	0|0	1|1	0|0	0|0	0|0	0|0	0|0	0|0	0|0	0|0	0|0	0|0	0|0	0|0	0|1	0|0	0|0	0|0	0|0	0|0	0|0	0|1	1|1	0|0	0|0	0|0
3	79277321	3_79277321	G	A	.	PASS	.	GT	0|0	0|0	0|0	0|0	0|0	0|0	0|0	0|0	0|0	0|0	0|0	0|0	0|0	0|0	0|0	0|0	0|0	0|0	0|0	0|0	0|0	0|0	0|0	0|0	0|1	0|0	0|0	0|0	0|0	0|0	0|0	0|0	0|0	0|0	0|0	0|0	0|0	0|0	0|0	0|0	0|0
3	79277337	3_79277337	A	G	.	PASS	.	GT	.|.	.|.	.|.	.|.	.|.	.|.	.|.	.|.	.|.	.|.	.|.	.|.	.|.	.|.	.|.	.|.	.|.	.|.	.|.	.|.	.|.	.|.	.|.	.|.	.|.	.|.	.|.	.|.	.|.	.|.	.|.	.|.	.|.	.|.	.|.	.|.	.|.	.|.	.|.	.|.	.|.
3	79277338	3_79277338	C	T	.	PASS	.	GT	.|.	.|.	.|.	.|.	.|.	.|.	.|.	.|.	.|.	.|.	.|.	.|.	.|.	.|.	.|.	.|.	.|.	.|.	.|.	.|.	.|.	.|.	.|.	.|.	.|.	.|.	.|.	.|.	.|.	.|.	.|.	.|.	.|.	.|.	.|.	.|.	.|.	.|.	.|.	.|.	.|.
3	79277364	3_79277364	A	G	.	PASS	.	GT	1|1	1|1	1|1	1|1	1|1	1|1	1|1	1|1	1|1	1|1	1|1	1|1	1|1	1|1	1|1	1|1	1|1	1|1	1|1	1|1	1|1	1|1	1|1	1|1	1|1	1|1	1|1	1|1	1|1	1|1	1|1	1|1	1|1	1|1	1|1	1|1	0|1	1|1	1|1	1|1	1|1
3	79277372	3_79277372	C	T	.	PASS	.	GT	0|0	0|0	0|0	0|0	0|0	0|0	0|0	0|0	0|0	0|0	0|0	0|0	0|0	0|0	0|0	0|0	0|0	0|0	0|0	0|0	0|0	0|0	0|0	0|0	0|0	0|0	0|0	0|0	0|0	0|0	0|0	0|0	0|0	0|0	0|0	0|0	0|0	0|0	0|0	0|0	0|0
3	79277482	3_79277482	T	C	.	PASS	.	GT	0|0	0|0	0|0	0|0	0|0	0|0	0|0	0|0	0|0	0|0	.|.	0|0	0|0	0|0	0|0	0|0	0|0	0|0	0|0	0|0	0|0	0|0	0|1	0|1	0|0	0|0	0|0	0|0	0|0	0|0	0|0	0|0	0|0	0|0	0|0	0|0	0|0	0|0	0|0	0|0	0|0
3	79277571	3_79277571	A	G	.	PASS	.	GT	0|0	0|0	0|0	0|0	0|0	0|0	0|0	0|0	0|0	0|0	0|0	0|0	0|0	0|0	0|0	0|0	0|0	0|0	0|0	0|0	0|0	0|0	0|0	0|0	0|0	0|0	0|0	0|0	0|0	0|0	0|0	0|0	0|0	0|0	0|0	0|0	0|0	0|0	0|0	0|0	0|0
3	79277574	3_79277574	C	T	.	PASS	.	GT	0|1	0|1	1|1	0|0	0|1	0|1	0|1	0|0	0|0	0|1	0|0	1|1	0|1	0|1	0|0	0|0	0|1	0|1	0|0	0|0	0|0	0|0	0|0	0|0	0|0	0|0	0|0	0|0	0|0	0|1	0|0	0|0	0|0	0|0	0|0	0|0	0|0	1|1	0|0	0|0	0|0
3	79277618	3_79277618	A	G	.	PASS	.	GT	0|1	0|1	0|1	0|0	0|1	0|1	1|1	0|0	0|0	0|1	0|1	1|1	0|1	0|1	0|0	0|0	0|1	0|1	0|0	0|0	0|0	0|0	0|0	0|0	0|0	0|0	0|0	0|0	0|0	0|1	0|0	0|0	0|0	0|0	0|0	0|0	0|0	1|1	0|0	0|0	0|0
3	79277709	3_79277709	G	T	.	PASS	.	GT	.|.	.|.	.|.	.|.	.|.	.|.	.|.	.|.	.|.	.|.	.|.	.|.	.|.	.|.	.|.	.|.	.|.	.|.	.|.	.|.	.|.	.|.	.|.	.|.	.|.	.|.	.|.	.|.	.|.	.|.	.|.	.|.	.|.	.|.	.|.	.|.	.|.	.|.	.|.	.|.	.|.
3	79277716	3_79277716	A	G	.	PASS	.	GT	.|.	.|.	.|.	.|.	.|.	.|.	.|.	.|.	.|.	.|.	.|.	.|.	.|.	.|.	.|.	.|.	.|.	.|.	.|.	.|.	.|.	.|.	.|.	.|.	.|.	.|.	.|.	.|.	.|.	.|.	.|.	.|.	.|.	.|.	.|.	.|.	.|.	.|.	.|.	.|.	.|.
3	79277721	3_79277721	G	A	.	PASS	.	GT	.|.	.|.	.|.	.|.	.|.	.|.	.|.	.|.	.|.	.|.	.|.	.|.	.|.	.|.	.|.	.|.	.|.	.|.	.|.	.|.	.|.	.|.	.|.	.|.	.|.	.|.	.|.	.|.	.|.	.|.	.|.	.|.	.|.	.|.	.|.	.|.	.|.	.|.	.|.	.|.	.|.
3	79277740	3_79277740	G	A	.	PASS	.	GT	0|1	0|0	0|0	0|0	0|0	0|0	0|0	0|0	0|0	0|0	0|0	0|0	0|0	0|1	0|0	0|1	0|0	0|0	0|0	1|1	0|0	0|1	0|1	1|1	0|1	0|0	0|0	0|0	0|1	0|1	0|1	0|0	0|0	0|0	0|1	0|1	0|1	0|0	0|1	0|1	0|1
3	79277748	3_79277748	T	G	.	PASS	.	GT	1|1	0|1	1|1	0|0	0|1	0|1	0|1	0|0	0|0	0|1	0|1	1|1	1|1	1|1	0|0	0|1	0|1	1|1	0|0	1|1	0|0	0|1	0|1	1|1	0|1	0|0	0|0	0|0	0|1	1|1	0|1	0|0	0|0	0|0	0|1	0|1	0|1	1|1	0|1	0|1	0|1
3	79277767	3_79277767	C	T	.	PASS	.	GT	0|1	0|0	0|0	0|0	0|0	0|0	0|0	0|0	0|0	0|0	0|0	0|0	0|0	1|1	0|0	0|1	0|0	0|0	0|0	1|1	0|0	0|1	0|1	1|1	0|1	0|0	0|0	0|0	0|1	0|1	0|1	0|0	0|0	0|0	0|1	0|1	0|1	0|0	0|1	0|1	0|1
3	79277768	3_79277768	A	G	.	PASS	.	GT	1|1	0|1	1|1	0|0	0|1	0|1	0|1	0|0	0|0	0|1	0|0	1|1	1|1	1|1	0|0	0|1	0|1	1|1	0|0	1|1	0|0	0|1	0|1	1|1	0|1	0|0	0|0	0|0	0|1	1|1	0|1	0|0	0|0	0|0	0|1	0|1	0|1	1|1	0|1	0|1	0|1
3	79277867	3_79277867	G	A	.	PASS	.	GT	.|.	.|.	.|.	.|.	.|.	.|.	.|.	.|.	.|.	.|.	.|.	.|.	.|.	.|.	.|.	.|.	.|.	.|.	.|.	.|.	.|.	.|.	.|.	.|.	.|.	.|.	.|.	.|.	.|.	.|.	.|.	.|.	.|.	.|.	.|.	.|.	.|.	.|.	.|.	.|.	.|.
3	79277876	3_79277876	C	T	.	PASS	.	GT	.|.	.|.	.|.	.|.	.|.	.|.	.|.	.|.	.|.	.|.	.|.	.|.	.|.	.|.	.|.	.|.	.|.	.|.	.|.	.|.	.|.	.|.	.|.	.|.	.|.	.|.	.|.	.|.	.|.	.|.	.|.	.|.	.|.	.|.	.|.	.|.	.|.	.|.	.|.	.|.	.|.
3	79277917	3_79277917	C	T	.	PASS	.	GT	.|.	.|.	.|.	.|.	.|.	.|.	.|.	.|.	.|.	.|.	.|.	.|.	.|.	.|.	.|.	.|.	.|.	.|.	.|.	.|.	.|.	.|.	.|.	.|.	.|.	.|.	.|.	.|.	.|.	.|.	.|.	.|.	.|.	.|.	.|.	.|.	.|.	.|.	.|.	.|.	.|.
3	79277922	3_79277922	A	G	.	PASS	.	GT	.|.	.|.	.|.	.|.	.|.	.|.	.|.	.|.	.|.	.|.	.|.	.|.	.|.	.|.	.|.	.|.	.|.	.|.	.|.	.|.	.|.	.|.	.|.	.|.	.|.	.|.	.|.	.|.	.|.	.|.	.|.	.|.	.|.	.|.	.|.	.|.	.|.	.|.	.|.	.|.	.|.
3	79277952	3_79277952	T	C	.	PASS	.	GT	0|1	0|0	0|0	0|0	0|0	0|0	0|0	0|0	0|0	0|0	0|0	0|0	0|0	0|1	0|0	0|0	0|0	0|0	0|0	0|1	0|0	0|0	0|0	0|1	0|0	0|0	0|0	0|0	0|1	0|1	0|1	0|0	0|0	0|0	0|0	0|0	0|0	0|0	0|1	0|0	0|1
3	79278008	3_79278008	A	G	.	PASS	.	GT	.|.	.|.	.|.	.|.	.|.	.|.	.|.	.|.	.|.	.|.	.|.	.|.	.|.	.|.	.|.	.|.	.|.	.|.	.|.	.|.	.|.	.|.	.|.	.|.	.|.	.|.	.|.	.|.	.|.	.|.	.|.	.|.	.|.	.|.	.|.	.|.	.|.	.|.	.|.	.|.	.|.
3	79278009	3_79278009	C	A	.	PASS	.	GT	.|.	.|.	.|.	.|.	.|.	.|.	.|.	.|.	.|.	.|.	.|.	.|.	.|.	.|.	.|.	.|.	.|.	.|.	.|.	.|.	.|.	.|.	.|.	.|.	.|.	.|.	.|.	.|.	.|.	.|.	.|.	.|.	.|.	.|.	.|.	.|.	.|.	.|.	.|.	.|.	.|.
3	79278013	3_79278013	C	T	.	PASS	.	GT	.|.	.|.	.|.	.|.	.|.	.|.	.|.	.|.	.|.	.|.	.|.	.|.	.|.	.|.	.|.	.|.	.|.	.|.	.|.	.|.	.|.	.|.	.|.	.|.	.|.	.|.	.|.	.|.	.|.	.|.	.|.	.|.	.|.	.|.	.|.	.|.	.|.	.|.	.|.	.|.	.|.
3	79278015	3_79278015	C	T	.	PASS	.	GT	.|.	.|.	.|.	.|.	.|.	.|.	.|.	.|.	.|.	.|.	.|.	.|.	.|.	.|.	.|.	.|.	.|.	.|.	.|.	.|.	.|.	.|.	.|.	.|.	.|.	.|.	.|.	.|.	.|.	.|.	.|.	.|.	.|.	.|.	.|.	.|.	.|.	.|.	.|.	.|.	.|.
3	79278016	3_79278016	G	A	.	PASS	.	GT	.|.	.|.	.|.	.|.	.|.	.|.	.|.	.|.	.|.	.|.	.|.	.|.	.|.	.|.	.|.	.|.	.|.	.|.	.|.	.|.	.|.	.|.	.|.	.|.	.|.	.|.	.|.	.|.	.|.	.|.	.|.	.|.	.|.	.|.	.|.	.|.	.|.	.|.	.|.	.|.	.|.
3	79278039	3_79278039	C	T	.	PASS	.	GT	0|0	0|0	0|0	0|0	0|0	0|0	.|.	0|0	0|0	0|0	0|0	0|0	0|0	0|0	0|0	0|0	0|0	0|0	0|0	0|0	0|0	0|0	0|0	0|0	0|0	0|0	0|0	0|0	0|0	0|0	0|0	0|0	0|0	0|0	0|0	0|0	0|0	0|0	0|0	0|0	0|0
3	79278091	3_79278091	C	T	.	PASS	.	GT	0|1	0|0	0|0	0|0	0|0	0|0	0|0	0|0	0|0	0|0	0|0	0|0	0|0	0|1	0|0	0|1	0|0	0|0	0|0	0|0	0|0	0|0	1|1	1|1	0|0	0|0	0|0	0|0	0|1	0|1	0|1	0|0	0|0	0|0	0|0	0|0	0|0	0|0	0|1	0|0	0|1
3	79278094	3_79278094	T	A	.	PASS	.	GT	0|0	0|1	1|1	1|1	0|1	0|0	0|1	0|1	0|0	0|1	0|0	0|0	0|0	0|0	0|0	0|0	0|0	0|0	0|0	0|0	0|0	0|0	0|0	0|0	0|1	0|0	1|1	0|1	0|0	0|0	0|0	0|1	0|0	0|0	0|0	0|1	0|0	0|0	0|0	0|0	0|1
3	79278117	3_79278117	T	C	.	PASS	.	GT	.|.	.|.	.|.	.|.	.|.	.|.	.|.	.|.	.|.	.|.	.|.	.|.	.|.	.|.	.|.	.|.	.|.	.|.	.|.	.|.	.|.	.|.	.|.	.|.	.|.	.|.	.|.	.|.	.|.	.|.	.|.	.|.	.|.	.|.	.|.	.|.	.|.	.|.	.|.	.|.	.|.
3	79278202	3_79278202	A	T	.	PASS	.	GT	0|0	0|0	0|0	0|0	0|0	0|0	0|0	0|0	0|0	0|0	0|0	0|0	0|0	0|0	0|0	0|0	0|0	0|0	0|0	0|0	0|0	0|0	0|0	0|0	0|1	0|0	0|0	0|0	0|0	0|0	0|0	0|0	0|0	0|0	0|0	0|0	0|0	0|0	0|0	0|0	0|0
3	79278226	3_79278226	T	G	.	PASS	.	GT	0|1	0|0	0|0	0|0	0|0	0|0	0|0	0|0	0|0	0|0	0|0	0|0	0|0	0|0	0|0	0|1	0|0	0|0	0|0	0|1	0|0	0|0	0|0	0|1	0|0	0|0	0|0	0|0	0|1	0|1	0|1	0|0	0|0	0|0	0|0	0|0	0|0	0|0	0|1	0|0	0|1
3	79278244	3_79278244	C	G	.	PASS	.	GT	0|0	0|1	0|1	1|1	0|1	0|0	0|0	1|1	0|0	0|0	0|0	0|0	0|0	0|0	0|0	0|0	0|0	0|0	0|0	0|0	0|0	0|0	0|0	0|0	0|1	0|0	0|1	0|1	0|0	0|0	0|0	0|1	0|0	0|0	0|0	0|1	0|0	0|0	0|0	0|0	0|1
3	79278269	3_79278269	T	C	.	PASS	.	GT	1|1	0|1	1|1	0|0	0|1	0|1	1|1	0|0	0|0	1|1	0|1	1|1	0|1	1|1	0|0	0|1	0|1	0|1	0|0	0|1	0|1	0|0	0|0	0|1	0|0	0|0	0|0	0|0	0|1	1|1	1|1	0|0	0|1	0|0	0|0	0|0	0|0	1|1	0|1	0|1	0|1
3	79278361	3_79278361	A	C	.	PASS	.	GT	1|1	1|1	1|1	1|1	1|1	1|1	1|1	1|1	1|1	1|1	1|1	1|1	1|1	1|1	1|1	1|1	1|1	1|1	1|1	1|1	1|1	1|1	1|1	1|1	1|1	1|1	1|1	1|1	1|1	1|1	1|1	1|1	1|1	1|1	1|1	1|1	1|1	1|1	1|1	1|1	1|1
3	79278418	3_79278418	A	G	.	PASS	.	GT	0|0	0|0	0|0	0|0	0|0	0|0	0|0	0|0	0|0	0|0	0|0	0|0	0|0	0|0	0|0	0|0	.|.	0|0	0|0	0|0	0|0	0|0	0|0	0|0	0|0	0|0	0|1	0|0	0|0	0|0	0|0	0|0	0|0	0|0	0|0	0|0	0|0	0|0	0|0	0|0	0|0
3	79278442	3_79278442	A	G	.	PASS	.	GT	1|1	0|1	0|1	0|0	0|1	0|1	1|1	0|0	0|0	0|1	1|1	1|1	1|1	1|1	1|1	1|1	.|.	1|1	1|1	1|1	1|1	0|0	1|1	1|1	0|1	0|1	0|0	0|0	1|1	1|1	1|1	0|0	0|1	0|1	0|0	0|0	0|1	1|1	1|1	0|1	0|1
3	79278553	3_79278553	T	C	.	PASS	.	GT	.|.	.|.	.|.	.|.	.|.	.|.	.|.	.|.	.|.	.|.	.|.	.|.	.|.	.|.	.|.	.|.	.|.	.|.	.|.	.|.	.|.	.|.	.|.	.|.	.|.	.|.	.|.	.|.	.|.	.|.	.|.	.|.	.|.	.|.	.|.	.|.	.|.	.|.	.|.	.|.	.|.
3	79278558	3_79278558	T	C	.	PASS	.	GT	.|.	.|.	.|.	.|.	.|.	.|.	.|.	.|.	.|.	.|.	.|.	.|.	.|.	.|.	.|.	.|.	.|.	.|.	.|.	.|.	.|.	.|.	.|.	.|.	.|.	.|.	.|.	.|.	.|.	.|.	.|.	.|.	.|.	.|.	.|.	.|.	.|.	.|.	.|.	.|.	.|.
3	79278567	3_79278567	T	C	.	PASS	.	GT	.|.	.|.	.|.	.|.	.|.	.|.	.|.	.|.	.|.	.|.	.|.	.|.	.|.	.|.	.|.	.|.	.|.	.|.	.|.	.|.	.|.	.|.	.|.	.|.	.|.	.|.	.|.	.|.	.|.	.|.	.|.	.|.	.|.	.|.	.|.	.|.	.|.	.|.	.|.	.|.	.|.
3	79278568	3_79278568	G	A	.	PASS	.	GT	.|.	.|.	.|.	.|.	.|.	.|.	.|.	.|.	.|.	.|.	.|.	.|.	.|.	.|.	.|.	.|.	.|.	.|.	.|.	.|.	.|.	.|.	.|.	.|.	.|.	.|.	.|.	.|.	.|.	.|.	.|.	.|.	.|.	.|.	.|.	.|.	.|.	.|.	.|.	.|.	.|.
3	79278577	3_79278577	A	G	.	PASS	.	GT	.|.	.|.	.|.	.|.	.|.	.|.	.|.	.|.	.|.	.|.	.|.	.|.	.|.	.|.	.|.	.|.	.|.	.|.	.|.	.|.	.|.	.|.	.|.	.|.	.|.	.|.	.|.	.|.	.|.	.|.	.|.	.|.	.|.	.|.	.|.	.|.	.|.	.|.	.|.	.|.	.|.
3	79278674	3_79278674	T	G	.	PASS	.	GT	0|0	0|0	0|0	0|0	0|0	0|0	0|0	0|0	0|0	0|0	0|0	0|0	0|0	0|0	0|0	0|0	0|0	0|0	0|0	0|0	0|0	0|0	0|0	0|0	0|0	0|1	0|0	0|1	0|1	0|0	0|0	0|1	0|1	0|1	0|1	0|0	0|0	0|0	0|0	0|0	0|0
3	79278719	3_79278719	C	T	.	PASS	.	GT	0|0	0|0	0|0	0|0	0|0	0|0	0|0	0|0	0|0	0|0	0|0	0|0	0|0	0|0	0|0	0|0	0|0	0|0	0|0	0|0	0|0	0|0	0|0	0|0	0|1	0|0	0|0	0|0	0|0	0|0	0|0	0|0	0|0	0|0	0|0	0|0	0|0	0|0	0|0	0|0	0|0
3	79278865	3_79278865	G	A	.	PASS	.	GT	0|0	0|0	0|0	0|0	0|0	0|0	0|0	0|0	0|0	0|0	.|.	0|0	0|0	0|0	0|0	0|0	0|0	0|0	0|0	0|0	0|0	0|0	0|0	0|0	0|1	0|0	0|0	0|0	0|0	0|0	0|0	0|0	0|0	0|0	0|0	0|0	0|0	0|0	0|0	0|0	0|0
3	79278889	3_79278889	G	A	.	PASS	.	GT	0|0	0|0	0|0	0|0	0|0	0|0	0|0	0|0	0|0	0|0	1|1	0|0	0|1	0|0	1|1	0|1	1|1	0|1	1|1	0|1	0|1	0|0	0|0	0|0	0|0	0|1	0|0	0|0	0|0	0|0	0|0	0|0	0|0	0|1	0|0	0|0	0|0	0|0	0|1	0|0	0|0
3	79278900	3_79278900	C	T	.	PASS	.	GT	0|0	0|0	0|0	0|0	0|0	0|0	0|0	0|0	0|0	0|0	1|1	0|0	0|1	0|0	1|1	0|1	1|1	0|1	1|1	0|1	0|1	0|0	0|0	0|0	0|0	0|1	0|0	0|0	0|0	0|0	0|0	0|0	0|0	0|1	0|0	0|0	0|0	0|0	0|1	0|0	0|0
3	79278932	3_79278932	G	A	.	PASS	.	GT	0|0	0|0	0|0	0|0	0|0	0|0	0|0	0|0	0|0	0|0	0|0	0|0	0|0	0|0	0|0	0|0	0|0	0|0	0|0	0|0	0|0	0|0	0|0	0|0	0|0	0|0	0|0	0|0	0|0	0|0	0|0	0|0	0|0	0|0	0|0	0|0	0|0	0|0	0|0	0|0	0|0
3	79278964	3_79278964	A	G	.	PASS	.	GT	0|1	1|1	1|1	1|1	1|1	1|1	1|1	1|1	1|1	1|1	1|1	1|1	1|1	1|1	1|1	0|1	1|1	1|1	1|1	0|1	1|1	1|1	1|1	0|1	1|1	1|1	1|1	1|1	0|1	0|1	0|1	1|1	1|1	1|1	1|1	1|1	1|1	1|1	0|1	1|1	0|1
3	79278965	3_79278965	C	A	.	PASS	.	GT	0|0	0|0	0|0	0|0	0|0	0|0	0|0	0|0	0|0	0|0	0|0	0|0	0|0	0|0	0|0	0|0	0|0	0|0	0|0	0|0	0|0	0|0	0|0	0|0	0|0	0|0	0|0	0|0	0|0	0|0	0|0	0|0	0|0	0|0	0|0	0|0	0|0	0|0	0|0	0|0	0|0
3	79279054	3_79279054	G	A	.	PASS	.	GT	0|0	0|0	0|0	0|0	0|0	0|0	0|0	0|0	0|0	0|0	0|0	0|0	0|0	0|0	0|0	0|0	0|0	0|0	0|0	0|0	0|0	0|0	0|0	0|0	0|0	0|0	0|0	0|0	0|0	0|0	0|0	0|0	0|0	0|0	0|0	0|0	0|0	0|0	0|0	0|0	0|0
3	79279074	3_79279074	G	A	.	PASS	.	GT	.|.	.|.	.|.	.|.	.|.	.|.	.|.	.|.	.|.	.|.	.|.	.|.	.|.	.|.	.|.	.|.	.|.	.|.	.|.	.|.	.|.	.|.	.|.	.|.	.|.	.|.	.|.	.|.	.|.	.|.	.|.	.|.	.|.	.|.	.|.	.|.	.|.	.|.	.|.	.|.	.|.
3	79279117	3_79279117	T	C	.	PASS	.	GT	0|1	0|1	0|1	0|0	0|1	0|1	0|1	0|0	0|0	0|1	0|0	1|1	0|1	1|1	0|0	0|0	0|1	0|1	.|.	0|0	0|1	0|0	0|0	0|0	0|0	0|0	0|0	0|0	0|0	0|1	0|1	0|0	0|1	0|0	0|0	0|0	0|0	1|1	0|0	0|1	0|0
3	79279252	3_79279252	C	A	.	PASS	.	GT	0|0	0|0	0|0	0|0	0|0	0|0	0|0	0|0	0|0	0|0	0|0	0|0	0|0	0|0	0|0	0|0	0|0	0|0	0|0	0|0	0|0	0|0	0|1	0|1	0|1	0|0	0|0	0|0	0|0	0|0	0|0	0|0	0|0	0|0	0|0	0|0	0|0	0|0	0|0	0|0	0|0
3	79279282	3_79279282	C	T	.	PASS	.	GT	0|0	0|0	0|0	0|0	0|0	0|0	0|0	0|0	0|0	0|0	0|0	0|0	0|0	0|0	0|0	0|0	0|0	0|0	0|0	0|0	0|0	0|0	0|0	0|0	0|0	0|0	0|0	0|0	0|0	0|0	0|0	0|0	0|0	0|0	0|1	0|0	0|0	0|0	0|0	0|0	0|0
3	79279378	3_79279378	C	G	.	PASS	.	GT	0|1	0|1	0|1	1|1	0|1	0|1	1|1	1|1	1|1	0|0	0|0	0|0	0|0	1|1	0|0	0|1	0|0	0|0	0|0	0|1	0|0	1|1	0|1	0|1	0|0	0|1	0|1	1|1	1|1	0|1	0|1	1|1	0|1	0|1	1|1	1|1	0|1	0|0	0|1	0|1	1|1
3	79279532	3_79279532	G	A	.	PASS	.	GT	0|0	0|0	0|0	0|0	0|0	0|0	0|0	0|0	0|0	0|0	0|0	0|0	0|0	0|0	0|0	0|0	0|0	0|0	0|0	0|0	0|0	0|0	0|0	0|0	0|1	0|0	0|0	0|0	0|0	0|0	0|0	0|0	0|0	0|0	0|0	0|0	0|0	0|0	0|0	0|0	0|0
3	79279564	3_79279564	C	T	.	PASS	.	GT	0|1	0|1	0|1	0|0	0|1	0|0	0|1	0|0	0|0	1|1	0|0	1|1	0|1	1|1	0|0	0|0	0|1	0|1	0|0	0|0	0|1	0|0	0|0	0|0	0|1	0|0	0|0	0|0	0|0	0|1	0|1	0|0	0|1	0|0	0|0	0|0	0|0	1|1	0|0	0|1	0|0
3	79279565	3_79279565	C	G	.	PASS	.	GT	0|0	0|0	0|0	0|0	0|0	0|0	0|0	0|0	0|0	0|0	0|0	0|0	0|0	0|0	0|0	0|0	0|0	0|0	0|0	0|0	0|0	0|0	0|0	0|0	0|1	0|0	0|0	0|0	0|0	0|0	0|0	0|0	0|0	0|0	0|0	0|0	0|0	0|0	0|0	0|0	0|0
3	79279595	3_79279595	G	T	.	PASS	.	GT	0|0	0|1	0|1	1|1	0|1	0|0	0|1	0|0	0|0	0|0	0|0	0|0	0|0	0|0	0|0	0|0	0|0	0|0	0|0	0|0	0|0	0|0	0|0	0|0	0|0	0|0	0|1	0|1	0|0	0|0	0|0	0|0	0|0	0|0	0|0	0|1	0|0	0|0	0|0	0|0	0|1
3	79279639	3_79279639	G	A	.	PASS	.	GT	1|1	1|1	1|1	1|1	1|1	1|1	1|1	.|.	1|1	1|1	1|1	1|1	1|1	1|1	1|1	1|1	1|1	1|1	1|1	1|1	1|1	1|1	0|1	0|1	0|1	1|1	1|1	1|1	1|1	1|1	1|1	1|1	1|1	1|1	1|1	1|1	1|1	1|1	1|1	1|1	1|1
3	79279701	3_79279701	C	A	.	PASS	.	GT	0|0	0|0	0|0	0|0	0|0	0|0	0|0	0|0	0|0	0|0	0|0	0|0	0|0	.|.	0|0	0|0	0|0	0|0	0|0	0|0	0|0	0|0	0|0	0|0	0|0	0|0	0|0	0|0	0|0	0|0	0|0	0|0	0|0	0|0	0|0	0|0	0|0	0|0	0|0	0|0	0|0
3	79279703	3_79279703	G	A	.	PASS	.	GT	1|1	1|1	1|1	1|1	1|1	1|1	1|1	1|1	1|1	1|1	1|1	1|1	1|1	.|.	1|1	1|1	1|1	1|1	1|1	1|1	1|1	1|1	1|1	1|1	1|1	1|1	0|1	1|1	1|1	1|1	1|1	1|1	1|1	1|1	1|1	1|1	1|1	1|1	1|1	1|1	1|1
3	79279726	3_79279726	G	A	.	PASS	.	GT	0|0	0|0	0|0	0|0	0|0	0|0	0|0	0|0	0|0	.|.	0|0	0|0	0|0	0|0	0|0	0|0	0|0	0|0	0|0	0|0	0|0	0|0	0|1	0|0	0|0	0|0	0|0	0|0	0|0	0|0	0|0	0|0	0|0	0|0	0|0	0|0	0|0	0|0	0|0	0|0	0|0
3	79279833	3_79279833	T	C	.	PASS	.	GT	0|0	0|0	0|0	0|0	0|0	0|0	0|0	0|0	0|0	0|0	0|0	0|0	0|0	.|.	0|0	0|0	0|0	0|0	0|0	0|0	0|0	0|0	0|0	0|0	0|0	0|0	0|0	0|0	0|0	0|0	0|0	0|0	0|0	0|0	0|0	0|0	0|0	0|0	0|0	0|0	0|0
3	79279854	3_79279854	T	C	.	PASS	.	GT	1|1	1|1	1|1	1|1	1|1	0|1	1|1	0|1	0|0	1|1	1|1	1|1	1|1	1|1	1|1	1|1	1|1	1|1	.|.	1|1	1|1	0|1	0|0	0|1	0|0	0|1	0|1	0|1	0|1	1|1	1|1	0|1	0|1	0|1	0|1	1|1	0|0	1|1	1|1	1|1	1|1
3	79279920	3_79279920	G	C	.	PASS	.	GT	0|0	0|0	0|0	0|0	0|0	0|0	0|0	0|0	0|0	.|.	0|0	0|0	0|0	.|.	0|0	0|0	0|0	0|0	0|0	0|0	0|0	0|0	0|0	0|0	0|0	0|0	0|0	0|0	0|0	0|0	0|0	0|0	0|0	0|0	0|0	0|0	0|0	0|0	0|0	0|0	0|0
3	79279960	3_79279960	G	C	.	PASS	.	GT	0|0	0|1	0|1	1|1	0|1	0|0	0|1	0|1	0|0	.|.	0|0	0|0	0|0	.|.	0|0	0|0	0|0	0|0	0|0	0|0	0|0	0|0	0|0	0|0	0|0	0|0	0|1	0|1	0|0	0|0	0|0	0|1	0|0	0|0	0|0	0|0	0|0	0|0	0|0	0|0	0|1
3	79279991	3_79279991	G	T	.	PASS	.	GT	0|0	0|0	0|0	0|0	0|0	0|0	0|0	0|0	0|0	.|.	0|0	0|0	0|0	0|0	0|0	0|0	0|0	0|0	0|0	0|0	0|0	0|0	0|0	0|0	0|0	0|0	0|0	0|0	0|0	0|0	0|0	0|0	0|0	0|0	0|0	0|0	0|0	0|0	0|0	0|0	0|0
3	79280085	3_79280085	G	A	.	PASS	.	GT	1|1	1|1	1|1	1|1	1|1	1|1	1|1	1|1	1|1	.|.	1|1	1|1	1|1	1|1	1|1	1|1	1|1	1|1	1|1	1|1	1|1	1|1	1|1	1|1	1|1	1|1	1|1	1|1	1|1	1|1	1|1	1|1	1|1	1|1	1|1	1|1	1|1	1|1	1|1	1|1	1|1
3	79280108	3_79280108	A	T	.	PASS	.	GT	0|0	0|0	0|0	0|0	0|0	0|0	0|0	0|0	0|0	.|.	0|0	0|0	0|0	0|0	0|0	0|0	0|0	0|0	0|0	0|0	0|0	0|0	0|0	0|0	0|1	0|0	0|0	0|0	0|0	0|0	0|0	0|0	0|0	0|0	0|0	0|0	0|0	0|0	0|0	0|0	0|0
3	79280109	3_79280109	T	C	.	PASS	.	GT	0|0	0|0	0|0	0|0	0|0	0|0	0|0	0|0	0|0	.|.	0|0	0|0	0|0	0|0	0|0	0|0	0|0	0|0	0|0	0|0	0|0	0|0	0|0	0|0	0|0	0|0	0|0	0|0	0|0	0|0	0|0	0|0	0|0	0|0	0|0	0|0	0|0	0|0	0|0	0|0	0|0
3	79280156	3_79280156	C	T	.	PASS	.	GT	0|0	0|0	0|0	0|0	0|0	0|1	0|0	0|1	1|1	.|.	0|0	0|0	0|0	0|0	0|0	0|0	0|0	0|0	0|0	0|0	0|0	0|1	0|1	0|0	0|1	0|1	0|0	0|1	0|1	0|0	0|0	0|1	0|1	0|1	0|1	0|0	0|1	0|0	0|0	0|0	0|0
3	79280180	3_79280180	C	T	.	PASS	.	GT	0|0	0|0	0|0	0|0	0|0	0|1	0|0	0|1	1|1	.|.	1|1	0|0	0|1	0|1	1|1	1|1	1|1	0|1	1|1	1|1	0|1	0|1	0|1	0|1	0|1	1|1	0|0	0|1	1|1	0|1	0|1	0|1	0|1	1|1	0|1	0|0	0|1	0|0	1|1	0|0	0|1
3	79280183	3_79280183	G	C	.	PASS	.	GT	0|0	0|0	0|0	0|0	0|0	0|0	0|0	0|0	0|0	.|.	0|0	0|0	0|0	0|0	0|0	0|0	0|0	0|0	0|0	0|0	0|0	0|0	0|0	0|0	0|0	0|0	0|0	0|0	0|0	0|0	0|0	0|0	0|0	0|0	0|0	0|0	0|0	0|0	0|0	0|0	0|0
3	79280207	3_79280207	C	T	.	PASS	.	GT	0|0	0|0	0|0	0|0	0|0	0|0	0|0	0|0	0|0	.|.	0|0	0|0	0|0	0|0	0|0	0|0	0|0	0|0	0|0	0|0	0|0	0|0	0|0	0|0	0|0	0|0	0|0	0|0	0|0	0|0	0|0	0|0	0|0	0|0	0|0	0|0	0|0	0|0	0|0	0|0	0|0
3	79280271	3_79280271	C	G	.	PASS	.	GT	0|0	0|0	0|0	0|0	0|0	0|0	0|0	0|0	0|0	0|0	0|0	0|0	0|0	0|0	0|0	0|0	0|0	0|0	0|0	0|0	0|0	0|1	0|0	0|0	0|0	0|0	0|0	0|0	0|0	0|0	0|0	0|0	0|0	0|0	0|1	0|1	0|0	0|0	0|0	0|1	0|0
3	79280360	3_79280360	G	C	.	PASS	.	GT	0|1	0|1	0|1	0|0	0|1	0|1	0|1	0|0	0|0	1|1	0|0	1|1	0|1	0|1	0|0	0|0	0|1	0|1	.|.	0|0	0|1	0|0	0|0	0|0	0|0	0|0	0|1	0|0	0|0	0|1	0|1	0|0	0|1	0|0	0|0	0|0	0|1	1|1	0|0	0|1	0|0
3	79280375	3_79280375	A	G	.	PASS	.	GT	0|1	0|1	0|1	0|0	0|1	0|1	0|1	0|0	0|0	1|1	1|1	1|1	1|1	0|1	1|1	0|0	1|1	1|1	.|.	1|1	1|1	0|0	0|0	0|0	0|1	0|1	0|1	0|0	0|0	0|1	0|1	0|0	0|1	0|1	0|0	0|0	0|1	1|1	0|1	0|1	0|0
3	79280387	3_79280387	T	C	.	PASS	.	GT	.|.	.|.	.|.	.|.	.|.	.|.	.|.	.|.	.|.	.|.	.|.	.|.	.|.	.|.	.|.	.|.	.|.	.|.	.|.	.|.	.|.	.|.	.|.	.|.	.|.	.|.	.|.	.|.	.|.	.|.	.|.	.|.	.|.	.|.	.|.	.|.	.|.	.|.	.|.	.|.	.|.
3	79280395	3_79280395	A	G	.	PASS	.	GT	.|.	.|.	.|.	.|.	.|.	.|.	.|.	.|.	.|.	.|.	.|.	.|.	.|.	.|.	.|.	.|.	.|.	.|.	.|.	.|.	.|.	.|.	.|.	.|.	.|.	.|.	.|.	.|.	.|.	.|.	.|.	.|.	.|.	.|.	.|.	.|.	.|.	.|.	.|.	.|.	.|.
3	79280403	3_79280403	A	G	.	PASS	.	GT	.|.	.|.	.|.	.|.	.|.	.|.	.|.	.|.	.|.	.|.	.|.	.|.	.|.	.|.	.|.	.|.	.|.	.|.	.|.	.|.	.|.	.|.	.|.	.|.	.|.	.|.	.|.	.|.	.|.	.|.	.|.	.|.	.|.	.|.	.|.	.|.	.|.	.|.	.|.	.|.	.|.
3	79280404	3_79280404	A	G	.	PASS	.	GT	.|.	.|.	.|.	.|.	.|.	.|.	.|.	.|.	.|.	.|.	.|.	.|.	.|.	.|.	.|.	.|.	.|.	.|.	.|.	.|.	.|.	.|.	.|.	.|.	.|.	.|.	.|.	.|.	.|.	.|.	.|.	.|.	.|.	.|.	.|.	.|.	.|.	.|.	.|.	.|.	.|.
3	79280428	3_79280428	T	C	.	PASS	.	GT	.|.	.|.	.|.	.|.	.|.	.|.	.|.	.|.	.|.	.|.	.|.	.|.	.|.	.|.	.|.	.|.	.|.	.|.	.|.	.|.	.|.	.|.	.|.	.|.	.|.	.|.	.|.	.|.	.|.	.|.	.|.	.|.	.|.	.|.	.|.	.|.	.|.	.|.	.|.	.|.	.|.
3	79280440	3_79280440	A	G	.	PASS	.	GT	.|.	.|.	.|.	.|.	.|.	.|.	.|.	.|.	.|.	.|.	.|.	.|.	.|.	.|.	.|.	.|.	.|.	.|.	.|.	.|.	.|.	.|.	.|.	.|.	.|.	.|.	.|.	.|.	.|.	.|.	.|.	.|.	.|.	.|.	.|.	.|.	.|.	.|.	.|.	.|.	.|.
3	79280465	3_79280465	A	T	.	PASS	.	GT	0|0	0|0	0|0	0|0	0|0	0|0	0|0	0|0	0|0	0|0	.|.	0|0	0|0	0|0	0|0	0|0	.|.	0|0	0|0	0|0	0|0	0|1	0|1	0|1	0|0	0|0	0|0	0|0	0|0	0|0	0|0	0|0	0|0	0|0	0|1	0|1	0|0	0|0	0|0	0|1	0|0
3	79280521	3_79280521	G	A	.	PASS	.	GT	.|.	.|.	.|.	.|.	.|.	.|.	.|.	.|.	.|.	.|.	.|.	.|.	.|.	.|.	.|.	.|.	.|.	.|.	.|.	.|.	.|.	.|.	.|.	.|.	.|.	.|.	.|.	.|.	.|.	.|.	.|.	.|.	.|.	.|.	.|.	.|.	.|.	.|.	.|.	.|.	.|.
3	79280528	3_79280528	T	C	.	PASS	.	GT	.|.	.|.	.|.	.|.	.|.	.|.	.|.	.|.	.|.	.|.	.|.	.|.	.|.	.|.	.|.	.|.	.|.	.|.	.|.	.|.	.|.	.|.	.|.	.|.	.|.	.|.	.|.	.|.	.|.	.|.	.|.	.|.	.|.	.|.	.|.	.|.	.|.	.|.	.|.	.|.	.|.
3	79280562	3_79280562	G	A	.	PASS	.	GT	0|0	0|0	0|0	0|0	0|0	0|0	0|0	0|0	0|0	0|0	0|0	0|0	0|0	0|0	0|0	0|0	0|0	.|.	0|0	0|0	0|0	0|1	0|1	0|1	0|0	0|0	0|0	0|0	0|0	0|0	0|0	0|0	0|0	0|0	0|1	0|1	0|0	0|0	0|0	0|1	0|0
3	79280579	3_79280579	C	G	.	PASS	.	GT	0|1	1|1	1|1	1|1	1|1	0|1	1|1	0|1	0|0	1|1	1|1	1|1	1|1	1|1	1|1	1|1	1|1	.|.	1|1	1|1	1|1	0|0	0|1	0|1	1|1	0|1	1|1	0|1	0|1	1|1	1|1	0|1	0|1	0|1	0|0	0|1	0|1	1|1	1|1	0|1	1|1
3	79280595	3_79280595	G	A	.	PASS	.	GT	0|1	0|1	0|1	0|0	0|1	0|1	1|1	0|0	0|0	1|1	0|0	1|1	0|1	0|1	0|0	0|0	0|1	.|.	.|.	0|0	0|1	0|0	0|0	0|0	0|0	0|0	0|0	0|0	0|0	0|1	0|1	0|0	0|1	0|0	0|0	0|0	0|0	1|1	0|0	0|1	0|0
3	79280641	3_79280641	G	A	.	PASS	.	GT	0|0	0|0	0|1	1|1	0|1	0|0	.|.	0|1	.|.	0|0	0|0	0|0	0|0	0|0	0|0	0|0	0|0	0|0	.|.	0|0	0|0	0|0	0|1	0|0	0|0	0|0	0|1	0|1	0|0	0|0	0|0	0|1	0|0	0|0	0|0	0|1	0|0	0|0	0|0	0|0	0|1
3	79280715	3_79280715	A	G	.	PASS	.	GT	0|0	0|0	0|0	0|0	0|0	.|.	.|.	0|0	0|0	.|.	.|.	0|0	0|0	0|0	0|0	0|0	0|0	0|0	.|.	0|0	0|0	0|0	0|0	0|0	0|0	0|0	0|0	0|0	0|0	0|0	0|0	0|0	0|0	0|0	0|0	0|0	0|0	0|0	0|0	0|0	0|0
3	79280741	3_79280741	G	A	.	PASS	.	GT	0|0	0|0	0|0	0|0	0|0	.|.	0|0	0|0	0|0	0|0	0|0	0|0	0|0	0|0	0|0	0|0	0|0	0|0	.|.	0|0	0|0	0|0	0|0	0|0	0|0	0|0	0|0	0|0	0|0	0|0	0|0	0|0	0|0	0|0	0|0	0|0	0|0	0|0	0|0	0|0	0|0
3	79280753	3_79280753	A	G	.	PASS	.	GT	0|1	1|1	1|1	1|1	.|.	.|.	1|1	0|1	0|0	1|1	1|1	1|1	1|1	0|0	1|1	0|1	1|1	1|1	.|.	0|1	1|1	0|0	0|0	0|0	0|1	0|1	0|1	0|1	0|0	0|1	0|1	0|1	0|1	0|1	0|0	0|1	0|1	1|1	0|1	0|1	0|1
3	79280758	3_79280758	C	T	.	PASS	.	GT	0|0	0|0	0|0	0|0	.|.	.|.	0|0	0|0	0|0	0|0	0|0	0|0	0|0	0|0	0|0	0|0	0|0	0|0	.|.	0|0	0|0	0|0	0|0	0|0	0|0	0|0	0|0	0|0	0|0	0|0	0|0	0|0	0|0	0|0	0|0	0|0	0|1	0|0	0|0	0|0	0|0
3	79280772	3_79280772	G	A	.	PASS	.	GT	0|0	0|0	0|0	0|0	.|.	.|.	0|0	0|0	0|0	0|0	0|0	0|0	0|0	0|0	0|0	0|0	0|0	0|0	.|.	0|0	0|0	0|0	0|0	0|0	0|1	0|0	0|0	0|0	0|0	0|0	0|0	0|0	0|0	0|0	0|0	0|0	0|0	0|0	0|0	0|0	0|0
3	79280803	3_79280803	G	A	.	PASS	.	GT	.|.	.|.	.|.	.|.	.|.	.|.	.|.	.|.	.|.	.|.	.|.	.|.	.|.	.|.	.|.	.|.	.|.	.|.	.|.	.|.	.|.	.|.	.|.	.|.	.|.	.|.	.|.	.|.	.|.	.|.	.|.	.|.	.|.	.|.	.|.	.|.	.|.	.|.	.|.	.|.	.|.
3	79280810	3_79280810	A	G	.	PASS	.	GT	.|.	.|.	.|.	.|.	.|.	.|.	.|.	.|.	.|.	.|.	.|.	.|.	.|.	.|.	.|.	.|.	.|.	.|.	.|.	.|.	.|.	.|.	.|.	.|.	.|.	.|.	.|.	.|.	.|.	.|.	.|.	.|.	.|.	.|.	.|.	.|.	.|.	.|.	.|.	.|.	.|.
3	79280818	3_79280818	T	C	.	PASS	.	GT	.|.	.|.	.|.	.|.	.|.	.|.	.|.	.|.	.|.	.|.	.|.	.|.	.|.	.|.	.|.	.|.	.|.	.|.	.|.	.|.	.|.	.|.	.|.	.|.	.|.	.|.	.|.	.|.	.|.	.|.	.|.	.|.	.|.	.|.	.|.	.|.	.|.	.|.	.|.	.|.	.|.
3	79280843	3_79280843	G	T	.	PASS	.	GT	0|0	0|1	0|1	1|1	0|1	0|0	0|1	0|1	0|0	0|1	0|0	0|0	0|0	0|0	0|0	0|0	0|0	0|0	.|.	0|0	0|0	0|0	0|0	0|0	0|0	0|0	0|1	0|1	0|0	0|0	0|0	0|1	0|0	0|0	0|0	0|1	0|1	0|0	0|0	0|0	0|1
3	79280942	3_79280942	C	A	.	PASS	.	GT	0|0	0|1	1|1	.|.	0|1	0|1	0|1	0|0	0|0	.|.	0|0	1|1	0|1	.|.	0|0	0|0	0|1	1|1	0|0	0|0	0|1	0|0	0|0	0|0	0|0	0|0	0|0	0|0	0|0	0|1	0|1	0|0	0|1	0|0	0|0	0|0	0|1	1|1	0|0	0|1	0|0
3	79280985	3_79280985	A	G	.	PASS	.	GT	0|0	0|1	0|1	0|0	0|1	0|1	0|1	0|0	0|0	0|0	0|1	1|1	0|0	0|0	0|0	0|0	0|1	1|1	0|0	0|0	0|1	0|0	0|0	0|0	0|0	0|0	0|0	0|0	0|0	0|1	0|1	0|0	0|1	0|0	0|0	0|0	0|1	1|1	0|0	0|1	0|0
3	79281028	3_79281028	C	A	.	PASS	.	GT	0|0	0|1	0|1	0|0	0|1	0|1	0|1	0|0	0|0	.|.	1|1	1|1	0|0	0|0	0|0	0|0	0|1	1|1	0|0	0|0	0|1	0|0	0|0	0|0	0|0	0|0	0|0	0|0	0|0	0|1	0|1	0|0	0|1	0|0	0|0	0|0	0|1	1|1	0|0	0|1	0|0
3	79281078	3_79281078	C	T	.	PASS	.	GT	0|0	0|0	0|0	0|0	0|0	0|0	0|0	0|0	0|0	.|.	0|0	0|0	0|0	0|0	0|0	0|0	0|0	0|0	0|0	0|0	0|0	0|1	0|0	0|0	0|0	0|0	0|0	0|0	0|0	0|0	0|0	0|0	0|0	0|0	0|0	0|0	0|0	0|0	0|0	0|0	0|0
3	79281143	3_79281143	T	C	.	PASS	.	GT	0|0	0|1	0|1	1|1	0|1	0|0	0|1	0|1	0|0	0|0	0|0	0|0	0|0	0|0	0|0	0|0	0|0	0|0	0|0	0|0	0|0	0|0	0|0	0|0	0|0	0|0	0|1	0|1	0|0	0|0	0|0	0|1	0|0	0|0	0|0	0|1	0|0	0|0	0|0	0|0	0|1
3	79281208	3_79281208	G	A	.	PASS	.	GT	1|1	1|1	1|1	1|1	1|1	1|1	1|1	1|1	1|1	1|1	1|1	1|1	1|1	0|0	1|1	0|1	1|1	1|1	1|1	1|1	1|1	0|1	1|1	0|0	1|1	1|1	1|1	1|1	0|1	0|1	0|1	1|1	1|1	1|1	1|1	1|1	1|1	1|1	0|1	1|1	0|1
3	79281222	3_79281222	C	G	.	PASS	.	GT	0|0	0|0	0|0	0|0	0|0	0|0	0|0	0|0	0|0	0|0	0|0	0|0	0|0	0|0	0|0	0|0	0|0	0|0	0|0	0|0	0|0	0|0	0|0	0|0	0|0	0|0	0|0	0|0	0|0	0|0	0|0	0|0	0|0	0|0	0|0	0|0	0|0	0|0	0|0	0|0	0|0
3	79281324	3_79281324	A	G	.	PASS	.	GT	0|0	0|0	0|0	0|0	0|0	0|0	0|0	0|0	0|0	0|0	0|0	0|0	0|0	.|.	0|0	0|0	0|0	0|0	0|0	0|0	0|0	0|0	0|0	0|0	0|0	0|0	0|0	0|0	0|0	0|0	0|0	0|0	0|0	0|0	0|0	0|0	0|0	0|0	0|0	0|0	0|0
3	79281381	3_79281381	G	T	.	PASS	.	GT	0|0	0|0	0|0	0|0	0|0	0|0	0|0	0|0	0|0	0|0	0|0	0|0	0|0	0|0	0|0	0|0	0|0	0|0	0|0	0|0	0|0	0|0	0|0	0|0	0|0	0|0	0|0	0|0	0|0	0|0	0|0	0|0	0|0	0|0	0|0	0|0	0|0	0|0	0|0	0|0	0|0
3	79281389	3_79281389	C	G	.	PASS	.	GT	0|0	0|0	0|0	0|0	0|0	0|0	0|0	0|0	0|0	0|0	0|1	0|0	0|1	0|0	1|1	0|0	0|1	0|1	1|1	0|1	0|1	0|0	0|1	0|0	0|1	0|1	0|1	0|0	0|0	0|0	0|0	0|0	0|0	0|1	0|0	0|0	0|0	0|0	0|1	0|0	0|0
3	79281433	3_79281433	G	A	.	PASS	.	GT	0|0	0|1	0|1	1|1	0|1	.|.	1|1	0|0	0|0	0|1	0|0	0|0	0|0	0|0	0|0	.|.	0|0	0|0	0|0	0|0	0|0	0|1	0|0	0|0	0|0	0|0	0|1	0|1	0|0	0|0	0|0	0|1	0|0	0|0	0|1	1|1	0|1	0|0	0|0	0|1	0|1
3	79281598	3_79281598	A	G	.	PASS	.	GT	0|0	0|0	0|0	0|0	0|0	0|0	0|0	0|0	0|0	0|0	0|0	0|0	0|0	0|1	0|0	0|1	0|0	0|0	0|0	0|1	0|0	0|0	0|0	0|0	0|1	0|0	0|0	0|0	0|1	0|1	0|1	0|0	0|0	0|0	0|0	0|0	0|0	0|0	0|1	0|0	0|1
3	79281623	3_79281623	T	G	.	PASS	.	GT	0|0	0|0	0|0	0|0	0|0	0|0	0|0	0|0	0|0	0|0	0|0	0|0	0|0	0|0	0|0	0|0	0|0	0|0	0|0	0|0	0|0	0|0	0|0	0|0	0|1	0|0	0|0	0|0	0|0	0|0	0|0	0|0	0|0	0|0	0|0	0|0	0|0	0|0	0|0	0|0	0|0
3	79281641	3_79281641	A	T	.	PASS	.	GT	.|.	.|.	.|.	.|.	.|.	.|.	.|.	.|.	.|.	.|.	.|.	.|.	.|.	.|.	.|.	.|.	.|.	.|.	.|.	.|.	.|.	.|.	.|.	.|.	.|.	.|.	.|.	.|.	.|.	.|.	.|.	.|.	.|.	.|.	.|.	.|.	.|.	.|.	.|.	.|.	.|.
3	79281652	3_79281652	G	A	.	PASS	.	GT	.|.	.|.	.|.	.|.	.|.	.|.	.|.	.|.	.|.	.|.	.|.	.|.	.|.	.|.	.|.	.|.	.|.	.|.	.|.	.|.	.|.	.|.	.|.	.|.	.|.	.|.	.|.	.|.	.|.	.|.	.|.	.|.	.|.	.|.	.|.	.|.	.|.	.|.	.|.	.|.	.|.
3	79281655	3_79281655	G	T	.	PASS	.	GT	.|.	.|.	.|.	.|.	.|.	.|.	.|.	.|.	.|.	.|.	.|.	.|.	.|.	.|.	.|.	.|.	.|.	.|.	.|.	.|.	.|.	.|.	.|.	.|.	.|.	.|.	.|.	.|.	.|.	.|.	.|.	.|.	.|.	.|.	.|.	.|.	.|.	.|.	.|.	.|.	.|.
3	79281689	3_79281689	G	A	.	PASS	.	GT	0|1	1|1	1|1	1|1	1|1	1|1	0|1	1|1	1|1	1|1	1|1	1|1	.|.	0|1	1|1	0|1	1|1	1|1	1|1	0|0	1|1	0|1	1|1	1|1	0|0	0|1	1|1	0|1	0|0	0|1	0|1	0|1	0|1	0|1	0|1	1|1	0|0	1|1	0|1	1|1	0|1
3	79281702	3_79281702	C	A	.	PASS	.	GT	0|0	0|1	0|0	1|1	0|1	0|0	0|1	0|1	0|0	0|1	0|0	0|0	0|0	0|0	0|0	0|0	0|0	0|0	0|0	0|0	0|0	0|0	0|0	0|0	0|0	0|0	0|1	0|1	0|0	0|0	0|0	0|1	0|0	0|0	0|0	0|1	0|0	0|0	0|0	0|0	0|1
3	79281719	3_79281719	T	A	.	PASS	.	GT	0|1	0|0	0|0	0|0	0|0	0|1	0|0	0|1	1|1	0|0	0|1	0|0	0|1	0|0	1|1	0|1	0|1	0|1	1|1	0|0	0|1	0|0	0|0	0|0	0|0	1|1	0|0	0|1	0|1	0|0	0|0	0|1	0|1	1|1	0|1	0|0	0|1	0|0	0|1	0|0	0|0
3	79281732	3_79281732	A	G	.	PASS	.	GT	0|1	0|1	1|1	0|0	0|1	0|1	0|0	0|0	0|0	0|1	0|1	1|1	0|1	0|1	0|0	0|0	0|1	0|1	0|0	0|0	0|1	0|1	0|0	1|1	0|0	0|0	0|0	0|0	0|0	0|1	0|1	0|0	0|1	0|0	0|0	0|0	0|0	1|1	0|0	0|1	0|0
3	79281750	3_79281750	G	A	.	PASS	.	GT	0|0	0|0	0|0	0|0	0|0	0|0	0|0	0|0	0|0	0|0	0|0	0|0	0|0	0|0	0|0	0|0	0|0	0|0	0|0	0|0	0|0	0|1	0|0	0|0	0|0	0|0	0|0	0|0	0|0	0|0	0|0	0|0	0|0	0|0	0|0	0|0	0|0	0|0	0|0	0|0	0|0
3	79281758	3_79281758	T	C	.	PASS	.	GT	0|0	0|0	0|0	0|0	0|0	0|0	0|0	0|0	0|0	0|0	0|0	0|0	0|0	0|0	0|0	0|0	0|0	0|0	0|0	0|0	0|0	0|1	0|0	0|0	0|0	0|0	0|0	0|0	0|0	0|0	0|0	0|0	0|0	0|0	0|0	0|0	0|0	0|0	0|0	0|0	0|0
3	79281770	3_79281770	G	T	.	PASS	.	GT	0|0	0|0	0|0	0|0	0|0	0|0	0|0	0|0	0|0	0|0	0|1	0|0	0|0	0|0	1|1	0|1	0|1	0|1	1|1	0|1	0|1	0|0	0|0	0|0	0|0	0|1	0|0	0|0	0|0	0|0	0|0	0|0	0|0	0|1	0|0	0|0	0|0	0|0	0|1	0|0	0|0
3	79281979	3_79281979	T	C	.	PASS	.	GT	0|0	0|0	0|0	0|0	0|0	0|0	0|0	0|0	0|0	0|0	0|0	0|0	0|0	0|0	0|0	0|0	0|0	0|0	0|0	0|0	0|0	0|0	0|1	1|1	1|1	0|0	0|1	0|1	0|0	0|0	0|0	0|1	0|0	0|0	0|0	0|1	0|1	0|0	0|0	0|0	0|1
3	79281998	3_79281998	T	C	.	PASS	.	GT	0|1	1|1	1|1	1|1	1|1	0|1	1|1	0|1	0|0	1|1	0|1	1|1	0|1	0|1	0|0	0|0	0|1	0|1	0|0	0|0	0|1	0|0	0|1	1|1	1|1	0|0	0|1	0|1	0|0	0|1	0|1	0|1	0|1	0|0	0|0	0|1	0|1	1|1	0|0	0|1	0|1
3	79282049	3_79282049	G	A	.	PASS	.	GT	0|1	0|0	0|0	0|0	0|0	0|1	0|0	0|1	1|1	0|0	0|0	0|0	0|0	0|0	0|0	0|0	0|0	0|0	0|0	.|.	0|0	0|0	0|0	0|0	0|0	0|1	0|0	0|1	0|0	0|0	0|0	0|1	0|0	0|0	0|0	0|0	0|1	0|0	0|0	0|0	0|0
3	79282054	3_79282054	G	C	.	PASS	.	GT	0|0	0|0	0|0	0|0	0|0	0|0	0|0	0|0	0|0	0|0	0|0	0|0	0|0	0|1	0|0	0|1	0|0	0|0	0|0	.|.	0|0	0|0	0|0	0|0	0|0	0|0	0|0	0|0	0|1	0|1	0|1	0|0	0|0	0|0	0|0	0|0	0|0	0|0	0|1	0|0	0|1
3	79282113	3_79282113	G	A	.	PASS	.	GT	0|0	0|0	0|0	0|0	0|0	0|0	0|0	0|0	0|0	0|0	0|1	0|0	0|1	0|0	1|1	0|1	0|0	1|1	1|1	.|.	0|1	0|0	0|0	0|0	0|0	0|1	0|0	0|0	0|1	0|0	0|0	0|0	0|1	1|1	0|1	0|0	0|0	0|0	0|1	0|0	0|0
3	79282211	3_79282211	A	G	.	PASS	.	GT	0|0	0|0	0|0	0|0	0|0	0|0	0|0	0|0	0|0	0|0	0|0	0|0	0|0	1|1	0|0	0|0	.|.	0|0	0|0	0|1	0|0	0|0	0|0	1|1	0|0	0|0	0|0	0|0	0|1	0|1	0|1	0|0	0|0	0|0	0|0	0|0	0|0	0|0	0|1	0|0	0|1
3	79282220	3_79282220	A	G	.	PASS	.	GT	0|0	0|0	0|0	1|1	0|0	0|0	1|1	0|1	0|0	0|1	0|0	0|0	0|0	0|0	0|0	0|0	.|.	0|0	0|0	0|0	0|0	0|1	0|0	1|1	0|0	0|0	0|1	0|1	0|0	0|0	0|0	0|1	0|0	0|0	0|0	0|1	0|0	0|0	0|0	0|0	0|1
3	79282252	3_79282252	C	T	.	PASS	.	GT	.|.	.|.	.|.	.|.	.|.	.|.	.|.	.|.	.|.	.|.	.|.	.|.	.|.	.|.	.|.	.|.	.|.	.|.	.|.	.|.	.|.	.|.	.|.	.|.	.|.	.|.	.|.	.|.	.|.	.|.	.|.	.|.	.|.	.|.	.|.	.|.	.|.	.|.	.|.	.|.	.|.
3	79282270	3_79282270	T	A	.	PASS	.	GT	.|.	.|.	.|.	.|.	.|.	.|.	.|.	.|.	.|.	.|.	.|.	.|.	.|.	.|.	.|.	.|.	.|.	.|.	.|.	.|.	.|.	.|.	.|.	.|.	.|.	.|.	.|.	.|.	.|.	.|.	.|.	.|.	.|.	.|.	.|.	.|.	.|.	.|.	.|.	.|.	.|.
3	79282273	3_79282273	C	T	.	PASS	.	GT	.|.	.|.	.|.	.|.	.|.	.|.	.|.	.|.	.|.	.|.	.|.	.|.	.|.	.|.	.|.	.|.	.|.	.|.	.|.	.|.	.|.	.|.	.|.	.|.	.|.	.|.	.|.	.|.	.|.	.|.	.|.	.|.	.|.	.|.	.|.	.|.	.|.	.|.	.|.	.|.	.|.
3	79282277	3_79282277	A	G	.	PASS	.	GT	.|.	.|.	.|.	.|.	.|.	.|.	.|.	.|.	.|.	.|.	.|.	.|.	.|.	.|.	.|.	.|.	.|.	.|.	.|.	.|.	.|.	.|.	.|.	.|.	.|.	.|.	.|.	.|.	.|.	.|.	.|.	.|.	.|.	.|.	.|.	.|.	.|.	.|.	.|.	.|.	.|.
3	79282298	3_79282298	C	A	.	PASS	.	GT	.|.	.|.	.|.	.|.	.|.	.|.	.|.	.|.	.|.	.|.	.|.	.|.	.|.	.|.	.|.	.|.	.|.	.|.	.|.	.|.	.|.	.|.	.|.	.|.	.|.	.|.	.|.	.|.	.|.	.|.	.|.	.|.	.|.	.|.	.|.	.|.	.|.	.|.	.|.	.|.	.|.
3	79282301	3_79282301	G	A	.	PASS	.	GT	.|.	.|.	.|.	.|.	.|.	.|.	.|.	.|.	.|.	.|.	.|.	.|.	.|.	.|.	.|.	.|.	.|.	.|.	.|.	.|.	.|.	.|.	.|.	.|.	.|.	.|.	.|.	.|.	.|.	.|.	.|.	.|.	.|.	.|.	.|.	.|.	.|.	.|.	.|.	.|.	.|.
3	79282311	3_79282311	A	G	.	PASS	.	GT	.|.	.|.	.|.	.|.	.|.	.|.	.|.	.|.	.|.	.|.	.|.	.|.	.|.	.|.	.|.	.|.	.|.	.|.	.|.	.|.	.|.	.|.	.|.	.|.	.|.	.|.	.|.	.|.	.|.	.|.	.|.	.|.	.|.	.|.	.|.	.|.	.|.	.|.	.|.	.|.	.|.
3	79282325	3_79282325	C	T	.	PASS	.	GT	0|0	0|1	0|1	1|1	0|1	0|0	0|1	0|1	0|0	1|1	0|0	0|0	0|0	0|0	0|0	0|0	0|0	0|0	0|0	0|0	0|0	0|0	0|0	0|0	0|0	0|0	0|1	0|1	0|0	0|0	0|0	0|1	0|0	0|0	0|0	0|1	0|0	0|0	0|0	0|0	0|1
3	79282359	3_79282359	C	T	.	PASS	.	GT	0|0	0|0	0|0	0|0	0|0	0|0	0|0	0|0	0|0	0|0	0|0	0|0	0|0	0|0	0|0	0|0	0|0	0|0	0|0	0|0	0|0	0|0	0|1	0|0	0|0	0|0	0|0	0|0	0|0	0|0	0|0	0|0	0|0	0|0	0|0	0|0	0|0	0|0	0|0	0|0	0|0
3	79282414	3_79282414	T	G	.	PASS	.	GT	1|1	1|1	1|1	1|1	1|1	1|1	1|1	1|1	1|1	1|1	1|1	1|1	1|1	1|1	1|1	1|1	1|1	1|1	1|1	1|1	1|1	1|1	1|1	1|1	1|1	1|1	1|1	1|1	1|1	1|1	1|1	1|1	1|1	1|1	1|1	1|1	0|1	1|1	1|1	1|1	1|1
3	79282571	3_79282571	G	T	.	PASS	.	GT	1|1	1|1	1|1	1|1	1|1	1|1	1|1	1|1	1|1	1|1	1|1	1|1	1|1	1|1	1|1	.|.	1|1	1|1	1|1	1|1	1|1	1|1	1|1	1|1	1|1	1|1	1|1	1|1	1|1	1|1	1|1	1|1	1|1	1|1	1|1	1|1	1|1	1|1	1|1	1|1	1|1
3	79282644	3_79282644	A	T	.	PASS	.	GT	.|.	.|.	.|.	.|.	.|.	.|.	.|.	.|.	.|.	.|.	.|.	.|.	.|.	.|.	.|.	.|.	.|.	.|.	.|.	.|.	.|.	.|.	.|.	.|.	.|.	.|.	.|.	.|.	.|.	.|.	.|.	.|.	.|.	.|.	.|.	.|.	.|.	.|.	.|.	.|.	.|.
3	79282674	3_79282674	C	T	.	PASS	.	GT	0|0	0|0	0|0	0|0	0|0	0|0	0|0	0|0	0|0	.|.	0|0	0|0	0|0	0|0	0|0	0|0	0|0	0|0	0|0	0|0	0|0	0|0	0|0	1|1	0|0	0|0	0|0	0|0	0|0	0|0	0|0	0|0	0|0	0|0	0|0	0|0	0|0	0|0	0|0	0|0	0|0
3	79282712	3_79282712	C	T	.	PASS	.	GT	0|1	1|1	1|1	1|1	1|1	0|1	.|.	0|1	0|0	.|.	0|1	1|1	0|1	0|1	0|0	0|0	0|1	0|1	0|0	0|0	0|1	0|0	0|0	0|0	0|0	0|0	0|1	0|1	0|0	0|1	0|1	0|1	0|1	0|0	0|0	0|1	0|1	1|1	0|0	0|1	1|1
3	79282713	3_79282713	G	C	.	PASS	.	GT	0|1	1|1	1|1	1|1	1|1	0|1	.|.	0|1	0|0	.|.	0|1	1|1	0|1	0|1	0|0	0|0	0|1	0|1	0|0	0|0	0|1	0|0	0|0	0|0	0|0	0|0	0|1	0|1	0|0	0|1	0|1	0|1	0|1	0|0	0|0	0|1	0|1	1|1	0|0	0|1	1|1
3	79282758	3_79282758	C	T	.	PASS	.	GT	0|1	1|1	1|1	1|1	1|1	1|1	0|0	1|1	.|.	.|.	0|1	1|1	0|1	1|1	0|0	0|0	0|1	0|1	0|0	0|0	0|1	0|0	0|0	0|0	0|0	0|0	0|1	0|1	0|0	0|1	0|1	0|1	0|1	0|0	0|0	0|1	1|1	1|1	0|0	0|1	1|1
3	79282789	3_79282789	C	A	.	PASS	.	GT	.|.	.|.	.|.	.|.	.|.	.|.	.|.	.|.	.|.	.|.	.|.	.|.	.|.	.|.	.|.	.|.	.|.	.|.	.|.	.|.	.|.	.|.	.|.	.|.	.|.	.|.	.|.	.|.	.|.	.|.	.|.	.|.	.|.	.|.	.|.	.|.	.|.	.|.	.|.	.|.	.|.
3	79282801	3_79282801	A	C	.	PASS	.	GT	.|.	.|.	.|.	.|.	.|.	.|.	.|.	.|.	.|.	.|.	.|.	.|.	.|.	.|.	.|.	.|.	.|.	.|.	.|.	.|.	.|.	.|.	.|.	.|.	.|.	.|.	.|.	.|.	.|.	.|.	.|.	.|.	.|.	.|.	.|.	.|.	.|.	.|.	.|.	.|.	.|.
3	79283050	3_79283050	A	G	.	PASS	.	GT	0|1	0|0	0|0	0|0	0|0	0|0	0|0	0|0	0|0	0|0	0|1	0|0	0|1	0|0	1|1	0|1	0|1	0|1	1|1	1|1	0|1	0|0	0|1	0|1	1|1	1|1	0|0	0|1	0|1	0|0	0|0	0|1	0|1	1|1	0|1	0|0	0|0	0|0	0|1	0|0	0|0
3	79283063	3_79283063	A	T	.	PASS	.	GT	0|1	1|1	0|1	1|1	1|1	1|1	1|1	1|1	1|1	1|1	1|1	1|1	1|1	1|1	1|1	1|1	1|1	1|1	1|1	1|1	1|1	0|0	0|1	1|1	1|1	1|1	0|1	1|1	1|1	1|1	1|1	1|1	1|1	1|1	0|1	0|1	1|1	1|1	1|1	0|1	1|1
3	79283087	3_79283087	C	A	.	PASS	.	GT	0|1	0|1	0|1	1|1	0|1	0|1	0|1	1|1	1|1	0|1	0|1	0|0	0|1	0|1	1|1	1|1	0|1	0|1	1|1	1|1	0|1	0|0	0|0	1|1	0|0	1|1	0|1	1|1	1|1	0|1	0|1	1|1	0|1	1|1	0|1	0|1	0|1	0|0	1|1	0|0	0|1
3	79283098	3_79283098	G	A	.	PASS	.	GT	0|0	0|0	0|0	0|0	0|0	0|0	0|0	0|0	0|0	0|0	0|0	0|0	0|0	0|0	0|0	0|0	0|0	0|0	0|0	0|0	0|0	0|0	0|1	0|0	0|1	0|0	0|0	0|0	0|0	0|0	0|0	0|0	0|0	0|0	0|0	0|0	0|0	0|0	0|0	0|0	0|0
3	79283124	3_79283124	T	C	.	PASS	.	GT	0|0	0|0	0|0	0|0	0|0	0|0	0|0	0|0	.|.	0|0	0|0	0|0	0|1	0|0	1|1	0|1	1|1	0|1	1|1	0|1	0|1	0|0	0|0	0|1	0|0	0|1	0|0	0|0	0|1	0|0	0|0	0|0	0|1	1|1	0|1	0|0	0|0	0|0	0|1	0|0	0|0
3	79283165	3_79283165	G	A	.	PASS	.	GT	0|0	0|0	0|0	0|0	0|0	0|0	0|0	0|0	0|0	0|0	0|0	0|0	0|0	0|0	0|0	0|0	0|0	0|0	0|0	0|0	0|0	0|0	0|0	0|0	0|0	0|0	0|0	0|0	0|0	0|0	0|0	0|0	0|0	0|0	0|0	0|0	0|0	0|0	0|0	0|0	0|0
3	79283226	3_79283226	T	A	.	PASS	.	GT	0|0	0|0	0|0	0|0	0|0	0|0	0|1	0|0	0|0	0|0	0|0	0|0	0|0	0|0	0|0	0|0	0|0	0|0	0|0	0|0	0|0	0|0	0|1	0|0	0|1	0|0	0|0	0|0	0|0	0|0	0|0	0|0	0|0	0|0	0|0	0|0	0|0	0|0	0|0	0|0	0|0
3	79283259	3_79283259	G	A	.	PASS	.	GT	0|0	0|0	0|0	0|0	0|0	0|0	0|1	.|.	0|0	0|0	0|0	0|0	0|0	0|0	0|0	0|0	0|0	0|0	0|0	0|0	0|0	0|0	0|1	0|0	0|1	0|0	0|0	0|0	0|0	0|0	0|0	0|0	0|0	0|0	0|0	0|0	0|0	0|0	0|0	0|0	0|0
3	79283294	3_79283294	G	A	.	PASS	.	GT	0|0	0|0	0|0	0|0	0|0	0|0	0|0	.|.	0|0	0|0	0|0	0|0	0|0	0|0	0|0	0|0	0|0	0|0	0|0	0|0	0|0	0|0	0|0	0|0	0|0	0|0	0|0	0|0	0|0	0|0	0|0	0|0	0|0	0|0	0|0	0|0	0|0	0|0	0|0	0|0	0|0
3	79283310	3_79283310	C	T	.	PASS	.	GT	0|0	0|0	0|0	0|0	0|0	0|0	0|1	0|0	0|0	0|0	0|1	0|0	0|1	0|0	1|1	0|1	0|0	0|1	1|1	1|1	0|1	0|0	0|1	0|1	0|1	0|1	0|0	0|0	0|1	0|0	0|0	0|0	0|1	1|1	0|1	0|0	0|0	0|0	0|1	0|0	0|0
3	79283375	3_79283375	A	G	.	PASS	.	GT	0|0	0|0	0|0	0|0	0|0	0|0	0|0	0|0	0|0	0|0	0|0	0|0	0|0	0|0	0|0	.|.	0|0	0|0	0|0	0|0	0|0	0|1	0|1	0|0	0|1	0|0	0|0	0|0	0|0	0|0	0|0	0|0	0|0	0|0	0|0	0|0	0|0	0|0	0|0	0|0	0|0
3	79283384	3_79283384	A	C	.	PASS	.	GT	1|1	0|0	0|1	0|0	0|0	0|0	0|1	0|0	0|0	0|0	0|0	0|0	0|0	0|1	0|0	.|.	0|0	0|0	0|0	0|0	0|0	1|1	1|1	0|1	0|1	0|1	0|1	0|1	0|1	0|1	0|1	0|1	0|0	0|0	0|1	0|1	0|0	0|0	0|1	0|1	0|0
3	79283409	3_79283409	C	T	.	PASS	.	GT	0|0	0|0	0|0	0|0	0|0	0|0	0|0	0|0	0|0	0|0	0|0	0|0	0|0	0|0	0|0	0|0	0|0	0|0	0|0	0|0	0|0	0|0	0|1	0|0	0|1	0|0	0|0	0|0	0|0	0|0	0|0	0|0	0|0	0|0	0|0	0|0	0|0	0|0	0|0	0|0	0|0
3	79283436	3_79283436	A	G	.	PASS	.	GT	0|0	0|0	0|0	0|0	0|0	0|0	0|0	0|0	0|0	0|0	0|0	0|0	0|0	0|0	0|0	0|0	0|0	0|0	0|0	0|0	0|0	0|0	0|0	0|0	0|0	0|0	0|0	0|0	0|0	0|0	0|0	0|0	0|0	0|0	0|0	0|0	0|0	0|0	0|0	0|0	0|0
3	79283438	3_79283438	T	C	.	PASS	.	GT	0|0	0|0	0|0	0|0	0|0	0|0	0|0	0|0	0|0	0|0	0|0	0|0	0|0	0|0	0|0	0|0	0|0	0|0	0|0	0|0	0|0	0|1	0|1	0|0	0|1	0|0	0|0	0|0	0|0	0|0	0|0	0|0	0|0	0|0	0|0	0|0	0|0	0|0	0|0	0|0	0|0
3	79283490	3_79283490	T	C	.	PASS	.	GT	1|1	1|1	1|1	1|1	1|1	1|1	1|1	1|1	1|1	1|1	1|1	1|1	1|1	1|1	1|1	1|1	1|1	1|1	1|1	1|1	1|1	1|1	1|1	1|1	0|1	1|1	1|1	1|1	1|1	1|1	1|1	1|1	1|1	1|1	1|1	1|1	1|1	1|1	1|1	1|1	1|1
3	79283738	3_79283738	C	T	.	PASS	.	GT	0|0	1|1	0|0	0|0	0|1	0|1	0|0	.|.	0|0	0|1	1|1	1|1	0|1	0|1	0|0	0|0	0|1	0|1	0|0	0|0	0|1	0|0	0|0	0|0	0|0	0|0	0|0	0|0	0|0	0|1	0|1	0|0	0|1	0|0	0|0	0|0	0|1	1|1	0|0	0|1	0|1
3	79283756	3_79283756	A	T	.	PASS	.	GT	1|1	1|1	1|1	1|1	1|1	1|1	1|1	1|1	1|1	1|1	.|.	1|1	1|1	1|1	1|1	1|1	1|1	1|1	1|1	1|1	1|1	1|1	1|1	1|1	0|1	1|1	1|1	1|1	1|1	1|1	1|1	1|1	1|1	1|1	1|1	1|1	1|1	1|1	1|1	1|1	1|1
3	79283815	3_79283815	G	T	.	PASS	.	GT	0|0	0|1	0|1	1|1	0|1	0|0	0|1	0|1	0|0	0|1	.|.	0|0	0|0	0|0	0|0	0|0	0|0	0|0	0|0	.|.	0|0	0|0	0|0	0|0	0|1	0|0	1|1	0|1	0|0	0|0	0|0	1|1	.|.	0|0	0|0	1|1	0|0	0|0	0|0	0|1	0|1
3	79283835	3_79283835	T	C	.	PASS	.	GT	0|0	0|0	0|0	0|0	0|0	0|0	0|0	0|0	0|0	0|0	.|.	0|0	0|0	0|0	0|0	0|0	0|0	0|0	0|0	.|.	0|0	0|0	0|0	0|0	0|0	0|0	0|0	0|0	0|0	0|0	0|0	0|0	.|.	0|0	0|0	0|0	0|0	0|0	0|0	0|0	0|0
3	79283996	3_79283996	T	C	.	PASS	.	GT	0|0	0|0	0|0	0|0	0|0	0|0	0|0	0|0	0|0	0|0	0|0	0|0	0|0	0|0	0|0	0|0	0|0	0|0	0|0	.|.	0|0	0|0	0|0	0|0	0|0	0|0	0|0	.|.	0|0	0|0	0|0	0|0	0|0	0|0	0|0	0|0	0|0	0|0	0|0	0|0	0|0
3	79284012	3_79284012	G	A	.	PASS	.	GT	1|1	1|1	1|1	1|1	1|1	1|1	1|1	1|1	1|1	1|1	1|1	1|1	1|1	0|1	1|1	0|1	1|1	1|1	1|1	.|.	1|1	0|1	1|1	1|1	0|1	1|1	1|1	.|.	0|1	0|0	0|1	1|1	1|1	1|1	1|1	1|1	1|1	1|1	0|0	1|1	1|1
3	79284119	3_79284119	G	A	.	PASS	.	GT	1|1	0|1	0|1	0|0	0|1	1|1	0|1	0|1	1|1	0|1	1|1	1|1	1|1	1|1	1|1	1|1	1|1	1|1	1|1	1|1	1|1	0|1	0|1	1|1	0|0	1|1	0|0	0|1	1|1	1|1	1|1	0|1	1|1	1|1	1|1	0|0	1|1	1|1	1|1	0|1	0|1
3	79284188	3_79284188	A	C	.	PASS	.	GT	1|1	0|1	0|1	0|0	0|1	0|1	0|0	0|0	0|0	0|1	0|0	1|1	0|1	1|1	0|0	0|0	1|1	0|1	0|0	0|1	0|1	1|1	0|1	0|1	0|0	0|1	0|0	0|1	0|1	1|1	1|1	0|1	0|1	0|0	1|1	0|0	1|1	1|1	0|1	1|1	0|1
3	79284189	3_79284189	G	A	.	PASS	.	GT	0|0	0|0	0|0	0|0	0|0	0|0	0|0	0|0	0|0	0|0	0|0	0|0	0|0	0|0	0|0	0|0	0|0	0|0	0|0	0|0	0|0	0|0	0|0	0|0	0|0	0|0	0|0	0|0	0|0	0|0	0|0	0|0	0|0	0|0	0|0	0|0	0|0	0|0	0|0	0|0	0|0
3	79284216	3_79284216	G	A	.	PASS	.	GT	0|0	0|0	0|0	0|0	0|0	0|0	0|0	0|0	0|0	0|0	0|0	0|0	0|0	0|0	0|0	0|0	0|0	0|0	0|0	0|0	0|0	0|1	0|0	0|0	0|0	0|0	0|0	0|0	0|0	0|0	0|0	0|0	0|0	0|0	.|.	.|.	0|0	0|0	0|0	0|0	0|0
3	79284294	3_79284294	T	C	.	PASS	.	GT	0|0	0|1	0|0	0|0	0|1	0|1	0|0	0|0	0|0	0|1	0|1	1|1	0|1	0|0	0|0	0|0	1|1	0|0	0|0	0|0	0|1	0|0	0|0	0|0	0|0	0|0	0|0	0|0	0|0	0|1	0|1	0|0	0|1	0|0	0|0	0|0	.|.	1|1	0|0	0|1	0|0
3	79284341	3_79284341	G	T	.	PASS	.	GT	0|0	0|0	0|0	0|0	0|0	0|0	0|0	0|0	0|0	0|0	0|0	0|0	0|0	0|0	0|0	0|0	0|0	0|0	0|0	0|0	0|0	0|0	0|0	0|0	0|0	0|0	0|0	0|0	0|0	0|0	0|0	0|0	0|0	0|0	0|0	0|0	0|0	0|0	0|0	0|0	0|0
3	79284399	3_79284399	G	A	.	PASS	.	GT	0|1	0|1	1|1	1|1	0|1	0|0	0|1	0|1	0|0	0|1	0|0	0|0	0|0	0|1	0|0	0|1	0|0	0|0	0|0	0|1	0|0	0|1	0|1	0|0	0|1	0|0	1|1	0|1	0|1	0|1	0|1	0|1	0|0	0|0	0|1	1|1	0|0	0|0	0|1	0|1	0|1
3	79284400	3_79284400	G	A	.	PASS	.	GT	0|0	0|0	0|0	0|0	0|0	0|0	0|0	0|0	0|0	0|0	0|0	0|0	0|0	0|0	0|0	0|0	0|0	0|0	0|0	0|0	0|0	0|0	0|1	0|0	0|0	0|0	0|0	0|0	0|0	0|0	0|0	0|0	0|0	0|0	0|0	0|0	0|0	0|0	0|0	0|0	0|0
3	79284591	3_79284591	G	T	.	PASS	.	GT	0|0	0|1	0|0	0|0	0|0	0|1	0|0	0|0	0|0	.|.	0|1	1|1	0|1	0|1	0|0	0|0	0|1	1|1	0|0	.|.	0|1	0|0	0|0	0|0	0|0	0|0	0|0	0|0	0|0	0|1	0|1	0|0	0|1	0|0	0|0	0|0	0|1	1|1	0|0	0|1	0|1
3	79284612	3_79284612	G	T	.	PASS	.	GT	0|0	0|0	0|0	0|0	0|0	0|0	0|0	0|0	0|0	.|.	0|0	0|0	0|0	0|0	0|0	0|0	0|0	0|0	0|0	.|.	0|0	0|0	0|0	0|0	0|0	0|0	0|1	0|0	0|0	0|0	0|0	0|0	0|0	0|0	0|0	0|1	0|0	0|0	0|0	0|1	0|0
3	79284649	3_79284649	G	A	.	PASS	.	GT	0|0	0|0	0|0	.|.	0|0	0|0	0|0	0|0	0|0	.|.	.|.	0|0	0|0	0|0	0|0	0|0	0|0	0|0	0|0	.|.	0|0	0|0	0|0	0|0	0|0	0|0	0|0	0|0	0|0	0|0	0|0	0|0	0|0	0|0	0|0	0|0	0|0	0|0	0|0	0|0	0|0
3	79284667	3_79284667	A	G	.	PASS	.	GT	0|0	0|1	0|0	0|0	0|1	1|1	0|1	0|1	1|1	.|.	.|.	1|1	0|1	0|1	0|0	0|0	0|1	1|1	0|0	.|.	0|1	0|0	0|0	0|0	0|0	0|0	0|0	0|0	0|0	0|1	0|1	0|0	0|1	0|0	0|0	0|0	1|1	1|1	0|0	0|1	0|1
3	79284724	3_79284724	G	A	.	PASS	.	GT	0|0	0|1	0|1	1|1	0|1	0|0	0|1	0|1	0|0	1|1	.|.	0|0	0|0	0|0	0|0	0|0	0|0	0|0	0|0	.|.	0|0	0|0	0|0	1|1	0|1	0|0	0|1	0|1	0|0	0|0	0|0	0|1	0|0	0|0	0|0	0|1	0|0	0|0	0|0	0|0	0|1
3	79284781	3_79284781	G	A	.	PASS	.	GT	0|0	0|0	0|0	0|0	0|0	0|0	0|0	0|0	0|0	0|0	.|.	0|0	0|0	0|0	0|0	0|0	0|0	0|0	0|0	0|0	0|0	0|0	0|0	0|0	0|0	0|0	0|0	0|0	0|0	0|0	0|0	0|0	0|0	0|0	0|0	0|0	0|0	0|0	0|0	0|0	0|0
3	79284790	3_79284790	T	C	.	PASS	.	GT	0|0	0|0	0|0	0|0	1|1	1|1	0|1	1|1	1|1	0|0	0|0	1|1	0|1	0|0	0|0	0|0	0|1	0|1	0|0	0|0	0|1	0|0	0|0	0|0	0|0	0|0	0|0	0|0	0|0	0|1	0|1	0|0	0|1	0|0	0|0	0|0	1|1	1|1	0|0	0|1	0|1
3	79284847	3_79284847	T	G	.	PASS	.	GT	1|1	1|1	1|1	1|1	1|1	1|1	1|1	1|1	1|1	.|.	0|0	1|1	0|1	0|0	0|0	0|0	0|1	0|1	0|0	0|0	0|1	0|1	0|1	1|1	0|1	0|1	0|1	1|1	0|0	0|1	0|1	1|1	0|1	0|0	0|1	0|1	1|1	1|1	0|0	0|1	1|1
3	79284886	3_79284886	A	G	.	PASS	.	GT	0|0	0|0	0|0	0|0	0|0	0|0	0|0	0|0	0|0	0|0	.|.	0|0	0|0	0|1	0|0	0|1	0|0	0|0	0|0	1|1	0|0	0|0	0|0	0|1	0|0	0|0	0|0	0|0	0|1	0|1	0|1	0|0	0|0	0|0	0|0	0|0	0|0	0|0	0|1	0|0	0|0
3	79284926	3_79284926	A	G	.	PASS	.	GT	0|0	0|0	0|0	0|0	0|0	0|1	0|1	1|1	1|1	0|0	0|0	0|0	0|0	0|0	0|0	0|0	0|0	0|0	0|0	0|0	0|0	0|0	0|0	0|0	0|0	0|0	0|0	0|0	0|0	0|0	0|0	0|0	0|0	0|0	0|0	0|0	0|1	0|0	0|0	0|0	0|0
3	79284958	3_79284958	A	C	.	PASS	.	GT	1|1	1|1	1|1	1|1	1|1	1|1	1|1	.|.	1|1	1|1	.|.	1|1	1|1	1|1	1|1	1|1	1|1	1|1	1|1	.|.	1|1	1|1	1|1	1|1	0|1	1|1	1|1	1|1	1|1	1|1	1|1	1|1	1|1	1|1	1|1	1|1	1|1	1|1	1|1	1|1	1|1
3	79284972	3_79284972	G	A	.	PASS	.	GT	0|0	0|0	0|0	0|0	0|0	0|0	0|0	.|.	0|0	0|0	.|.	0|0	0|0	0|0	0|0	0|0	0|0	0|0	0|0	0|0	0|0	0|1	0|0	0|1	0|0	0|0	0|0	0|0	0|0	0|0	0|0	0|0	0|0	0|0	0|0	0|0	0|0	0|0	0|0	0|0	0|0
3	79284998	3_79284998	C	T	.	PASS	.	GT	0|0	0|1	0|1	1|1	0|1	0|0	0|0	.|.	0|0	0|0	.|.	0|0	0|0	0|0	0|0	0|0	0|0	0|0	0|0	0|0	0|0	0|0	0|0	0|0	0|0	0|0	0|1	0|1	0|0	0|0	0|0	0|1	0|0	0|0	0|0	0|1	0|0	0|0	0|0	0|0	0|1
3	79284999	3_79284999	G	A	.	PASS	.	GT	0|0	0|0	0|0	0|0	0|0	0|0	0|0	.|.	0|0	0|0	.|.	0|0	0|0	0|0	0|0	0|0	0|0	0|0	0|0	0|0	0|0	0|0	0|0	0|1	0|0	0|0	0|0	0|0	0|0	0|0	0|0	0|0	0|0	0|0	0|0	0|0	0|0	0|0	0|0	0|0	0|0
3	79285078	3_79285078	G	T	.	PASS	.	GT	0|0	0|1	0|0	0|0	0|1	0|1	0|0	.|.	0|0	0|1	1|1	1|1	0|1	0|1	0|0	0|0	0|1	0|1	0|0	0|0	0|1	0|0	0|0	0|0	0|0	0|0	0|0	0|0	0|0	0|1	0|1	0|0	0|1	0|0	0|0	0|0	0|1	1|1	0|0	0|1	0|1
3	79285177	3_79285177	T	C	.	PASS	.	GT	0|0	0|0	0|0	0|0	0|0	0|0	0|0	.|.	0|0	.|.	.|.	0|0	0|0	0|0	0|0	0|0	0|0	0|0	0|0	0|0	0|0	0|0	0|0	0|1	0|0	0|0	0|0	0|0	0|0	0|0	0|0	0|0	0|0	0|0	0|0	0|0	0|0	0|0	0|0	0|0	0|0
3	79285182	3_79285182	T	A	.	PASS	.	GT	0|0	0|0	0|0	0|0	0|0	0|0	0|0	.|.	0|0	0|0	.|.	0|0	0|0	0|0	0|0	0|0	0|0	0|0	0|0	0|0	0|0	0|0	0|1	0|0	0|0	0|0	0|0	0|0	0|0	0|0	0|0	0|0	0|0	0|0	0|1	0|0	0|0	0|0	0|0	0|0	0|0
3	79285200	3_79285200	A	G	.	PASS	.	GT	1|1	1|1	1|1	1|1	1|1	1|1	1|1	.|.	1|1	1|1	.|.	1|1	0|1	1|1	0|0	0|1	0|1	0|1	0|0	0|1	0|1	1|1	0|0	0|1	0|1	0|1	0|1	1|1	0|1	1|1	1|1	1|1	0|1	0|0	0|0	0|1	1|1	1|1	0|1	0|1	1|1
3	79285218	3_79285218	A	T	.	PASS	.	GT	1|1	1|1	1|1	1|1	1|1	1|1	1|1	.|.	1|1	1|1	.|.	1|1	0|1	1|1	0|0	0|1	0|0	0|1	0|0	0|1	0|1	1|1	0|0	0|1	0|1	0|1	0|1	1|1	0|1	1|1	1|1	1|1	0|1	0|0	0|0	0|1	1|1	1|1	0|1	0|1	1|1
3	79285237	3_79285237	C	T	.	PASS	.	GT	0|0	0|0	0|1	1|1	0|1	0|0	0|1	1|1	0|0	0|1	.|.	0|0	0|0	0|0	0|0	0|0	0|0	0|0	0|0	0|0	0|0	0|0	0|0	0|0	0|1	0|0	0|1	0|1	0|0	0|0	0|0	0|1	0|0	0|0	0|0	0|1	0|0	0|0	0|0	0|0	0|1
3	79285270	3_79285270	C	T	.	PASS	.	GT	0|0	0|0	0|0	0|0	0|0	0|0	0|0	0|0	0|0	0|0	.|.	0|0	0|0	0|0	0|0	0|0	0|0	0|0	0|0	0|0	0|0	0|0	0|1	0|0	0|0	0|0	0|0	0|0	0|0	0|0	0|0	0|0	0|0	0|0	0|1	0|0	0|0	0|0	0|0	0|0	0|0
3	79285287	3_79285287	A	G	.	PASS	.	GT	1|1	0|0	0|1	0|0	0|0	0|0	0|0	0|0	0|0	0|0	.|.	0|0	0|0	0|0	0|0	0|0	0|0	0|0	0|0	0|0	0|0	0|1	0|0	0|0	0|0	0|1	0|0	0|1	0|0	0|0	0|0	0|1	0|0	0|0	0|0	0|0	0|0	0|0	0|0	0|0	0|0
3	79285305	3_79285305	C	G	.	PASS	.	GT	.|.	.|.	.|.	.|.	.|.	.|.	.|.	.|.	.|.	.|.	.|.	.|.	.|.	.|.	.|.	.|.	.|.	.|.	.|.	.|.	.|.	.|.	.|.	.|.	.|.	.|.	.|.	.|.	.|.	.|.	.|.	.|.	.|.	.|.	.|.	.|.	.|.	.|.	.|.	.|.	.|.
3	79285323	3_79285323	T	G	.	PASS	.	GT	1|1	0|0	0|1	0|0	0|0	0|0	0|0	0|0	0|0	0|0	0|0	0|0	0|0	0|0	0|0	0|0	0|0	0|0	0|0	0|0	0|0	0|1	0|0	0|0	0|0	0|1	0|0	0|1	0|0	0|0	0|0	0|1	0|0	0|0	0|0	0|0	0|0	0|0	0|0	0|0	0|0
3	79285363	3_79285363	G	A	.	PASS	.	GT	0|0	0|0	0|0	0|0	0|0	0|0	0|0	0|0	0|0	0|0	0|0	0|0	0|0	0|0	0|0	0|0	0|0	0|0	0|0	0|0	0|0	0|0	0|0	0|0	0|0	0|0	0|1	0|0	0|0	0|0	0|0	0|0	0|0	0|0	0|0	0|1	0|0	0|0	0|0	0|1	0|0
3	79285434	3_79285434	G	A	.	PASS	.	GT	0|0	0|1	0|0	0|0	0|1	1|1	0|0	0|1	1|1	0|0	0|0	1|1	0|1	0|1	0|0	0|0	0|0	0|1	0|0	0|0	0|1	0|0	1|1	0|0	0|0	0|0	0|0	0|0	0|0	0|1	0|1	0|0	0|1	0|0	0|1	0|0	1|1	1|1	0|0	0|1	0|1
3	79285446	3_79285446	A	G	.	PASS	.	GT	0|0	0|0	0|0	0|0	0|0	0|0	0|0	0|0	0|0	0|0	0|0	0|0	0|0	0|0	0|0	0|0	0|0	0|0	0|0	0|0	0|0	0|0	0|0	0|0	0|0	0|0	0|1	0|0	0|0	0|0	0|0	0|0	0|0	0|0	0|0	0|1	0|0	0|0	0|0	0|1	0|0
3	79285564	3_79285564	A	G	.	PASS	.	GT	0|0	0|1	0|1	1|1	0|1	0|0	1|1	0|1	0|0	1|1	0|0	0|0	0|0	0|0	0|0	0|0	.|.	0|0	0|0	0|0	0|0	0|0	0|0	0|1	0|1	0|0	0|1	0|1	0|0	0|0	0|0	0|1	0|0	0|0	0|0	0|1	0|0	0|0	0|0	0|0	0|1
3	79285570	3_79285570	A	G	.	PASS	.	GT	0|0	0|0	0|0	0|0	0|0	0|0	0|0	0|0	0|0	0|0	0|0	0|0	0|0	0|0	0|0	0|0	0|0	0|0	0|0	0|0	0|0	0|0	0|0	0|0	0|0	0|0	0|1	0|0	0|0	0|0	0|0	0|0	0|0	0|0	0|0	0|1	0|0	0|0	0|0	0|1	0|0
3	79285592	3_79285592	G	A	.	PASS	.	GT	0|0	0|1	0|1	1|1	0|1	0|0	1|1	1|1	0|0	0|1	0|0	0|0	0|0	0|0	0|0	0|0	0|0	0|0	0|0	0|0	0|0	0|0	0|0	0|1	1|1	0|0	0|1	0|1	0|0	0|0	0|0	0|1	0|0	0|0	0|0	0|1	0|0	0|0	0|0	0|0	0|1
3	79285634	3_79285634	C	A	.	PASS	.	GT	0|0	0|1	0|0	0|0	0|1	0|1	0|0	0|0	0|0	1|1	1|1	1|1	1|1	0|1	0|0	0|0	.|.	0|1	0|0	0|0	0|1	0|1	0|1	0|1	0|0	0|0	0|1	0|0	0|0	0|1	1|1	0|0	0|1	0|0	0|0	0|1	0|1	1|1	0|0	1|1	0|1
3	79285752	3_79285752	T	C	.	PASS	.	GT	1|1	0|0	0|1	0|0	0|0	0|0	0|0	0|0	0|0	0|0	0|0	0|0	0|1	0|0	1|1	0|1	.|.	0|0	1|1	1|1	0|1	0|1	0|0	1|1	0|1	1|1	0|0	0|1	0|1	0|0	0|0	0|1	0|1	1|1	0|1	0|0	0|0	0|0	0|1	0|0	0|0
3	79285780	3_79285780	T	G	.	PASS	.	GT	0|0	0|0	0|0	0|0	0|0	0|1	0|0	0|0	1|1	0|0	0|0	0|0	0|0	0|0	0|0	0|0	.|.	0|0	0|0	0|0	0|0	0|0	1|1	0|0	0|0	0|0	0|0	0|0	0|0	0|0	0|0	0|0	0|0	0|0	0|1	0|0	0|1	0|0	0|0	0|0	0|0
3	79285820	3_79285820	T	C	.	PASS	.	GT	0|0	0|0	0|0	0|0	0|0	0|0	0|0	0|0	0|0	0|0	0|0	0|0	0|0	0|0	0|0	0|0	.|.	.|.	0|0	0|0	0|0	0|0	0|0	0|0	0|0	0|0	0|0	0|0	0|0	0|0	0|0	0|0	0|0	0|0	0|1	0|0	0|0	0|0	0|0	0|0	0|0
3	79285881	3_79285881	A	G	.	PASS	.	GT	.|.	.|.	.|.	.|.	.|.	.|.	.|.	.|.	.|.	.|.	.|.	.|.	.|.	.|.	.|.	.|.	.|.	.|.	.|.	.|.	.|.	.|.	.|.	.|.	.|.	.|.	.|.	.|.	.|.	.|.	.|.	.|.	.|.	.|.	.|.	.|.	.|.	.|.	.|.	.|.	.|.
3	79285888	3_79285888	G	A	.	PASS	.	GT	.|.	.|.	.|.	.|.	.|.	.|.	.|.	.|.	.|.	.|.	.|.	.|.	.|.	.|.	.|.	.|.	.|.	.|.	.|.	.|.	.|.	.|.	.|.	.|.	.|.	.|.	.|.	.|.	.|.	.|.	.|.	.|.	.|.	.|.	.|.	.|.	.|.	.|.	.|.	.|.	.|.
3	79285892	3_79285892	C	T	.	PASS	.	GT	.|.	.|.	.|.	.|.	.|.	.|.	.|.	.|.	.|.	.|.	.|.	.|.	.|.	.|.	.|.	.|.	.|.	.|.	.|.	.|.	.|.	.|.	.|.	.|.	.|.	.|.	.|.	.|.	.|.	.|.	.|.	.|.	.|.	.|.	.|.	.|.	.|.	.|.	.|.	.|.	.|.
3	79285905	3_79285905	T	C	.	PASS	.	GT	0|0	0|1	0|1	1|1	0|1	0|0	1|1	0|1	0|0	0|1	.|.	0|0	0|0	0|0	0|0	0|0	0|0	0|0	0|0	0|0	0|0	0|0	0|0	0|0	0|1	0|0	0|1	0|1	0|0	0|0	0|0	0|1	0|0	0|0	0|0	0|1	0|0	0|0	0|0	0|0	0|1
3	79285935	3_79285935	A	T	.	PASS	.	GT	0|0	0|0	0|0	0|0	0|0	0|0	0|0	0|0	0|0	0|0	0|0	0|0	0|0	0|0	0|0	0|0	0|0	0|0	0|0	0|0	0|0	0|1	0|0	0|1	0|0	0|0	0|0	0|0	0|0	0|0	0|0	0|0	0|0	0|0	0|0	0|0	0|0	0|0	0|0	0|0	0|0
3	79285936	3_79285936	C	T	.	PASS	.	GT	1|1	1|1	1|1	1|1	1|1	1|1	1|1	1|1	1|1	1|1	1|1	1|1	1|1	0|1	1|1	0|1	1|1	1|1	1|1	1|1	1|1	1|1	1|1	1|1	1|1	1|1	1|1	1|1	0|1	0|1	0|1	1|1	1|1	1|1	1|1	1|1	1|1	1|1	0|1	1|1	1|1
3	79285952	3_79285952	T	C	.	PASS	.	GT	0|0	0|0	0|0	0|0	0|0	0|1	0|0	0|1	1|1	0|0	0|0	0|0	0|0	0|0	0|0	0|0	0|0	0|0	0|0	0|0	0|0	0|1	0|0	0|0	0|0	0|0	0|0	0|0	0|0	0|0	0|0	0|0	0|0	0|0	0|0	0|0	0|1	0|0	0|0	0|0	0|0
3	79285957	3_79285957	G	T	.	PASS	.	GT	0|0	0|0	0|0	0|0	0|0	0|1	0|1	0|1	1|1	0|0	0|0	0|0	0|0	0|0	0|0	0|0	0|0	0|0	0|0	0|0	0|0	0|1	0|0	0|0	0|0	0|0	0|0	0|0	0|0	0|0	0|0	0|0	0|0	0|0	0|0	0|0	0|1	0|0	0|0	0|0	0|0
3	79285983	3_79285983	A	T	.	PASS	.	GT	0|0	0|1	0|1	1|1	0|1	0|1	1|1	1|1	1|1	0|1	0|0	0|0	0|0	0|0	0|0	0|0	0|0	0|0	0|0	0|0	0|0	0|0	0|0	0|0	0|1	0|0	0|1	0|1	0|0	0|0	0|0	0|1	0|0	0|0	0|0	0|1	0|1	0|0	0|0	0|0	0|1
3	79286034	3_79286034	A	G	.	PASS	.	GT	0|0	0|0	0|0	0|0	0|0	0|0	0|0	0|0	0|0	0|0	0|0	0|0	0|0	0|0	0|0	0|0	0|0	0|0	0|0	0|0	0|0	0|1	0|0	0|0	0|0	0|0	0|0	0|0	0|0	0|0	0|0	0|0	0|0	0|0	0|0	0|0	0|0	0|0	0|0	0|0	0|0
3	79286064	3_79286064	A	G	.	PASS	.	GT	0|0	0|1	0|1	1|1	0|1	0|0	0|1	0|1	0|0	0|1	.|.	0|0	0|0	0|0	0|0	0|0	0|0	0|0	0|0	0|0	0|0	0|0	0|0	0|0	0|1	0|0	0|1	0|1	0|0	0|0	0|0	0|1	0|0	0|0	0|0	0|1	0|0	0|0	0|0	0|0	0|1
3	79286123	3_79286123	T	A	.	PASS	.	GT	0|0	0|0	0|0	0|0	0|0	0|0	0|0	0|0	0|0	0|0	.|.	0|0	0|0	0|0	0|0	0|0	0|0	0|0	0|0	0|0	0|0	0|0	0|0	0|0	0|0	0|0	0|0	0|0	0|0	0|0	0|0	0|0	0|0	0|0	0|0	0|0	0|0	0|0	0|0	0|0	0|0
3	79286215	3_79286215	A	G	.	PASS	.	GT	0|0	.|.	0|0	0|0	0|0	0|0	0|0	0|0	0|0	.|.	.|.	0|0	0|1	0|0	1|1	0|1	0|1	0|0	1|1	0|0	0|1	0|0	0|0	0|0	0|0	0|1	0|0	0|0	0|1	0|0	0|0	0|0	0|1	1|1	0|1	0|0	0|0	0|0	0|1	0|0	0|0
3	79286251	3_79286251	C	T	.	PASS	.	GT	0|0	0|0	0|0	0|0	0|0	.|.	0|0	0|0	0|0	0|0	.|.	0|0	0|0	0|0	0|0	0|0	0|0	.|.	0|0	.|.	0|0	0|0	0|0	0|0	0|0	0|0	0|0	0|0	0|0	0|0	0|0	0|0	0|0	0|0	0|0	0|0	0|0	0|0	0|0	0|0	0|0
3	79286267	3_79286267	G	A	.	PASS	.	GT	0|0	0|0	0|1	1|1	1|1	.|.	0|1	0|1	0|0	0|1	.|.	0|0	0|0	0|0	0|0	0|0	0|0	.|.	0|0	0|0	0|0	0|0	0|0	0|0	0|0	0|0	0|1	0|1	0|0	0|0	0|0	0|1	0|0	0|0	0|0	0|1	0|0	0|0	0|0	0|0	0|1
3	79286283	3_79286283	T	C	.	PASS	.	GT	1|1	1|1	1|1	1|1	.|.	.|.	1|1	1|1	1|1	1|1	.|.	1|1	1|1	0|1	1|1	1|1	1|1	.|.	1|1	1|1	1|1	0|1	0|1	1|1	1|1	1|1	1|1	1|1	1|1	1|1	1|1	1|1	1|1	1|1	1|1	1|1	1|1	1|1	0|1	1|1	1|1
3	79286284	3_79286284	G	A	.	PASS	.	GT	1|1	1|1	1|1	1|1	.|.	.|.	1|1	1|1	1|1	1|1	.|.	1|1	1|1	0|1	1|1	1|1	1|1	.|.	1|1	1|1	1|1	0|1	0|1	1|1	1|1	1|1	1|1	1|1	1|1	1|1	1|1	1|1	1|1	1|1	1|1	1|1	1|1	1|1	0|1	1|1	1|1
3	79286318	3_79286318	C	G	.	PASS	.	GT	0|0	0|0	0|0	0|0	0|0	0|0	0|0	0|0	0|0	0|0	.|.	0|0	0|0	0|0	0|0	0|0	0|0	.|.	0|0	0|0	0|0	0|0	0|1	0|0	0|1	0|0	0|1	0|0	0|0	0|0	0|0	0|0	0|0	0|0	0|0	0|1	0|0	0|0	0|0	0|1	0|0
3	79286322	3_79286322	C	T	.	PASS	.	GT	.|.	.|.	.|.	.|.	.|.	.|.	.|.	.|.	.|.	.|.	.|.	.|.	.|.	.|.	.|.	.|.	.|.	.|.	.|.	.|.	.|.	.|.	.|.	.|.	.|.	.|.	.|.	.|.	.|.	.|.	.|.	.|.	.|.	.|.	.|.	.|.	.|.	.|.	.|.	.|.	.|.
3	79286416	3_79286416	C	T	.	PASS	.	GT	1|1	0|1	0|1	0|0	0|1	0|1	0|0	0|0	0|0	0|1	.|.	1|1	1|1	0|1	1|1	0|1	1|1	.|.	1|1	.|.	1|1	0|1	0|0	1|1	0|1	1|1	0|0	0|1	1|1	1|1	1|1	0|1	1|1	1|1	1|1	0|0	0|1	1|1	0|1	0|1	0|1
3	79286417	3_79286417	G	C	.	PASS	.	GT	1|1	0|1	0|1	0|0	0|1	0|1	0|0	0|0	0|0	0|1	.|.	1|1	1|1	0|1	1|1	0|1	1|1	.|.	1|1	.|.	1|1	0|1	0|0	1|1	0|1	1|1	0|0	0|1	1|1	1|1	1|1	0|1	1|1	1|1	1|1	0|0	0|1	1|1	0|1	0|1	0|1
3	79286436	3_79286436	T	A	.	PASS	.	GT	1|1	0|1	0|1	0|0	0|1	0|1	0|0	0|0	0|0	0|1	1|1	1|1	1|1	0|1	1|1	0|1	1|1	.|.	1|1	1|1	1|1	0|1	0|0	1|1	0|1	1|1	0|0	0|1	1|1	1|1	1|1	0|1	1|1	1|1	1|1	0|0	0|1	1|1	0|1	0|1	0|1
3	79286448	3_79286448	C	A	.	PASS	.	GT	0|0	0|0	0|0	0|0	0|0	0|0	.|.	0|0	0|0	0|0	0|0	0|0	0|0	0|0	0|0	0|0	0|0	0|0	0|0	.|.	0|0	0|0	0|0	0|0	0|0	0|0	0|0	0|0	0|0	0|0	0|0	0|0	0|0	0|0	0|1	0|0	0|0	0|0	0|0	0|0	0|0
3	79286481	3_79286481	C	T	.	PASS	.	GT	0|0	0|0	0|0	0|0	0|0	0|0	0|0	0|0	0|0	0|0	0|0	0|0	0|0	0|0	0|0	0|0	0|0	0|0	0|0	0|0	0|0	0|0	0|0	0|0	0|0	0|0	0|0	0|0	0|0	0|0	0|0	0|0	0|0	0|0	0|0	0|0	0|0	0|0	0|0	0|0	0|0
3	79286515	3_79286515	A	G	.	PASS	.	GT	.|.	.|.	.|.	.|.	.|.	.|.	.|.	.|.	.|.	.|.	.|.	.|.	.|.	.|.	.|.	.|.	.|.	.|.	.|.	.|.	.|.	.|.	.|.	.|.	.|.	.|.	.|.	.|.	.|.	.|.	.|.	.|.	.|.	.|.	.|.	.|.	.|.	.|.	.|.	.|.	.|.
3	79286520	3_79286520	G	T	.	PASS	.	GT	.|.	.|.	.|.	.|.	.|.	.|.	.|.	.|.	.|.	.|.	.|.	.|.	.|.	.|.	.|.	.|.	.|.	.|.	.|.	.|.	.|.	.|.	.|.	.|.	.|.	.|.	.|.	.|.	.|.	.|.	.|.	.|.	.|.	.|.	.|.	.|.	.|.	.|.	.|.	.|.	.|.
3	79286528	3_79286528	G	T	.	PASS	.	GT	.|.	.|.	.|.	.|.	.|.	.|.	.|.	.|.	.|.	.|.	.|.	.|.	.|.	.|.	.|.	.|.	.|.	.|.	.|.	.|.	.|.	.|.	.|.	.|.	.|.	.|.	.|.	.|.	.|.	.|.	.|.	.|.	.|.	.|.	.|.	.|.	.|.	.|.	.|.	.|.	.|.
3	79286631	3_79286631	G	C	.	PASS	.	GT	1|1	0|1	0|1	0|0	0|1	0|1	.|.	0|0	0|0	0|1	1|1	1|1	1|1	0|1	1|1	0|1	1|1	1|1	1|1	1|1	1|1	1|1	0|0	1|1	0|1	1|1	0|1	0|1	1|1	1|1	1|1	0|1	1|1	1|1	1|1	0|1	0|1	1|1	0|1	1|1	0|1
3	79286634	3_79286634	C	T	.	PASS	.	GT	1|1	0|1	0|1	0|0	0|1	0|1	.|.	0|0	0|0	0|1	1|1	1|1	1|1	0|1	1|1	0|1	1|1	1|1	1|1	1|1	1|1	0|1	0|0	1|1	0|1	1|1	0|1	0|1	1|1	1|1	1|1	0|1	1|1	1|1	1|1	0|1	0|1	1|1	0|1	1|1	0|1
3	79286662	3_79286662	G	C	.	PASS	.	GT	1|1	1|1	1|1	1|1	1|1	1|1	.|.	1|1	1|1	1|1	1|1	1|1	1|1	0|1	1|1	0|1	1|1	1|1	1|1	1|1	1|1	1|1	1|1	1|1	1|1	1|1	1|1	1|1	1|1	1|1	1|1	1|1	1|1	1|1	1|1	0|1	1|1	1|1	0|1	1|1	1|1
3	79286701	3_79286701	G	T	.	PASS	.	GT	1|1	0|1	0|0	0|0	0|0	.|.	.|.	.|.	.|.	.|.	1|1	1|1	1|1	1|1	1|1	0|1	1|1	1|1	1|1	0|1	1|1	0|1	0|0	0|1	0|1	1|1	0|1	0|1	1|1	1|1	1|1	0|1	1|1	1|1	1|1	0|1	0|1	1|1	0|1	1|1	0|1
3	79286724	3_79286724	A	G	.	PASS	.	GT	1|1	0|1	0|0	0|0	0|0	.|.	.|.	.|.	.|.	0|0	1|1	1|1	1|1	0|1	1|1	0|1	.|.	1|1	1|1	0|1	1|1	0|1	0|1	1|1	1|1	1|1	0|1	0|1	1|1	1|1	1|1	0|1	1|1	1|1	1|1	0|1	0|1	1|1	0|1	1|1	0|1
3	79286731	3_79286731	A	G	.	PASS	.	GT	0|0	0|0	0|0	0|0	0|0	0|0	.|.	.|.	.|.	.|.	0|0	0|0	0|0	0|0	0|0	0|0	0|0	0|0	0|0	0|0	0|0	0|1	0|0	0|0	0|0	0|0	0|0	0|0	0|0	0|0	0|0	0|0	0|0	0|0	0|0	0|0	0|0	0|0	0|0	0|0	0|0
3	79286783	3_79286783	T	C	.	PASS	.	GT	1|1	0|1	0|0	0|0	0|1	1|1	.|.	1|1	1|1	0|1	1|1	1|1	1|1	1|1	1|1	.|.	1|1	1|1	1|1	1|1	1|1	1|1	0|1	1|1	1|1	1|1	0|1	0|1	1|1	1|1	1|1	0|1	1|1	1|1	1|1	0|1	1|1	1|1	1|1	1|1	0|1
3	79286805	3_79286805	C	T	.	PASS	.	GT	0|1	0|0	0|0	0|0	0|0	0|0	.|.	0|0	0|0	0|0	1|1	0|0	0|1	0|1	1|1	1|1	1|1	0|1	1|1	1|1	0|1	0|0	0|1	0|1	1|1	1|1	0|1	0|1	0|1	0|0	0|0	0|1	1|1	1|1	0|1	0|1	0|0	0|0	1|1	0|1	0|0
3	79286830	3_79286830	C	T	.	PASS	.	GT	0|0	0|0	0|0	0|0	0|0	0|0	.|.	0|0	0|0	0|0	0|0	0|0	0|0	0|0	0|0	0|0	0|0	0|0	0|0	0|0	0|0	0|0	0|0	0|0	0|0	0|0	0|0	0|0	0|0	0|0	0|0	0|0	0|0	0|0	0|0	0|0	0|0	0|0	0|0	0|0	0|0
3	79286872	3_79286872	T	C	.	PASS	.	GT	0|0	0|1	0|1	1|1	1|1	0|0	.|.	0|1	0|0	0|0	0|0	0|0	0|0	0|0	0|0	0|0	0|0	0|0	0|0	0|0	0|0	0|0	0|1	0|0	0|0	0|0	0|1	0|1	0|0	0|0	0|0	0|1	0|0	0|0	0|0	0|1	0|0	0|0	0|0	0|0	0|1
3	79286951	3_79286951	A	G	.	PASS	.	GT	.|.	.|.	.|.	.|.	.|.	.|.	.|.	.|.	.|.	.|.	.|.	.|.	.|.	.|.	.|.	.|.	.|.	.|.	.|.	.|.	.|.	.|.	.|.	.|.	.|.	.|.	.|.	.|.	.|.	.|.	.|.	.|.	.|.	.|.	.|.	.|.	.|.	.|.	.|.	.|.	.|.
3	79286954	3_79286954	C	G	.	PASS	.	GT	.|.	.|.	.|.	.|.	.|.	.|.	.|.	.|.	.|.	.|.	.|.	.|.	.|.	.|.	.|.	.|.	.|.	.|.	.|.	.|.	.|.	.|.	.|.	.|.	.|.	.|.	.|.	.|.	.|.	.|.	.|.	.|.	.|.	.|.	.|.	.|.	.|.	.|.	.|.	.|.	.|.
3	79286962	3_79286962	G	T	.	PASS	.	GT	.|.	.|.	.|.	.|.	.|.	.|.	.|.	.|.	.|.	.|.	.|.	.|.	.|.	.|.	.|.	.|.	.|.	.|.	.|.	.|.	.|.	.|.	.|.	.|.	.|.	.|.	.|.	.|.	.|.	.|.	.|.	.|.	.|.	.|.	.|.	.|.	.|.	.|.	.|.	.|.	.|.
3	79286994	3_79286994	T	C	.	PASS	.	GT	0|0	0|0	0|0	0|0	0|0	0|0	0|0	0|0	0|0	0|0	0|0	0|0	0|0	0|0	0|0	0|0	.|.	0|0	0|0	0|0	0|0	0|0	0|0	0|0	0|0	0|0	0|0	0|0	0|0	0|0	0|0	0|0	0|0	0|0	0|0	0|0	0|0	0|0	0|0	0|0	0|0
3	79286995	3_79286995	C	T	.	PASS	.	GT	0|0	0|0	0|0	0|0	0|0	0|0	0|0	0|0	0|0	0|0	0|0	0|0	0|0	0|0	0|0	0|0	.|.	0|0	0|0	0|0	0|0	0|0	0|0	0|0	0|0	0|0	0|0	0|0	0|0	0|0	0|0	0|0	0|0	0|0	0|0	0|0	0|0	0|0	0|0	0|0	0|0
3	79287015	3_79287015	T	C	.	PASS	.	GT	.|.	.|.	.|.	.|.	.|.	.|.	.|.	.|.	.|.	.|.	.|.	.|.	.|.	.|.	.|.	.|.	.|.	.|.	.|.	.|.	.|.	.|.	.|.	.|.	.|.	.|.	.|.	.|.	.|.	.|.	.|.	.|.	.|.	.|.	.|.	.|.	.|.	.|.	.|.	.|.	.|.
3	79287016	3_79287016	T	C	.	PASS	.	GT	.|.	.|.	.|.	.|.	.|.	.|.	.|.	.|.	.|.	.|.	.|.	.|.	.|.	.|.	.|.	.|.	.|.	.|.	.|.	.|.	.|.	.|.	.|.	.|.	.|.	.|.	.|.	.|.	.|.	.|.	.|.	.|.	.|.	.|.	.|.	.|.	.|.	.|.	.|.	.|.	.|.
3	79287059	3_79287059	A	T	.	PASS	.	GT	0|0	0|0	0|0	0|0	0|0	0|0	0|0	0|0	0|0	0|0	0|0	0|0	0|0	0|0	0|0	0|0	.|.	0|0	0|0	0|0	0|0	0|0	0|0	0|0	0|1	0|0	0|0	0|0	0|0	0|0	0|0	0|0	0|0	0|0	0|1	0|0	0|0	0|0	0|0	0|0	0|0
3	79287097	3_79287097	T	C	.	PASS	.	GT	0|0	0|1	0|1	1|1	0|0	0|0	1|1	0|1	0|0	1|1	0|0	0|0	0|1	0|0	1|1	0|1	0|0	0|1	1|1	0|1	0|1	0|0	0|1	0|0	0|0	0|1	0|1	0|1	0|1	0|0	0|0	0|1	1|1	1|1	0|1	0|1	0|0	0|0	0|1	0|0	0|1
3	79287133	3_79287133	G	C	.	PASS	.	GT	0|0	0|0	0|0	0|0	0|0	0|1	0|0	0|1	1|1	0|0	.|.	0|0	0|0	0|0	0|0	0|0	0|0	0|0	0|0	0|0	0|0	0|0	0|0	0|0	0|0	0|0	0|0	0|0	0|0	0|0	0|0	0|0	0|0	0|0	0|0	0|0	0|1	0|0	0|0	0|0	0|0
3	79287155	3_79287155	A	G	.	PASS	.	GT	0|1	0|0	0|1	0|0	0|0	0|0	0|0	0|0	0|0	0|0	.|.	0|0	0|1	0|0	1|1	1|1	0|0	0|1	1|1	1|1	1|1	0|1	0|0	0|1	0|1	0|1	0|1	0|0	0|1	0|0	0|0	0|0	1|1	1|1	1|1	0|1	0|0	0|0	1|1	0|1	0|0
3	79287187	3_79287187	C	T	.	PASS	.	GT	1|1	0|1	1|1	1|1	0|1	0|1	1|1	1|1	1|1	0|1	.|.	0|0	0|1	0|0	1|1	0|1	0|0	0|1	1|1	0|1	0|1	1|1	1|1	0|1	0|1	1|1	1|1	1|1	0|1	0|0	0|0	1|1	1|1	1|1	1|1	1|1	0|1	0|0	0|1	0|1	0|1
3	79287194	3_79287194	T	A	.	PASS	.	GT	0|0	0|0	0|0	0|0	0|0	0|0	0|0	0|0	0|0	0|0	.|.	0|0	0|0	0|0	0|0	0|1	0|0	0|0	0|0	0|1	0|0	0|0	0|0	0|0	0|0	0|0	0|0	0|0	0|0	0|0	0|0	0|0	0|0	0|0	0|0	0|0	0|0	0|0	0|1	0|0	0|0
3	79287249	3_79287249	C	T	.	PASS	.	GT	0|0	0|0	0|0	0|0	0|0	0|1	0|0	0|1	1|1	0|0	0|0	0|0	0|0	0|0	0|0	0|0	0|0	0|0	0|0	0|0	0|0	0|0	0|0	0|0	0|0	0|0	0|0	0|0	0|0	0|0	0|0	0|0	0|0	0|0	0|0	0|0	0|1	0|0	0|0	0|0	0|0
3	79287367	3_79287367	G	T	.	PASS	.	GT	0|1	0|1	1|1	1|1	0|1	0|1	.|.	1|1	1|1	0|0	.|.	0|0	0|1	0|0	1|1	0|0	0|0	0|1	1|1	0|0	0|1	1|1	0|1	0|1	0|1	0|1	1|1	0|1	0|1	0|0	0|0	0|1	1|1	1|1	1|1	1|1	0|1	0|0	0|1	0|1	0|1
3	79287385	3_79287385	C	G	.	PASS	.	GT	0|0	0|0	0|0	0|0	0|0	0|1	.|.	1|1	1|1	0|0	.|.	0|0	0|0	0|0	0|0	0|0	0|0	0|0	0|0	0|0	0|0	0|0	0|0	0|0	0|0	0|0	0|0	0|0	0|0	0|0	0|0	0|0	0|0	0|0	0|0	0|0	0|1	0|0	0|0	0|0	0|0
3	79287405	3_79287405	C	G	.	PASS	.	GT	0|0	0|0	0|0	0|0	0|0	0|0	.|.	0|0	0|0	0|0	.|.	0|0	0|0	0|0	0|0	1|1	0|0	0|0	0|0	.|.	0|0	0|0	0|0	0|0	0|0	0|0	0|0	0|0	0|0	0|0	0|0	0|0	0|0	0|0	0|0	0|0	0|0	0|0	0|1	0|0	0|0
3	79287425	3_79287425	T	G	.	PASS	.	GT	.|.	.|.	.|.	.|.	.|.	.|.	.|.	.|.	.|.	.|.	.|.	.|.	.|.	.|.	.|.	.|.	.|.	.|.	.|.	.|.	.|.	.|.	.|.	.|.	.|.	.|.	.|.	.|.	.|.	.|.	.|.	.|.	.|.	.|.	.|.	.|.	.|.	.|.	.|.	.|.	.|.
3	79287428	3_79287428	A	G	.	PASS	.	GT	.|.	.|.	.|.	.|.	.|.	.|.	.|.	.|.	.|.	.|.	.|.	.|.	.|.	.|.	.|.	.|.	.|.	.|.	.|.	.|.	.|.	.|.	.|.	.|.	.|.	.|.	.|.	.|.	.|.	.|.	.|.	.|.	.|.	.|.	.|.	.|.	.|.	.|.	.|.	.|.	.|.
3	79287467	3_79287467	A	G	.	PASS	.	GT	0|0	0|0	0|0	0|0	0|0	0|0	.|.	0|0	0|0	0|0	.|.	0|0	0|0	0|0	0|0	.|.	0|0	0|0	0|0	0|0	0|0	0|0	0|0	0|1	0|0	0|0	0|0	0|0	0|0	0|0	0|0	0|0	0|0	0|0	0|0	0|0	0|0	0|0	0|0	0|0	0|0
3	79287490	3_79287490	C	T	.	PASS	.	GT	.|.	0|1	1|1	1|1	0|1	0|1	.|.	1|1	1|1	.|.	.|.	1|1	1|1	0|1	1|1	.|.	1|1	1|1	1|1	0|1	0|1	1|1	0|1	0|1	0|1	0|1	1|1	0|1	0|1	0|0	0|0	0|1	1|1	1|1	1|1	1|1	0|1	1|1	0|1	0|1	0|1
3	79287521	3_79287521	T	A	.	PASS	.	GT	0|1	0|1	1|1	1|1	0|0	0|0	1|1	1|1	1|1	0|1	.|.	1|1	1|1	1|1	1|1	.|.	1|1	1|1	1|1	0|1	0|1	1|1	0|1	0|1	0|1	0|1	1|1	0|1	0|1	0|0	0|0	0|1	1|1	1|1	1|1	1|1	0|1	1|1	0|1	0|1	0|1
3	79287566	3_79287566	A	T	.	PASS	.	GT	0|1	0|1	1|1	1|1	0|0	0|1	1|1	1|1	1|1	0|1	.|.	1|1	1|1	1|1	1|1	.|.	1|1	1|1	1|1	0|1	0|1	1|1	0|1	0|1	0|1	0|1	1|1	0|1	0|1	0|0	0|0	0|1	1|1	1|1	1|1	1|1	0|1	1|1	0|1	0|1	0|1
3	79287601	3_79287601	C	G	.	PASS	.	GT	0|1	0|0	1|1	0|0	0|0	0|0	0|0	0|0	0|0	0|0	.|.	1|1	0|1	0|1	0|0	.|.	0|1	0|1	0|0	0|0	0|0	0|1	0|0	0|0	0|0	0|0	0|0	0|0	0|0	0|0	0|0	0|0	0|0	0|0	0|0	0|0	0|0	1|1	0|0	0|0	0|0
3	79287667	3_79287667	C	T	.	PASS	.	GT	1|1	0|1	1|1	1|1	0|1	1|1	1|1	1|1	.|.	0|1	.|.	1|1	1|1	0|1	1|1	.|.	1|1	1|1	1|1	1|1	0|1	0|1	1|1	0|1	0|1	0|1	1|1	0|1	0|1	0|0	0|0	0|1	1|1	1|1	1|1	1|1	0|1	1|1	0|1	0|1	0|1
3	79287668	3_79287668	T	G	.	PASS	.	GT	1|1	0|1	1|1	1|1	0|1	1|1	1|1	1|1	.|.	0|1	.|.	1|1	1|1	0|1	1|1	.|.	1|1	1|1	1|1	1|1	0|1	0|1	1|1	0|1	0|1	0|1	1|1	0|1	0|1	0|0	0|0	0|1	1|1	1|1	1|1	1|1	0|1	1|1	0|1	0|1	0|1
3	79287686	3_79287686	C	G	.	PASS	.	GT	0|1	0|1	1|1	1|1	0|0	0|1	.|.	1|1	.|.	0|1	.|.	1|1	1|1	0|1	1|1	.|.	1|1	1|1	1|1	0|1	0|1	1|1	1|1	0|1	0|1	0|1	1|1	0|1	0|1	0|0	0|0	0|1	1|1	1|1	1|1	1|1	0|1	1|1	0|1	0|1	0|1
3	79287734	3_79287734	G	C	.	PASS	.	GT	0|0	0|1	.|.	0|0	0|1	0|1	0|0	0|0	0|0	0|1	0|0	0|0	0|0	0|0	0|0	.|.	0|0	0|0	0|0	0|0	0|1	0|0	0|0	0|1	0|1	0|1	0|0	0|1	0|1	1|1	1|1	0|1	0|0	0|0	0|0	0|0	0|1	0|0	0|0	0|1	0|1
3	79287781	3_79287781	A	G	.	PASS	.	GT	1|1	0|1	.|.	1|1	0|1	0|1	1|1	1|1	1|1	0|1	1|1	1|1	1|1	0|1	1|1	.|.	1|1	1|1	1|1	1|1	0|1	1|1	1|1	0|1	0|1	0|1	1|1	0|1	0|1	0|0	0|0	0|1	1|1	1|1	1|1	1|1	0|1	1|1	0|1	0|1	0|1
3	79287789	3_79287789	C	T	.	PASS	.	GT	0|0	0|0	.|.	0|0	0|0	0|1	0|0	0|1	1|1	0|0	0|0	0|0	0|0	0|0	0|0	.|.	0|0	0|0	0|0	0|0	0|0	0|0	0|0	0|0	0|0	0|0	0|0	0|0	0|0	0|0	0|0	0|0	0|0	0|0	0|0	0|0	0|1	0|0	0|0	0|0	0|0
3	79287826	3_79287826	T	C	.	PASS	.	GT	0|0	0|1	.|.	0|0	0|1	0|1	0|1	0|0	0|0	.|.	0|1	0|0	0|1	0|0	1|1	1|1	1|1	0|1	.|.	0|1	1|1	0|0	0|0	0|1	0|1	1|1	0|1	0|1	1|1	1|1	1|1	0|1	0|1	1|1	0|1	0|1	0|1	0|0	0|1	1|1	0|1
3	79287891	3_79287891	C	G	.	PASS	.	GT	0|0	0|1	0|1	1|1	0|1	0|0	0|1	.|.	0|0	.|.	0|0	0|0	0|0	0|0	0|0	0|0	0|0	0|0	.|.	0|0	0|0	0|0	0|1	0|1	0|0	0|0	0|1	0|1	0|0	0|0	0|0	0|1	0|0	0|0	0|0	0|1	0|0	0|0	0|0	0|0	0|1
3	79287922	3_79287922	A	G	.	PASS	.	GT	0|0	1|1	1|1	1|1	1|1	1|1	1|1	0|0	0|0	.|.	0|1	0|0	0|1	0|0	1|1	0|1	1|1	0|1	.|.	0|0	1|1	0|0	0|1	1|1	0|1	1|1	1|1	1|1	1|1	1|1	1|1	1|1	0|1	1|1	0|1	1|1	0|1	0|0	0|1	1|1	1|1
3	79287953	3_79287953	G	A	.	PASS	.	GT	1|1	1|1	1|1	1|1	1|1	.|.	1|1	1|1	1|1	1|1	1|1	1|1	1|1	1|1	1|1	1|1	1|1	1|1	1|1	.|.	1|1	1|1	1|1	1|1	1|1	1|1	1|1	1|1	1|1	1|1	1|1	1|1	1|1	1|1	1|1	1|1	1|1	0|1	1|1	1|1	1|1
3	79288010	3_79288010	G	A	.	PASS	.	GT	0|1	0|0	.|.	0|0	0|0	0|0	0|0	0|0	0|0	.|.	1|1	1|1	0|1	1|1	0|0	0|0	0|0	0|1	0|0	0|0	0|0	0|1	0|0	0|0	0|0	0|0	0|0	0|0	0|0	0|0	0|0	0|0	0|0	0|0	0|0	0|0	0|0	1|1	0|0	0|0	0|0
3	79288014	3_79288014	T	C	.	PASS	.	GT	0|0	1|1	.|.	1|1	0|0	0|0	0|1	0|0	0|0	.|.	0|0	0|0	0|0	0|0	0|0	0|0	0|0	0|0	0|0	0|0	0|0	0|0	0|0	0|1	0|0	0|0	0|1	0|1	0|0	0|0	0|0	0|1	0|0	0|0	0|0	0|1	0|0	0|0	0|0	0|0	0|1
3	79288076	3_79288076	C	A	.	PASS	.	GT	0|0	0|1	.|.	1|1	0|1	0|0	0|1	0|0	0|0	.|.	0|0	0|0	0|0	0|0	0|0	0|0	0|0	0|0	0|0	0|0	0|0	0|0	0|0	0|1	0|0	0|0	0|1	0|1	0|0	0|0	0|0	0|1	0|0	0|0	0|0	0|1	0|0	0|0	0|0	0|0	0|1
3	79288127	3_79288127	C	T	.	PASS	.	GT	0|1	0|1	0|0	0|0	0|1	0|1	0|0	.|.	0|0	.|.	0|0	0|0	0|0	0|0	0|0	0|0	0|0	0|0	0|0	0|0	0|1	0|0	0|1	0|0	0|1	0|1	0|0	0|1	0|1	1|1	1|1	0|1	0|0	0|0	0|0	0|0	0|1	0|0	0|0	0|1	0|1
3	79288128	3_79288128	A	G	.	PASS	.	GT	0|1	1|1	0|1	1|1	1|1	0|1	0|1	.|.	0|0	.|.	0|0	0|0	0|0	1|1	0|0	0|1	0|0	0|0	0|0	1|1	0|1	0|0	1|1	0|1	0|1	0|1	0|1	1|1	0|1	1|1	1|1	1|1	0|1	0|0	0|0	0|1	0|1	0|0	0|1	0|1	1|1
3	79288229	3_79288229	T	G	.	PASS	.	GT	0|0	0|0	0|0	0|0	0|0	0|0	0|1	0|0	0|0	.|.	0|0	0|0	0|0	.|.	0|0	0|0	0|0	0|0	0|0	0|0	0|0	0|0	0|0	0|0	0|0	0|0	0|0	0|0	0|0	0|0	0|0	0|0	0|0	0|0	0|0	0|0	0|0	0|0	0|0	0|0	0|0
3	79288254	3_79288254	C	T	.	PASS	.	GT	1|1	0|1	0|1	0|0	0|1	1|1	0|1	1|1	1|1	0|0	1|1	1|1	1|1	.|.	1|1	0|1	1|1	1|1	1|1	0|1	1|1	1|1	1|1	0|0	1|1	1|1	0|1	0|1	1|1	1|1	1|1	0|1	0|1	1|1	1|1	0|1	1|1	1|1	0|1	1|1	0|1
3	79288348	3_79288348	G	C	.	PASS	.	GT	0|0	0|0	0|0	0|0	0|0	0|0	0|0	0|0	0|0	0|0	0|0	0|0	0|0	0|0	0|0	0|0	0|0	0|0	0|0	0|0	0|0	0|0	0|1	0|0	0|0	0|0	0|0	0|0	0|0	0|0	0|0	0|0	0|0	0|0	0|0	0|0	0|0	0|0	0|0	0|0	0|0
3	79288381	3_79288381	T	A	.	PASS	.	GT	0|0	0|0	0|0	0|0	0|0	0|0	0|0	0|0	0|0	0|0	0|0	0|0	0|0	0|0	0|0	0|0	0|0	0|0	0|0	0|0	0|0	0|0	0|1	0|0	0|0	0|0	0|0	0|0	0|0	0|0	0|0	0|0	0|0	0|0	0|0	0|0	0|0	0|0	0|0	0|0	0|0
3	79288392	3_79288392	C	T	.	PASS	.	GT	.|.	.|.	.|.	.|.	.|.	.|.	.|.	.|.	.|.	.|.	.|.	.|.	.|.	.|.	.|.	.|.	.|.	.|.	.|.	.|.	.|.	.|.	.|.	.|.	.|.	.|.	.|.	.|.	.|.	.|.	.|.	.|.	.|.	.|.	.|.	.|.	.|.	.|.	.|.	.|.	.|.
3	79288426	3_79288426	C	G	.	PASS	.	GT	0|1	0|0	0|1	0|0	0|0	0|1	0|0	0|1	.|.	0|0	0|1	1|1	0|1	0|1	0|0	0|0	0|0	0|1	0|0	0|0	0|0	1|1	0|0	0|0	0|1	0|0	0|0	0|0	0|0	0|0	0|0	0|0	0|0	0|0	0|1	0|0	0|1	1|1	0|0	0|0	0|0
3	79288467	3_79288467	T	C	.	PASS	.	GT	.|.	.|.	.|.	.|.	.|.	.|.	.|.	.|.	.|.	.|.	.|.	.|.	.|.	.|.	.|.	.|.	.|.	.|.	.|.	.|.	.|.	.|.	.|.	.|.	.|.	.|.	.|.	.|.	.|.	.|.	.|.	.|.	.|.	.|.	.|.	.|.	.|.	.|.	.|.	.|.	.|.
3	79288477	3_79288477	A	G	.	PASS	.	GT	.|.	.|.	.|.	.|.	.|.	.|.	.|.	.|.	.|.	.|.	.|.	.|.	.|.	.|.	.|.	.|.	.|.	.|.	.|.	.|.	.|.	.|.	.|.	.|.	.|.	.|.	.|.	.|.	.|.	.|.	.|.	.|.	.|.	.|.	.|.	.|.	.|.	.|.	.|.	.|.	.|.
3	79288490	3_79288490	A	G	.	PASS	.	GT	.|.	.|.	.|.	.|.	.|.	.|.	.|.	.|.	.|.	.|.	.|.	.|.	.|.	.|.	.|.	.|.	.|.	.|.	.|.	.|.	.|.	.|.	.|.	.|.	.|.	.|.	.|.	.|.	.|.	.|.	.|.	.|.	.|.	.|.	.|.	.|.	.|.	.|.	.|.	.|.	.|.
3	79288875	3_79288875	C	A	.	PASS	.	GT	0|0	0|0	0|0	0|0	0|0	0|0	1|1	0|0	0|0	0|0	1|1	0|0	0|1	0|0	1|1	0|1	0|0	0|1	1|1	0|1	0|1	0|0	0|1	0|0	0|1	0|1	0|1	0|0	0|1	0|0	0|0	0|0	0|1	1|1	0|1	0|1	0|0	0|0	0|1	0|1	0|0
3	79288909	3_79288909	T	G	.	PASS	.	GT	0|0	0|1	0|1	1|1	0|1	0|0	.|.	0|1	0|0	0|1	1|1	0|0	0|0	0|0	1|1	0|1	0|0	0|1	1|1	0|1	0|1	0|0	0|1	0|1	0|1	0|1	1|1	0|1	0|1	0|0	0|0	0|1	0|1	1|1	0|1	1|1	0|1	0|0	0|1	0|1	0|1
3	79288938	3_79288938	T	C	.	PASS	.	GT	0|0	0|0	0|0	0|0	0|0	0|0	.|.	0|0	0|0	0|0	0|0	0|0	0|0	0|0	0|0	0|0	0|0	0|0	0|0	0|0	0|0	0|0	0|0	0|0	0|0	0|0	0|0	0|0	0|0	0|0	0|0	0|0	0|0	0|0	0|0	0|0	0|1	0|0	0|0	0|0	0|0
3	79288973	3_79288973	T	C	.	PASS	.	GT	0|0	1|1	0|1	1|1	0|1	0|0	.|.	0|1	0|0	0|1	.|.	0|0	0|0	0|0	1|1	1|1	0|0	0|1	1|1	0|1	0|1	0|0	0|1	1|1	0|1	0|1	1|1	0|1	0|1	0|0	0|0	0|1	0|1	1|1	0|1	1|1	0|1	0|0	0|1	0|1	0|1
3	79288977	3_79288977	A	G	.	PASS	.	GT	0|0	0|0	0|0	0|0	0|0	0|0	.|.	0|0	0|0	0|0	.|.	0|0	0|0	0|0	1|1	1|1	0|1	0|1	1|1	0|1	0|1	0|0	0|1	0|0	0|1	0|1	0|1	0|0	0|1	0|0	0|0	0|0	0|1	1|1	0|1	0|1	0|0	0|0	0|1	0|1	0|0
3	79289003	3_79289003	G	T	.	PASS	.	GT	0|1	0|0	0|1	0|0	0|0	0|0	.|.	0|0	0|0	0|0	.|.	1|1	0|0	0|1	0|0	0|0	0|1	0|1	0|0	0|0	0|0	0|1	0|0	0|0	0|0	0|0	0|0	0|0	0|0	0|0	0|0	0|0	0|0	0|0	0|0	0|0	0|0	1|1	0|0	0|0	0|0
3	79289016	3_79289016	G	A	.	PASS	.	GT	0|0	0|1	0|1	1|1	0|1	0|0	.|.	0|1	0|0	0|1	.|.	0|0	0|0	0|0	0|0	0|0	0|0	0|0	0|0	0|0	0|0	0|0	0|0	1|1	0|0	0|0	0|1	0|1	0|0	0|0	0|0	0|1	0|0	0|0	0|0	0|1	0|1	0|0	0|0	0|0	0|1
3	79289081	3_79289081	A	G	.	PASS	.	GT	0|0	0|1	0|1	1|1	0|0	0|0	.|.	0|1	0|0	.|.	0|0	0|0	0|0	0|0	0|0	0|0	0|0	0|0	0|0	0|0	0|0	0|0	0|0	1|1	0|1	0|0	0|1	0|1	0|0	0|0	0|0	0|1	0|0	0|0	0|0	0|1	0|1	0|0	0|0	0|0	0|1
3	79289087	3_79289087	T	A	.	PASS	.	GT	0|1	0|0	0|0	0|0	0|0	0|0	.|.	0|0	0|0	.|.	0|0	0|0	0|0	0|0	0|0	0|0	0|0	0|0	0|0	0|0	0|0	0|0	0|0	0|0	0|1	0|1	0|0	0|1	0|0	0|0	0|0	0|1	0|0	0|0	0|0	0|0	0|0	0|0	0|0	0|0	0|0
3	79289126	3_79289126	T	A	.	PASS	.	GT	1|1	0|1	1|1	1|1	0|0	0|1	1|1	1|1	1|1	0|0	1|1	1|1	1|1	0|1	1|1	0|1	1|1	1|1	1|1	0|0	0|1	1|1	0|1	1|1	1|1	1|1	1|1	1|1	0|1	0|0	0|0	1|1	0|1	1|1	0|1	1|1	1|1	1|1	0|1	0|1	0|1
3	79289246	3_79289246	G	A	.	PASS	.	GT	0|0	0|1	0|1	1|1	0|1	0|0	1|1	0|1	0|0	1|1	1|1	0|0	0|1	0|0	1|1	.|.	0|1	0|0	1|1	0|1	1|1	0|0	0|0	0|1	0|1	0|1	1|1	0|1	0|1	0|0	0|1	0|1	0|1	1|1	0|1	1|1	0|0	0|0	0|1	0|1	0|1
3	79289416	3_79289416	A	G	.	PASS	.	GT	0|0	0|0	0|0	0|0	0|0	0|1	0|0	0|1	1|1	0|0	0|0	0|0	0|0	0|0	0|0	0|0	0|0	0|0	0|0	0|0	0|0	0|0	0|0	0|0	0|0	0|0	0|0	0|0	0|0	0|0	0|0	0|0	0|0	0|0	0|0	0|0	0|1	0|0	0|0	0|0	0|0
3	79289453	3_79289453	T	G	.	PASS	.	GT	0|0	0|0	0|0	1|1	0|1	0|0	1|1	0|1	0|0	1|1	0|0	0|0	0|0	0|0	0|0	0|0	0|0	0|0	0|0	0|0	0|0	0|0	0|0	0|0	0|0	0|0	0|1	0|1	0|0	0|0	0|0	0|1	0|0	0|0	0|0	0|1	0|0	0|0	0|0	0|0	0|1
3	79289491	3_79289491	T	C	.	PASS	.	GT	0|1	0|0	0|1	0|0	0|0	.|.	0|0	0|1	1|1	0|0	0|0	1|1	0|1	0|1	0|0	0|0	0|1	0|0	.|.	0|0	0|0	1|1	0|0	0|0	0|0	0|0	0|0	0|0	0|0	0|0	0|0	0|0	0|0	0|0	0|0	0|0	0|1	1|1	0|0	0|0	0|0
3	79289521	3_79289521	T	C	.	PASS	.	GT	0|0	0|0	0|0	0|0	0|0	.|.	0|0	0|0	0|0	0|0	0|0	0|0	0|0	0|0	0|0	0|0	0|0	0|0	0|0	.|.	0|0	0|0	0|0	0|0	0|0	0|0	0|0	0|0	0|0	0|0	0|0	0|0	0|0	0|0	0|0	0|0	0|0	0|0	0|0	0|0	0|0
3	79289577	3_79289577	A	G	.	PASS	.	GT	0|0	0|1	0|1	1|1	0|1	0|0	0|1	1|1	0|0	.|.	0|0	0|0	0|0	0|0	0|0	0|0	0|0	0|0	0|0	0|0	0|0	0|0	0|0	0|1	0|1	0|0	0|1	0|1	0|0	0|0	0|0	0|1	0|0	0|0	0|0	0|1	0|1	0|0	0|0	0|0	0|1
3	79289611	3_79289611	A	G	.	PASS	.	GT	0|0	0|0	0|0	0|0	0|0	0|0	0|0	0|0	0|0	.|.	0|0	0|0	0|0	0|0	0|0	0|0	0|0	0|0	0|0	0|0	0|0	0|0	0|0	0|0	0|1	0|0	0|0	0|0	0|0	0|0	0|0	0|0	0|0	0|0	0|0	0|0	0|0	0|0	0|0	0|0	0|0
3	79289615	3_79289615	G	A	.	PASS	.	GT	0|1	0|0	0|1	0|0	0|0	0|0	0|0	0|0	0|0	.|.	0|0	0|0	0|0	0|0	0|0	0|0	0|0	0|0	0|0	0|0	0|0	1|1	0|0	0|0	0|0	0|0	0|0	0|0	0|0	0|0	0|0	0|0	0|0	0|0	0|0	0|0	0|0	0|0	0|0	0|0	0|0
3	79289666	3_79289666	T	G	.	PASS	.	GT	0|1	0|0	0|1	0|0	0|0	1|1	0|0	0|1	1|1	0|0	0|0	1|1	0|1	0|1	0|0	0|0	1|1	0|1	0|0	0|0	0|0	1|1	0|1	0|0	0|0	0|0	0|0	0|0	0|0	0|0	0|0	0|0	0|0	0|0	0|0	0|0	0|1	1|1	0|0	0|0	0|0
3	79289687	3_79289687	A	T	.	PASS	.	GT	0|1	0|0	0|1	0|0	0|0	0|0	0|0	0|0	0|0	0|0	0|0	0|0	0|0	0|0	0|0	0|0	0|0	0|0	0|0	0|0	0|0	1|1	0|0	0|0	0|0	0|0	0|0	0|0	0|0	0|0	0|0	0|0	0|0	0|0	0|0	0|0	0|0	0|0	0|0	0|0	0|0
3	79289694	3_79289694	T	G	.	PASS	.	GT	0|0	0|0	0|0	0|0	0|0	0|0	0|1	0|0	0|0	0|0	1|1	0|0	0|1	0|0	1|1	1|1	0|1	0|1	1|1	1|1	0|1	0|0	0|0	0|0	0|1	0|1	0|1	0|0	0|1	0|0	0|0	0|0	1|1	1|1	1|1	0|1	0|0	0|0	1|1	0|1	0|0
3	79289782	3_79289782	C	G	.	PASS	.	GT	0|0	0|0	0|0	0|0	0|0	0|0	0|0	0|0	0|0	0|0	0|0	0|0	0|0	0|0	0|0	0|0	0|0	0|0	0|0	0|0	0|0	0|0	0|1	0|0	0|0	0|0	0|0	0|0	0|0	0|0	0|0	0|0	0|0	0|0	0|0	0|0	0|0	0|0	0|0	0|0	0|0
3	79289804	3_79289804	C	T	.	PASS	.	GT	0|0	0|0	0|1	0|0	0|0	0|0	0|0	0|0	0|0	0|0	0|0	0|0	0|0	0|0	0|0	.|.	0|0	0|0	0|0	0|0	0|0	1|1	0|0	0|0	0|0	0|0	0|0	0|0	0|0	0|0	0|0	0|0	0|0	0|0	0|0	0|0	0|0	0|0	0|0	0|0	0|0
3	79289805	3_79289805	A	G	.	PASS	.	GT	0|0	0|0	0|1	0|0	0|0	0|1	0|0	0|1	1|1	0|0	0|1	1|1	0|1	0|1	0|0	.|.	0|1	0|1	0|0	0|0	0|0	1|1	0|1	0|0	0|1	0|0	0|0	0|0	0|0	0|0	0|0	0|0	0|1	0|0	0|1	0|0	0|1	1|1	0|0	0|0	0|0
3	79289915	3_79289915	A	G	.	PASS	.	GT	1|1	1|1	0|0	0|0	0|1	0|1	0|1	0|0	0|0	0|1	0|0	0|0	0|1	0|0	1|1	1|1	0|1	0|0	1|1	1|1	1|1	0|1	0|1	1|1	1|1	1|1	0|1	0|1	1|1	1|1	1|1	0|1	0|1	1|1	0|1	0|1	0|1	0|0	0|1	1|1	0|1
3	79290050	3_79290050	C	T	.	PASS	.	GT	0|0	0|0	0|0	0|0	0|0	0|0	0|0	.|.	0|0	0|0	0|0	0|0	0|0	0|1	0|0	0|1	0|0	0|0	0|0	0|1	0|0	0|0	0|0	0|0	0|0	0|0	0|0	0|0	0|0	0|0	0|0	0|0	0|0	0|0	0|1	0|0	0|0	0|0	0|1	0|0	0|0
3	79290051	3_79290051	A	G	.	PASS	.	GT	0|0	0|1	1|1	1|1	0|1	0|0	0|1	.|.	0|0	0|1	1|1	1|1	0|1	1|1	0|0	0|1	0|1	0|1	0|0	0|1	0|0	0|1	0|0	0|0	0|0	0|0	0|1	0|1	0|0	0|0	0|0	0|1	0|0	0|0	0|1	0|1	0|0	1|1	0|1	0|0	0|1
3	79290114	3_79290114	T	C	.	PASS	.	GT	0|0	0|0	0|0	0|0	0|0	0|0	0|0	.|.	0|0	0|0	0|0	0|0	0|0	0|0	0|0	0|0	0|0	0|0	0|0	0|0	0|0	0|0	0|0	0|0	0|0	0|0	0|0	0|0	0|0	0|0	0|0	0|0	0|1	0|0	0|0	0|0	0|0	0|0	0|0	0|0	0|0
3	79290201	3_79290201	C	T	.	PASS	.	GT	0|1	0|0	0|1	0|0	0|0	0|1	0|0	.|.	1|1	0|0	.|.	1|1	1|1	0|1	0|0	0|0	0|1	0|1	0|0	0|0	0|0	0|1	0|1	0|0	0|1	0|0	0|0	0|0	0|0	0|0	0|0	0|0	0|0	0|0	0|0	0|0	0|0	1|1	0|0	0|0	0|0
3	79290215	3_79290215	G	A	.	PASS	.	GT	0|0	0|0	0|0	0|0	0|0	0|0	0|0	0|0	0|0	0|0	.|.	0|0	0|0	0|0	0|0	0|0	0|0	0|0	0|0	0|0	0|0	0|0	0|0	0|0	0|0	0|0	0|0	0|0	0|0	0|0	0|0	0|0	0|1	0|0	0|0	0|0	0|0	0|0	0|0	0|0	0|0
3	79290224	3_79290224	T	C	.	PASS	.	GT	0|1	0|0	0|1	0|0	0|0	0|0	0|0	0|0	0|0	0|0	0|0	0|0	0|0	0|0	0|0	0|0	0|0	0|0	0|0	0|0	0|0	0|0	0|0	0|0	0|0	0|0	0|0	0|0	0|0	0|0	0|0	0|0	0|0	0|0	0|0	0|0	0|0	0|0	0|0	0|0	0|0
3	79290315	3_79290315	T	A	.	PASS	.	GT	.|.	.|.	.|.	.|.	.|.	.|.	.|.	.|.	.|.	.|.	.|.	.|.	.|.	.|.	.|.	.|.	.|.	.|.	.|.	.|.	.|.	.|.	.|.	.|.	.|.	.|.	.|.	.|.	.|.	.|.	.|.	.|.	.|.	.|.	.|.	.|.	.|.	.|.	.|.	.|.	.|.
3	79290319	3_79290319	G	A	.	PASS	.	GT	.|.	.|.	.|.	.|.	.|.	.|.	.|.	.|.	.|.	.|.	.|.	.|.	.|.	.|.	.|.	.|.	.|.	.|.	.|.	.|.	.|.	.|.	.|.	.|.	.|.	.|.	.|.	.|.	.|.	.|.	.|.	.|.	.|.	.|.	.|.	.|.	.|.	.|.	.|.	.|.	.|.
3	79290462	3_79290462	T	C	.	PASS	.	GT	0|0	0|0	0|0	0|0	0|0	0|0	0|0	0|0	0|0	0|0	0|0	0|0	0|0	0|0	0|0	0|0	.|.	0|0	0|0	0|0	0|0	0|0	0|0	0|1	0|0	0|0	0|0	0|0	0|0	0|0	0|0	0|0	0|0	0|0	0|0	0|0	0|0	0|0	0|0	0|0	0|0
3	79290463	3_79290463	G	A	.	PASS	.	GT	0|0	0|0	0|0	0|0	0|0	0|0	0|0	0|0	0|0	0|0	0|0	0|0	0|0	0|0	0|0	0|0	.|.	0|0	0|0	0|0	0|0	0|0	0|0	0|1	0|0	0|0	0|0	0|0	0|0	0|0	0|0	0|0	0|0	0|0	0|0	0|0	0|0	0|0	0|0	0|0	0|0
3	79290485	3_79290485	C	T	.	PASS	.	GT	0|0	0|0	0|0	0|0	0|0	0|0	0|1	0|0	0|0	0|0	0|0	0|0	0|1	0|0	1|1	1|1	.|.	0|1	1|1	1|1	0|1	0|0	0|0	0|1	0|1	0|1	0|1	0|0	0|1	0|0	0|0	0|0	0|1	1|1	0|1	0|1	0|1	0|0	0|1	0|1	0|0
3	79290604	3_79290604	C	T	.	PASS	.	GT	.|.	.|.	.|.	.|.	.|.	.|.	.|.	.|.	.|.	.|.	.|.	.|.	.|.	.|.	.|.	.|.	.|.	.|.	.|.	.|.	.|.	.|.	.|.	.|.	.|.	.|.	.|.	.|.	.|.	.|.	.|.	.|.	.|.	.|.	.|.	.|.	.|.	.|.	.|.	.|.	.|.
3	79290611	3_79290611	G	A	.	PASS	.	GT	.|.	.|.	.|.	.|.	.|.	.|.	.|.	.|.	.|.	.|.	.|.	.|.	.|.	.|.	.|.	.|.	.|.	.|.	.|.	.|.	.|.	.|.	.|.	.|.	.|.	.|.	.|.	.|.	.|.	.|.	.|.	.|.	.|.	.|.	.|.	.|.	.|.	.|.	.|.	.|.	.|.
3	79290613	3_79290613	T	C	.	PASS	.	GT	.|.	.|.	.|.	.|.	.|.	.|.	.|.	.|.	.|.	.|.	.|.	.|.	.|.	.|.	.|.	.|.	.|.	.|.	.|.	.|.	.|.	.|.	.|.	.|.	.|.	.|.	.|.	.|.	.|.	.|.	.|.	.|.	.|.	.|.	.|.	.|.	.|.	.|.	.|.	.|.	.|.
3	79290628	3_79290628	T	C	.	PASS	.	GT	.|.	.|.	.|.	.|.	.|.	.|.	.|.	.|.	.|.	.|.	.|.	.|.	.|.	.|.	.|.	.|.	.|.	.|.	.|.	.|.	.|.	.|.	.|.	.|.	.|.	.|.	.|.	.|.	.|.	.|.	.|.	.|.	.|.	.|.	.|.	.|.	.|.	.|.	.|.	.|.	.|.
3	79290667	3_79290667	A	T	.	PASS	.	GT	0|0	0|0	0|0	0|0	0|0	0|0	0|0	0|0	0|0	0|0	.|.	0|0	0|0	0|0	0|0	0|0	0|0	0|0	0|0	0|0	0|0	0|0	0|1	0|0	0|1	0|0	0|0	0|0	0|0	0|0	0|0	0|0	0|0	0|0	0|0	0|0	0|0	0|0	0|0	0|0	0|0
3	79290671	3_79290671	C	T	.	PASS	.	GT	0|0	0|0	0|0	0|0	0|0	0|0	0|0	0|0	0|0	0|0	.|.	0|0	0|0	0|0	0|0	0|0	0|0	0|0	0|0	0|0	0|0	0|0	0|0	0|0	0|0	0|0	0|0	0|0	0|0	0|0	0|0	0|0	0|0	0|0	0|0	0|0	0|0	0|0	0|0	0|0	0|0
3	79290733	3_79290733	A	G	.	PASS	.	GT	1|1	1|1	1|1	1|1	1|1	1|1	1|1	1|1	1|1	1|1	.|.	1|1	1|1	1|1	1|1	1|1	1|1	1|1	1|1	1|1	1|1	1|1	1|1	1|1	1|1	1|1	1|1	1|1	1|1	1|1	1|1	1|1	1|1	1|1	1|1	1|1	1|1	1|1	1|1	1|1	1|1
3	79290741	3_79290741	G	A	.	PASS	.	GT	0|0	1|1	0|0	0|0	0|1	0|1	0|0	0|0	0|0	0|1	.|.	0|0	0|0	0|0	0|0	0|0	0|0	0|0	0|0	0|0	0|1	0|1	0|0	0|0	0|0	0|0	0|0	0|0	0|1	1|1	1|1	0|0	0|0	0|0	0|1	0|0	0|1	0|0	0|0	0|1	0|1
3	79290753	3_79290753	T	C	.	PASS	.	GT	0|0	0|1	0|0	0|0	0|1	0|1	0|1	0|0	0|0	0|1	.|.	0|0	0|1	0|0	1|1	0|1	0|1	1|1	1|1	0|1	1|1	0|1	0|1	1|1	0|0	0|1	0|1	0|0	1|1	1|1	1|1	0|0	0|1	1|1	1|1	0|1	0|1	0|0	0|1	1|1	0|1
3	79290764	3_79290764	A	T	.	PASS	.	GT	.|.	.|.	.|.	.|.	.|.	.|.	.|.	.|.	.|.	.|.	.|.	.|.	.|.	.|.	.|.	.|.	.|.	.|.	.|.	.|.	.|.	.|.	.|.	.|.	.|.	.|.	.|.	.|.	.|.	.|.	.|.	.|.	.|.	.|.	.|.	.|.	.|.	.|.	.|.	.|.	.|.
3	79290780	3_79290780	T	G	.	PASS	.	GT	.|.	.|.	.|.	.|.	.|.	.|.	.|.	.|.	.|.	.|.	.|.	.|.	.|.	.|.	.|.	.|.	.|.	.|.	.|.	.|.	.|.	.|.	.|.	.|.	.|.	.|.	.|.	.|.	.|.	.|.	.|.	.|.	.|.	.|.	.|.	.|.	.|.	.|.	.|.	.|.	.|.
3	79290787	3_79290787	G	A	.	PASS	.	GT	.|.	.|.	.|.	.|.	.|.	.|.	.|.	.|.	.|.	.|.	.|.	.|.	.|.	.|.	.|.	.|.	.|.	.|.	.|.	.|.	.|.	.|.	.|.	.|.	.|.	.|.	.|.	.|.	.|.	.|.	.|.	.|.	.|.	.|.	.|.	.|.	.|.	.|.	.|.	.|.	.|.
3	79290802	3_79290802	G	A	.	PASS	.	GT	0|0	0|0	0|0	0|0	0|0	0|0	0|0	0|0	0|0	0|0	.|.	0|0	0|0	0|0	0|0	0|0	0|0	0|0	0|0	0|0	0|0	0|0	0|0	0|1	0|0	0|0	0|0	0|0	0|0	0|0	0|0	0|0	0|0	0|0	0|0	0|0	0|0	0|0	0|0	0|0	0|0
3	79290808	3_79290808	G	C	.	PASS	.	GT	0|0	0|0	0|0	0|0	0|0	0|0	0|0	0|0	0|0	0|0	.|.	0|0	0|0	0|1	0|0	0|1	0|0	0|0	0|0	1|1	0|0	0|0	0|0	0|0	0|0	0|0	0|0	0|0	0|0	0|0	0|0	0|0	0|0	0|0	0|0	0|0	0|0	0|0	0|1	0|0	0|0
3	79290909	3_79290909	G	C	.	PASS	.	GT	.|.	.|.	.|.	.|.	.|.	.|.	.|.	.|.	.|.	.|.	.|.	.|.	.|.	.|.	.|.	.|.	.|.	.|.	.|.	.|.	.|.	.|.	.|.	.|.	.|.	.|.	.|.	.|.	.|.	.|.	.|.	.|.	.|.	.|.	.|.	.|.	.|.	.|.	.|.	.|.	.|.
3	79290920	3_79290920	T	C	.	PASS	.	GT	0|0	0|0	0|0	0|0	0|0	0|0	0|0	0|0	0|0	0|0	.|.	0|0	0|0	0|0	0|0	0|0	0|0	0|0	0|0	0|0	0|0	0|0	0|0	0|1	0|0	0|0	0|0	0|0	0|0	0|0	0|0	0|0	0|0	0|0	0|0	0|0	0|0	0|0	0|0	0|0	0|0
3	79290926	3_79290926	T	C	.	PASS	.	GT	0|0	0|0	0|0	0|0	0|0	0|0	0|0	0|0	0|0	0|0	.|.	0|0	0|0	0|0	0|0	0|0	0|0	0|0	0|0	0|0	0|0	0|0	0|0	0|1	0|0	0|0	0|0	0|0	0|0	0|0	0|0	0|0	0|0	0|0	0|0	0|0	0|0	0|0	0|0	0|0	0|0
3	79290945	3_79290945	C	G	.	PASS	.	GT	0|0	0|0	0|0	0|0	0|0	0|0	0|0	0|0	0|0	0|0	.|.	0|0	0|0	.|.	0|0	0|0	0|0	0|0	0|0	0|0	0|0	0|0	0|0	0|1	0|0	0|0	0|0	0|0	0|0	0|0	0|0	0|0	0|0	0|0	0|0	0|0	0|0	0|0	0|0	0|0	0|0
3	79290963	3_79290963	C	T	.	PASS	.	GT	.|.	.|.	.|.	.|.	.|.	.|.	.|.	.|.	.|.	.|.	.|.	.|.	.|.	.|.	.|.	.|.	.|.	.|.	.|.	.|.	.|.	.|.	.|.	.|.	.|.	.|.	.|.	.|.	.|.	.|.	.|.	.|.	.|.	.|.	.|.	.|.	.|.	.|.	.|.	.|.	.|.
3	79291065	3_79291065	A	T	.	PASS	.	GT	0|1	0|0	0|1	0|0	0|0	0|0	.|.	0|0	0|0	0|0	0|1	1|1	0|1	1|1	0|0	0|0	1|1	0|1	0|0	0|0	0|0	0|1	0|0	0|0	0|0	0|0	0|0	0|0	0|0	0|0	0|0	0|0	0|0	0|0	0|0	0|0	0|1	1|1	0|0	0|0	0|0
3	79291268	3_79291268	C	T	.	PASS	.	GT	0|0	0|0	0|0	0|0	0|0	0|0	0|0	0|0	0|0	0|0	0|0	0|0	0|0	0|0	0|0	0|0	0|0	0|0	0|0	0|0	0|0	0|0	0|1	0|1	0|0	0|0	0|0	0|0	0|0	0|0	0|0	0|0	0|0	0|0	0|0	0|0	0|0	0|0	0|0	0|0	0|0
3	79291329	3_79291329	T	C	.	PASS	.	GT	0|0	0|0	0|0	0|0	0|0	0|0	0|0	0|0	0|0	0|0	0|0	0|0	0|0	0|0	0|0	0|0	0|0	0|0	0|0	0|0	0|0	0|0	0|1	0|0	0|0	0|0	0|0	0|0	0|0	0|0	0|0	0|0	0|0	0|0	0|0	0|0	0|0	0|0	0|0	0|0	0|0
3	79291350	3_79291350	G	A	.	PASS	.	GT	0|0	0|0	0|0	0|0	0|0	0|0	0|0	0|0	0|0	0|0	0|0	0|0	0|0	.|.	0|0	0|0	0|0	0|0	0|0	0|0	0|0	0|0	0|0	0|0	0|0	0|0	0|0	0|0	0|0	0|0	0|0	0|0	0|0	0|0	0|0	0|0	0|0	0|0	0|0	0|0	0|0
3	79291425	3_79291425	T	C	.	PASS	.	GT	0|1	0|0	0|0	0|0	0|0	0|0	0|0	0|0	0|0	0|0	0|0	0|0	0|0	.|.	0|0	0|0	0|0	0|0	0|0	0|0	0|0	0|1	0|0	0|0	0|0	0|1	0|0	0|1	0|0	0|0	0|0	0|1	0|0	0|0	0|0	0|0	0|0	0|0	0|1	0|0	0|0
3	79291498	3_79291498	G	A	.	PASS	.	GT	0|1	0|1	0|0	0|0	0|1	0|1	0|1	0|0	0|0	0|1	0|1	0|0	0|1	0|1	1|1	1|1	0|1	1|1	1|1	1|1	1|1	0|1	0|1	0|1	0|0	1|1	0|1	0|1	1|1	1|1	1|1	0|1	0|1	1|1	1|1	0|1	0|0	0|0	1|1	1|1	0|1
3	79291604	3_79291604	C	A	.	PASS	.	GT	0|0	0|0	0|0	0|0	0|0	0|0	0|0	0|0	.|.	0|0	0|0	0|0	0|0	0|0	0|0	0|0	0|0	0|0	0|0	0|0	0|0	0|0	0|0	0|0	0|0	0|0	0|0	0|0	0|0	0|0	0|0	0|0	0|1	0|0	0|0	0|0	0|0	0|0	0|0	0|0	0|0
3	79291605	3_79291605	G	A	.	PASS	.	GT	0|0	0|0	0|0	0|0	0|0	0|0	0|0	0|0	.|.	0|0	0|0	0|0	0|0	0|0	0|0	0|0	0|0	0|0	0|0	0|0	0|0	0|0	0|0	0|0	0|1	0|0	0|0	0|0	0|0	0|0	0|0	0|0	0|0	0|0	0|0	0|0	0|0	0|0	0|0	0|0	0|0
3	79291802	3_79291802	C	T	.	PASS	.	GT	0|0	0|0	0|0	0|0	0|0	0|0	0|0	0|0	0|0	0|0	0|0	0|0	0|0	0|1	0|0	0|1	0|0	0|0	0|0	0|1	0|0	0|0	0|0	0|0	0|0	0|0	0|0	0|0	0|0	0|0	0|0	0|0	0|0	0|0	0|0	0|0	0|0	0|0	0|1	0|0	0|0
3	79291836	3_79291836	C	T	.	PASS	.	GT	0|0	0|1	0|0	0|0	0|0	1|1	0|0	0|0	0|0	0|0	0|0	0|0	0|0	0|0	0|0	0|0	0|0	0|0	0|0	0|0	0|1	0|0	0|1	0|0	0|0	0|0	0|0	0|0	0|1	1|1	1|1	0|0	0|0	0|0	0|1	0|0	0|0	0|0	0|0	0|1	0|1
3	79291839	3_79291839	G	A	.	PASS	.	GT	0|0	0|0	0|0	0|0	0|0	0|0	0|0	0|0	0|0	0|0	0|0	0|0	0|0	0|0	0|0	0|0	0|0	0|0	0|0	0|0	0|0	0|0	0|0	0|0	0|1	0|0	0|0	0|0	0|0	0|0	0|0	0|0	0|0	0|0	0|0	0|0	0|0	0|0	0|0	0|0	0|0
3	79292111	3_79292111	A	G	.	PASS	.	GT	0|0	0|1	0|1	1|1	1|1	0|0	0|1	0|0	0|0	.|.	.|.	0|0	0|1	0|0	1|1	0|1	0|0	0|0	1|1	0|1	0|1	0|0	0|0	0|1	0|0	0|1	0|1	0|1	0|1	0|0	0|0	0|1	1|1	1|1	0|1	0|1	0|0	0|0	0|1	0|0	0|1
3	79292184	3_79292184	T	C	.	PASS	.	GT	0|0	0|1	0|0	0|0	0|1	0|1	0|0	0|0	0|0	0|1	.|.	0|0	0|0	0|0	0|0	0|0	0|0	0|0	0|0	0|0	0|1	0|0	0|1	0|0	0|0	0|0	0|0	0|0	0|1	1|1	1|1	0|0	0|0	0|0	0|1	0|0	0|0	0|0	0|0	0|1	0|1
3	79292193	3_79292193	A	G	.	PASS	.	GT	0|1	0|0	0|1	0|0	0|0	0|0	0|1	0|0	0|0	0|0	.|.	1|1	0|1	0|1	0|0	0|0	0|0	1|1	0|0	0|0	0|0	1|1	0|1	0|0	0|0	0|0	0|0	0|0	0|0	0|0	0|0	0|0	0|0	0|0	0|0	0|0	1|1	1|1	0|0	0|0	0|0
3	79292210	3_79292210	G	A	.	PASS	.	GT	0|0	0|0	0|0	0|0	0|0	0|0	0|0	0|0	0|0	0|0	.|.	0|0	0|0	0|0	0|0	0|0	0|0	0|0	0|0	0|0	0|0	0|0	0|0	0|0	0|0	0|0	0|0	0|0	0|0	0|0	0|0	0|0	0|0	0|0	0|0	0|0	0|0	0|0	0|0	0|0	0|0
3	79292242	3_79292242	T	A	.	PASS	.	GT	0|1	0|0	0|1	0|0	0|0	0|1	0|1	0|1	1|1	0|0	.|.	1|1	0|1	0|1	0|0	0|0	0|1	1|1	0|0	0|0	0|0	1|1	0|1	0|0	0|0	0|0	0|0	0|0	0|0	0|0	0|0	0|0	0|0	0|0	0|0	0|0	1|1	1|1	0|0	0|0	0|0
3	79292295	3_79292295	T	C	.	PASS	.	GT	0|0	0|0	0|0	0|0	0|0	0|0	0|0	0|0	0|0	0|0	.|.	0|0	0|0	0|0	0|0	0|0	0|0	0|0	0|0	0|0	0|0	0|0	0|0	0|0	0|1	0|0	0|0	0|0	0|0	0|0	0|0	0|0	0|0	0|0	0|0	0|0	0|0	0|0	0|0	0|0	0|0
3	79292317	3_79292317	T	G	.	PASS	.	GT	.|.	.|.	.|.	.|.	.|.	.|.	.|.	.|.	.|.	.|.	.|.	.|.	.|.	.|.	.|.	.|.	.|.	.|.	.|.	.|.	.|.	.|.	.|.	.|.	.|.	.|.	.|.	.|.	.|.	.|.	.|.	.|.	.|.	.|.	.|.	.|.	.|.	.|.	.|.	.|.	.|.
3	79292376	3_79292376	A	G	.	PASS	.	GT	0|1	0|1	0|1	0|0	0|1	0|1	0|0	0|0	0|0	0|1	.|.	1|1	1|1	0|1	0|0	0|0	0|1	1|1	0|0	0|0	0|1	1|1	1|1	0|0	0|1	0|0	0|0	0|0	0|1	1|1	1|1	0|0	0|0	0|0	0|1	0|0	1|1	1|1	0|0	0|1	0|1
3	79292384	3_79292384	A	G	.	PASS	.	GT	0|0	1|1	1|1	1|1	1|1	0|1	0|1	0|1	0|0	1|1	.|.	1|1	1|1	1|1	1|1	1|1	1|1	1|1	1|1	1|1	1|1	1|1	1|1	0|1	1|1	0|1	1|1	0|1	1|1	1|1	1|1	0|1	1|1	1|1	1|1	1|1	1|1	1|1	1|1	1|1	1|1
3	79292409	3_79292409	T	G	.	PASS	.	GT	0|0	0|0	0|1	0|0	0|0	0|0	0|0	0|0	0|0	0|0	0|0	1|1	.|.	0|1	0|0	0|0	0|1	0|1	0|0	0|0	0|0	1|1	0|1	0|0	0|0	0|0	0|0	0|0	0|0	0|0	0|0	0|0	0|0	0|0	0|0	0|0	0|1	1|1	0|0	0|0	0|0
3	79292428	3_79292428	C	T	.	PASS	.	GT	0|0	0|0	0|0	0|0	0|0	0|0	0|0	0|0	0|0	0|0	0|0	0|0	0|0	0|0	0|0	0|0	0|0	0|0	0|0	.|.	0|0	0|0	0|0	0|0	0|0	0|0	0|0	0|0	0|0	0|0	0|0	0|0	0|0	0|0	0|0	0|0	0|1	0|0	0|0	0|0	0|0
3	79292451	3_79292451	T	A	.	PASS	.	GT	.|.	.|.	.|.	.|.	.|.	.|.	.|.	.|.	.|.	.|.	.|.	.|.	.|.	.|.	.|.	.|.	.|.	.|.	.|.	.|.	.|.	.|.	.|.	.|.	.|.	.|.	.|.	.|.	.|.	.|.	.|.	.|.	.|.	.|.	.|.	.|.	.|.	.|.	.|.	.|.	.|.
3	79292461	3_79292461	T	C	.	PASS	.	GT	.|.	.|.	.|.	.|.	.|.	.|.	.|.	.|.	.|.	.|.	.|.	.|.	.|.	.|.	.|.	.|.	.|.	.|.	.|.	.|.	.|.	.|.	.|.	.|.	.|.	.|.	.|.	.|.	.|.	.|.	.|.	.|.	.|.	.|.	.|.	.|.	.|.	.|.	.|.	.|.	.|.
3	79292493	3_79292493	A	G	.	PASS	.	GT	.|.	0|0	0|0	.|.	0|0	0|0	0|0	0|0	0|0	0|0	0|0	0|0	0|1	0|0	1|1	0|1	0|0	0|1	1|1	0|0	0|1	0|0	0|0	0|0	0|0	0|1	0|0	0|0	0|1	0|0	0|0	0|0	0|1	1|1	0|1	0|0	0|0	0|0	0|1	0|0	0|0
3	79292498	3_79292498	A	G	.	PASS	.	GT	.|.	0|0	0|0	.|.	0|0	0|0	0|0	0|0	0|0	0|0	0|0	0|0	0|0	0|0	0|0	0|0	0|0	0|0	0|0	0|0	0|0	0|0	0|1	0|0	0|1	0|0	0|1	0|0	0|0	0|0	0|0	0|0	0|1	0|0	0|0	0|1	0|0	0|0	0|0	0|1	0|0
3	79292517	3_79292517	T	C	.	PASS	.	GT	.|.	0|1	0|1	.|.	0|1	0|0	0|1	1|1	0|0	0|1	0|0	0|0	0|1	0|1	1|1	1|1	0|0	0|1	1|1	1|1	0|1	0|0	0|0	0|1	0|0	0|1	0|0	0|0	0|1	0|0	0|0	0|0	0|1	1|1	0|1	0|1	0|0	0|0	1|1	0|0	0|1
3	79292543	3_79292543	T	C	.	PASS	.	GT	0|0	0|0	0|1	.|.	0|0	0|0	0|0	0|0	0|0	0|0	1|1	1|1	0|1	0|1	0|0	0|0	.|.	0|0	0|0	0|0	0|0	1|1	0|1	0|0	0|0	0|0	0|0	0|0	0|0	0|0	0|0	0|0	0|0	0|0	0|0	0|0	1|1	1|1	0|0	0|0	0|0
3	79292549	3_79292549	T	C	.	PASS	.	GT	0|0	0|1	0|1	.|.	0|1	0|1	0|0	0|0	0|0	0|1	.|.	1|1	0|1	0|1	0|0	0|0	.|.	0|0	0|0	0|0	0|1	1|1	1|1	0|0	0|0	0|0	0|1	0|1	0|1	1|1	1|1	0|1	0|0	0|0	0|1	0|0	1|1	1|1	0|0	0|1	0|1
3	79292573	3_79292573	C	T	.	PASS	.	GT	0|0	0|1	0|0	0|0	0|1	1|1	0|0	0|0	1|1	0|1	.|.	0|0	0|0	0|0	0|0	0|0	.|.	.|.	0|0	0|0	0|1	0|1	1|1	0|0	0|0	0|0	0|1	0|1	0|1	1|1	1|1	0|1	0|0	0|0	0|1	0|0	0|1	0|0	0|0	0|1	0|1
3	79292587	3_79292587	C	T	.	PASS	.	GT	0|0	0|0	0|0	0|0	0|1	1|1	0|0	.|.	1|1	0|1	0|0	0|0	0|0	0|0	0|0	0|0	0|0	.|.	0|0	0|0	0|1	0|1	1|1	0|0	0|0	0|0	0|1	0|1	0|1	1|1	1|1	0|1	0|0	0|0	0|1	0|0	0|1	0|0	0|0	0|1	0|1
3	79292592	3_79292592	T	C	.	PASS	.	GT	0|0	0|0	0|0	0|0	0|1	1|1	0|0	.|.	1|1	0|1	0|0	0|0	0|0	0|0	0|0	0|0	0|0	.|.	0|0	0|0	0|1	0|0	0|1	0|0	0|0	0|0	0|0	0|0	0|1	1|1	1|1	0|0	0|0	0|0	0|1	0|0	0|0	0|0	0|0	0|1	0|1
3	79292616	3_79292616	A	T	.	PASS	.	GT	0|0	0|0	0|0	0|0	0|0	1|1	0|0	.|.	1|1	.|.	.|.	0|0	0|0	0|0	0|0	0|0	.|.	0|0	0|0	0|0	0|1	0|1	1|1	0|1	0|0	0|0	0|1	0|1	0|1	1|1	1|1	0|1	0|0	0|0	0|1	0|0	0|1	0|0	0|0	0|1	0|1
3	79292637	3_79292637	C	T	.	PASS	.	GT	0|0	0|0	0|0	0|0	0|0	0|0	0|0	.|.	0|0	.|.	.|.	0|0	0|0	0|0	0|0	0|0	0|0	0|0	0|0	0|0	0|0	0|0	0|0	0|0	0|0	0|0	0|0	0|0	0|0	0|0	0|0	0|0	0|0	0|0	0|0	0|0	0|0	0|0	0|0	0|0	0|0
3	79292755	3_79292755	G	A	.	PASS	.	GT	.|.	.|.	.|.	.|.	.|.	.|.	.|.	.|.	.|.	.|.	.|.	.|.	.|.	.|.	.|.	.|.	.|.	.|.	.|.	.|.	.|.	.|.	.|.	.|.	.|.	.|.	.|.	.|.	.|.	.|.	.|.	.|.	.|.	.|.	.|.	.|.	.|.	.|.	.|.	.|.	.|.
3	79292756	3_79292756	C	T	.	PASS	.	GT	.|.	.|.	.|.	.|.	.|.	.|.	.|.	.|.	.|.	.|.	.|.	.|.	.|.	.|.	.|.	.|.	.|.	.|.	.|.	.|.	.|.	.|.	.|.	.|.	.|.	.|.	.|.	.|.	.|.	.|.	.|.	.|.	.|.	.|.	.|.	.|.	.|.	.|.	.|.	.|.	.|.
3	79292762	3_79292762	G	A	.	PASS	.	GT	.|.	.|.	.|.	.|.	.|.	.|.	.|.	.|.	.|.	.|.	.|.	.|.	.|.	.|.	.|.	.|.	.|.	.|.	.|.	.|.	.|.	.|.	.|.	.|.	.|.	.|.	.|.	.|.	.|.	.|.	.|.	.|.	.|.	.|.	.|.	.|.	.|.	.|.	.|.	.|.	.|.
3	79292772	3_79292772	C	G	.	PASS	.	GT	0|0	0|0	0|0	0|0	0|0	0|0	0|0	0|0	0|0	.|.	0|0	0|0	0|0	0|0	0|0	0|0	0|0	0|0	0|0	0|0	0|0	0|0	0|0	0|0	0|0	0|0	0|0	0|0	0|0	0|0	0|0	0|0	0|0	0|0	0|0	0|0	0|0	0|0	0|0	0|0	0|0
3	79292799	3_79292799	G	A	.	PASS	.	GT	1|1	1|1	1|1	1|1	1|1	1|1	0|1	1|1	1|1	.|.	1|1	1|1	1|1	1|1	1|1	1|1	1|1	1|1	1|1	1|1	1|1	1|1	1|1	0|1	0|1	1|1	1|1	1|1	1|1	1|1	1|1	1|1	1|1	1|1	1|1	1|1	1|1	1|1	1|1	1|1	1|1
3	79292830	3_79292830	T	A	.	PASS	.	GT	.|.	.|.	.|.	.|.	.|.	.|.	.|.	.|.	.|.	.|.	.|.	.|.	.|.	.|.	.|.	.|.	.|.	.|.	.|.	.|.	.|.	.|.	.|.	.|.	.|.	.|.	.|.	.|.	.|.	.|.	.|.	.|.	.|.	.|.	.|.	.|.	.|.	.|.	.|.	.|.	.|.
3	79292832	3_79292832	T	C	.	PASS	.	GT	.|.	.|.	.|.	.|.	.|.	.|.	.|.	.|.	.|.	.|.	.|.	.|.	.|.	.|.	.|.	.|.	.|.	.|.	.|.	.|.	.|.	.|.	.|.	.|.	.|.	.|.	.|.	.|.	.|.	.|.	.|.	.|.	.|.	.|.	.|.	.|.	.|.	.|.	.|.	.|.	.|.
3	79292841	3_79292841	A	G	.	PASS	.	GT	.|.	.|.	.|.	.|.	.|.	.|.	.|.	.|.	.|.	.|.	.|.	.|.	.|.	.|.	.|.	.|.	.|.	.|.	.|.	.|.	.|.	.|.	.|.	.|.	.|.	.|.	.|.	.|.	.|.	.|.	.|.	.|.	.|.	.|.	.|.	.|.	.|.	.|.	.|.	.|.	.|.
3	79292871	3_79292871	A	G	.	PASS	.	GT	0|0	1|1	0|0	1|1	1|1	1|1	0|1	1|1	1|1	1|1	1|1	0|0	0|1	0|1	1|1	1|1	0|1	0|1	1|1	1|1	1|1	0|1	1|1	0|1	0|1	0|1	0|1	0|1	1|1	1|1	1|1	0|1	1|1	1|1	1|1	0|1	0|1	0|0	1|1	0|1	1|1
3	79292887	3_79292887	T	C	.	PASS	.	GT	1|1	0|0	1|1	0|0	0|0	0|0	0|0	0|0	0|0	0|0	0|0	1|1	0|1	0|1	0|0	0|0	0|1	0|1	0|0	0|0	0|0	0|1	0|0	0|0	0|0	0|1	0|1	0|1	0|0	0|0	0|0	0|1	0|0	0|0	0|0	0|1	0|1	1|1	0|0	0|1	0|0
3	79292904	3_79292904	G	A	.	PASS	.	GT	0|0	0|0	0|0	0|0	0|0	0|0	0|0	0|0	0|0	0|0	0|0	0|0	0|0	0|0	0|0	0|0	0|0	0|0	0|0	0|0	0|0	0|0	0|0	0|0	0|0	0|0	0|0	0|0	0|0	0|0	0|0	0|0	0|0	0|0	0|0	0|0	0|0	0|0	0|0	0|0	0|0
3	79292911	3_79292911	G	A	.	PASS	.	GT	0|0	0|0	0|0	0|0	0|0	0|0	0|0	0|0	0|0	0|0	0|0	0|0	0|0	0|0	0|0	0|0	0|0	0|0	0|0	0|0	0|0	0|0	0|0	0|0	0|0	0|0	0|1	0|1	0|0	0|0	0|0	0|1	0|0	0|0	0|0	0|0	0|1	0|0	0|0	0|0	0|0
3	79292984	3_79292984	T	C	.	PASS	.	GT	.|.	1|1	0|1	1|1	1|1	1|1	0|0	1|1	1|1	1|1	1|1	0|0	0|1	0|1	.|.	1|1	.|.	0|1	1|1	1|1	1|1	0|1	1|1	0|1	0|1	0|1	0|1	0|1	1|1	1|1	1|1	0|1	1|1	1|1	1|1	0|1	0|1	0|0	1|1	0|1	1|1
3	79293069	3_79293069	G	T	.	PASS	.	GT	1|1	1|1	1|1	1|1	1|1	1|1	0|0	1|1	1|1	1|1	1|1	1|1	1|1	1|1	1|1	1|1	1|1	1|1	1|1	1|1	1|1	1|1	1|1	0|1	0|1	1|1	1|1	1|1	1|1	1|1	1|1	1|1	1|1	1|1	1|1	1|1	1|1	1|1	1|1	1|1	1|1
3	79293107	3_79293107	T	C	.	PASS	.	GT	0|0	0|0	0|0	0|0	0|0	0|0	0|0	0|0	0|0	0|0	0|0	0|0	0|0	0|0	0|0	0|0	0|0	0|0	0|0	0|0	0|0	0|0	0|1	0|0	0|0	0|0	0|0	0|0	0|0	0|0	0|0	0|0	0|0	0|0	0|0	0|0	0|0	0|0	0|0	0|0	0|0
3	79293132	3_79293132	C	G	.	PASS	.	GT	0|0	0|0	0|0	0|0	0|0	0|0	0|0	0|0	0|0	0|0	0|1	0|0	0|1	0|0	1|1	0|1	0|1	0|1	1|1	0|1	0|1	0|1	0|1	0|0	0|0	0|1	0|0	0|0	0|1	0|0	0|0	0|0	0|1	1|1	0|1	0|0	0|0	0|0	0|1	0|0	0|0
3	79293143	3_79293143	C	G	.	PASS	.	GT	1|1	1|1	1|1	1|1	1|1	1|1	0|1	1|1	1|1	1|1	0|1	1|1	0|1	1|1	0|0	0|1	0|1	0|1	0|0	0|1	0|1	0|1	0|1	0|1	0|1	0|1	1|1	1|1	0|1	1|1	1|1	1|1	0|1	0|0	0|1	1|1	1|1	1|1	0|1	1|1	1|1
3	79293304	3_79293304	A	C	.	PASS	.	GT	0|0	0|0	0|0	0|0	0|0	0|0	0|0	0|0	0|0	0|0	.|.	0|0	0|0	0|0	0|0	0|0	0|0	0|0	0|0	0|0	0|0	0|0	0|0	0|0	0|0	0|0	0|0	0|0	0|0	0|0	0|0	0|0	0|0	0|0	0|0	0|0	0|0	0|0	0|0	0|0	0|0
3	79293328	3_79293328	C	A	.	PASS	.	GT	.|.	.|.	.|.	.|.	.|.	.|.	.|.	.|.	.|.	.|.	.|.	.|.	.|.	.|.	.|.	.|.	.|.	.|.	.|.	.|.	.|.	.|.	.|.	.|.	.|.	.|.	.|.	.|.	.|.	.|.	.|.	.|.	.|.	.|.	.|.	.|.	.|.	.|.	.|.	.|.	.|.
3	79293339	3_79293339	T	A	.	PASS	.	GT	.|.	.|.	.|.	.|.	.|.	.|.	.|.	.|.	.|.	.|.	.|.	.|.	.|.	.|.	.|.	.|.	.|.	.|.	.|.	.|.	.|.	.|.	.|.	.|.	.|.	.|.	.|.	.|.	.|.	.|.	.|.	.|.	.|.	.|.	.|.	.|.	.|.	.|.	.|.	.|.	.|.
3	79293365	3_79293365	A	G	.	PASS	.	GT	0|1	0|1	0|1	1|1	0|1	0|1	1|1	1|1	1|1	1|1	0|0	0|0	0|0	1|1	0|0	0|1	0|0	0|0	0|0	0|1	0|0	0|0	0|1	0|0	0|0	0|1	0|1	0|1	0|0	0|0	0|0	0|1	0|1	0|0	0|0	1|1	0|0	0|0	0|1	0|1	0|1
3	79293378	3_79293378	A	T	.	PASS	.	GT	0|0	0|0	0|0	0|0	0|0	0|0	0|0	0|0	0|0	0|0	0|0	0|0	0|0	0|0	0|0	0|0	0|0	0|0	0|0	0|0	0|0	0|0	0|0	0|0	0|0	0|0	0|0	0|0	0|0	0|0	0|0	0|0	0|0	0|0	0|0	0|0	0|0	0|0	0|0	0|0	0|0
3	79293408	3_79293408	T	C	.	PASS	.	GT	0|0	0|1	0|1	1|1	1|1	0|1	1|1	1|1	1|1	0|1	.|.	0|0	0|0	0|1	0|0	0|1	0|0	0|0	0|0	0|0	0|0	0|0	0|1	0|0	0|0	0|0	0|1	0|0	0|0	0|0	0|0	0|0	0|1	0|0	0|0	1|1	0|0	0|0	0|1	0|1	0|1
3	79293416	3_79293416	A	T	.	PASS	.	GT	0|0	0|0	0|0	0|0	0|0	0|0	0|0	0|0	0|0	0|0	.|.	0|0	0|0	0|0	0|0	0|0	0|0	0|0	0|0	0|0	0|0	0|0	0|0	0|0	0|0	0|0	0|0	0|0	0|0	0|0	0|0	0|0	0|0	0|0	0|0	0|0	0|0	0|0	0|0	0|0	0|0
3	79293436	3_79293436	A	T	.	PASS	.	GT	1|1	0|0	0|1	0|0	0|0	0|0	0|0	0|0	0|0	0|0	.|.	1|1	0|1	0|1	0|0	0|0	1|1	0|1	0|0	0|0	0|0	0|1	0|0	0|1	0|0	0|1	0|1	1|1	0|0	0|0	0|0	1|1	0|0	0|0	0|0	0|0	1|1	1|1	0|0	0|0	0|0
3	79293447	3_79293447	A	G	.	PASS	.	GT	.|.	.|.	.|.	.|.	.|.	.|.	.|.	.|.	.|.	.|.	.|.	.|.	.|.	.|.	.|.	.|.	.|.	.|.	.|.	.|.	.|.	.|.	.|.	.|.	.|.	.|.	.|.	.|.	.|.	.|.	.|.	.|.	.|.	.|.	.|.	.|.	.|.	.|.	.|.	.|.	.|.
3	79293453	3_79293453	G	C	.	PASS	.	GT	.|.	.|.	.|.	.|.	.|.	.|.	.|.	.|.	.|.	.|.	.|.	.|.	.|.	.|.	.|.	.|.	.|.	.|.	.|.	.|.	.|.	.|.	.|.	.|.	.|.	.|.	.|.	.|.	.|.	.|.	.|.	.|.	.|.	.|.	.|.	.|.	.|.	.|.	.|.	.|.	.|.
3	79293455	3_79293455	C	T	.	PASS	.	GT	.|.	.|.	.|.	.|.	.|.	.|.	.|.	.|.	.|.	.|.	.|.	.|.	.|.	.|.	.|.	.|.	.|.	.|.	.|.	.|.	.|.	.|.	.|.	.|.	.|.	.|.	.|.	.|.	.|.	.|.	.|.	.|.	.|.	.|.	.|.	.|.	.|.	.|.	.|.	.|.	.|.
3	79293468	3_79293468	A	G	.	PASS	.	GT	.|.	.|.	.|.	.|.	.|.	.|.	.|.	.|.	.|.	.|.	.|.	.|.	.|.	.|.	.|.	.|.	.|.	.|.	.|.	.|.	.|.	.|.	.|.	.|.	.|.	.|.	.|.	.|.	.|.	.|.	.|.	.|.	.|.	.|.	.|.	.|.	.|.	.|.	.|.	.|.	.|.
3	79293492	3_79293492	G	C	.	PASS	.	GT	.|.	.|.	.|.	.|.	.|.	.|.	.|.	.|.	.|.	.|.	.|.	.|.	.|.	.|.	.|.	.|.	.|.	.|.	.|.	.|.	.|.	.|.	.|.	.|.	.|.	.|.	.|.	.|.	.|.	.|.	.|.	.|.	.|.	.|.	.|.	.|.	.|.	.|.	.|.	.|.	.|.
3	79293493	3_79293493	C	T	.	PASS	.	GT	.|.	.|.	.|.	.|.	.|.	.|.	.|.	.|.	.|.	.|.	.|.	.|.	.|.	.|.	.|.	.|.	.|.	.|.	.|.	.|.	.|.	.|.	.|.	.|.	.|.	.|.	.|.	.|.	.|.	.|.	.|.	.|.	.|.	.|.	.|.	.|.	.|.	.|.	.|.	.|.	.|.
3	79293511	3_79293511	C	T	.	PASS	.	GT	0|1	0|0	0|1	0|0	0|0	0|0	0|0	0|0	0|0	0|0	.|.	1|1	0|1	0|0	0|0	0|0	0|1	0|1	0|0	0|0	0|0	0|1	0|0	0|0	0|0	0|0	0|0	0|0	0|0	0|0	0|0	0|0	0|0	0|0	0|0	0|0	0|1	1|1	0|0	0|0	0|0
3	79293573	3_79293573	A	G	.	PASS	.	GT	0|0	0|0	0|0	0|0	0|0	0|0	0|0	0|0	0|0	0|0	.|.	0|0	0|0	0|0	0|0	0|0	0|0	0|0	0|0	0|0	0|0	0|0	0|0	0|0	0|0	0|0	0|0	0|0	0|0	0|0	0|0	0|0	0|0	0|0	0|0	0|0	0|0	0|0	0|0	0|0	0|0
3	79293643	3_79293643	C	T	.	PASS	.	GT	1|1	1|1	1|1	1|1	1|1	1|1	1|1	1|1	1|1	1|1	.|.	1|1	1|1	1|1	1|1	1|1	1|1	1|1	.|.	1|1	1|1	1|1	1|1	1|1	1|1	1|1	1|1	1|1	1|1	1|1	1|1	1|1	1|1	1|1	1|1	1|1	1|1	1|1	1|1	1|1	1|1
3	79293654	3_79293654	T	C	.	PASS	.	GT	0|0	0|0	0|0	0|0	0|0	0|0	0|0	0|0	0|0	0|0	.|.	0|0	0|0	0|0	0|0	0|0	0|0	0|0	.|.	0|0	0|0	0|0	0|0	0|0	0|0	0|0	0|0	0|0	0|0	0|0	0|0	0|0	0|0	0|0	0|0	0|0	0|0	0|0	0|0	0|0	0|0
3	79293698	3_79293698	C	T	.	PASS	.	GT	.|.	.|.	.|.	.|.	.|.	.|.	.|.	.|.	.|.	.|.	.|.	.|.	.|.	.|.	.|.	.|.	.|.	.|.	.|.	.|.	.|.	.|.	.|.	.|.	.|.	.|.	.|.	.|.	.|.	.|.	.|.	.|.	.|.	.|.	.|.	.|.	.|.	.|.	.|.	.|.	.|.
3	79293709	3_79293709	A	C	.	PASS	.	GT	.|.	.|.	.|.	.|.	.|.	.|.	.|.	.|.	.|.	.|.	.|.	.|.	.|.	.|.	.|.	.|.	.|.	.|.	.|.	.|.	.|.	.|.	.|.	.|.	.|.	.|.	.|.	.|.	.|.	.|.	.|.	.|.	.|.	.|.	.|.	.|.	.|.	.|.	.|.	.|.	.|.
3	79293721	3_79293721	T	A	.	PASS	.	GT	.|.	.|.	.|.	.|.	.|.	.|.	.|.	.|.	.|.	.|.	.|.	.|.	.|.	.|.	.|.	.|.	.|.	.|.	.|.	.|.	.|.	.|.	.|.	.|.	.|.	.|.	.|.	.|.	.|.	.|.	.|.	.|.	.|.	.|.	.|.	.|.	.|.	.|.	.|.	.|.	.|.
3	79293722	3_79293722	A	T	.	PASS	.	GT	.|.	.|.	.|.	.|.	.|.	.|.	.|.	.|.	.|.	.|.	.|.	.|.	.|.	.|.	.|.	.|.	.|.	.|.	.|.	.|.	.|.	.|.	.|.	.|.	.|.	.|.	.|.	.|.	.|.	.|.	.|.	.|.	.|.	.|.	.|.	.|.	.|.	.|.	.|.	.|.	.|.
3	79293734	3_79293734	G	A	.	PASS	.	GT	.|.	.|.	.|.	.|.	.|.	.|.	.|.	.|.	.|.	.|.	.|.	.|.	.|.	.|.	.|.	.|.	.|.	.|.	.|.	.|.	.|.	.|.	.|.	.|.	.|.	.|.	.|.	.|.	.|.	.|.	.|.	.|.	.|.	.|.	.|.	.|.	.|.	.|.	.|.	.|.	.|.
3	79293786	3_79293786	C	A	.	PASS	.	GT	.|.	.|.	.|.	.|.	.|.	.|.	.|.	.|.	.|.	.|.	.|.	.|.	.|.	.|.	.|.	.|.	.|.	.|.	.|.	.|.	.|.	.|.	.|.	.|.	.|.	.|.	.|.	.|.	.|.	.|.	.|.	.|.	.|.	.|.	.|.	.|.	.|.	.|.	.|.	.|.	.|.
3	79293791	3_79293791	A	T	.	PASS	.	GT	.|.	.|.	.|.	.|.	.|.	.|.	.|.	.|.	.|.	.|.	.|.	.|.	.|.	.|.	.|.	.|.	.|.	.|.	.|.	.|.	.|.	.|.	.|.	.|.	.|.	.|.	.|.	.|.	.|.	.|.	.|.	.|.	.|.	.|.	.|.	.|.	.|.	.|.	.|.	.|.	.|.
3	79293792	3_79293792	A	G	.	PASS	.	GT	.|.	.|.	.|.	.|.	.|.	.|.	.|.	.|.	.|.	.|.	.|.	.|.	.|.	.|.	.|.	.|.	.|.	.|.	.|.	.|.	.|.	.|.	.|.	.|.	.|.	.|.	.|.	.|.	.|.	.|.	.|.	.|.	.|.	.|.	.|.	.|.	.|.	.|.	.|.	.|.	.|.
3	79293798	3_79293798	C	T	.	PASS	.	GT	.|.	.|.	.|.	.|.	.|.	.|.	.|.	.|.	.|.	.|.	.|.	.|.	.|.	.|.	.|.	.|.	.|.	.|.	.|.	.|.	.|.	.|.	.|.	.|.	.|.	.|.	.|.	.|.	.|.	.|.	.|.	.|.	.|.	.|.	.|.	.|.	.|.	.|.	.|.	.|.	.|.
3	79293869	3_79293869	T	G	.	PASS	.	GT	0|1	0|0	0|0	0|0	0|0	0|0	0|0	0|0	0|0	0|0	0|0	0|0	0|1	0|0	1|1	1|1	0|1	.|.	1|1	0|0	0|1	0|1	0|1	0|1	0|1	1|1	0|0	0|1	0|1	0|0	0|0	0|1	0|1	1|1	0|1	0|0	0|0	0|0	0|1	0|0	0|0
3	79293887	3_79293887	G	A	.	PASS	.	GT	1|1	0|0	0|1	0|0	0|0	0|0	0|0	0|0	0|0	0|0	1|1	1|1	1|1	0|1	1|1	1|1	1|1	1|1	1|1	0|0	0|1	1|1	0|1	0|1	1|1	1|1	0|0	0|1	0|1	0|0	0|0	0|1	0|1	1|1	0|1	0|0	0|1	1|1	0|1	0|0	0|0
3	79293919	3_79293919	T	C	.	PASS	.	GT	0|0	0|0	0|0	0|0	0|0	0|0	0|0	0|0	0|0	0|0	0|0	0|0	0|0	0|0	0|0	0|0	0|0	0|0	0|0	0|0	0|0	0|0	0|0	0|0	0|1	0|0	0|0	0|0	0|0	0|0	0|0	0|0	0|0	0|0	0|0	0|0	0|0	0|0	0|0	0|0	0|0
3	79293923	3_79293923	G	C	.	PASS	.	GT	1|1	0|0	0|1	0|0	0|0	0|0	0|0	0|0	0|0	0|0	1|1	1|1	1|1	0|1	1|1	1|1	1|1	1|1	1|1	0|1	0|1	1|1	0|1	0|1	1|1	1|1	0|0	0|1	0|1	0|0	0|0	0|1	0|1	1|1	0|1	0|0	0|1	1|1	0|1	0|0	0|0
3	79293936	3_79293936	G	C	.	PASS	.	GT	0|0	0|0	0|0	0|0	0|0	0|0	0|0	0|0	0|0	0|0	0|0	0|0	0|0	0|0	0|0	0|0	0|0	0|0	0|0	0|0	0|0	0|0	0|0	0|0	0|0	0|0	0|0	0|0	0|0	0|0	0|0	0|0	0|0	0|0	0|0	0|0	0|0	0|0	0|0	0|0	0|0
3	79294027	3_79294027	A	T	.	PASS	.	GT	0|1	0|1	0|1	1|1	0|1	0|0	0|1	0|0	0|0	0|1	1|1	1|1	1|1	1|1	1|1	1|1	.|.	1|1	1|1	1|1	0|1	0|1	0|1	0|1	0|1	1|1	0|0	0|1	0|1	0|0	0|0	0|1	0|1	1|1	0|1	0|1	0|0	1|1	1|1	0|0	0|1
3	79294050	3_79294050	C	T	.	PASS	.	GT	0|0	0|0	0|0	0|0	0|0	0|0	0|0	0|0	0|0	0|0	.|.	0|0	0|0	0|0	0|0	0|0	.|.	0|0	0|0	0|0	0|0	0|0	0|0	0|0	0|0	0|0	0|0	0|0	0|0	0|0	0|0	0|0	0|0	0|0	0|0	0|0	0|0	0|0	0|0	0|0	0|0
3	79294078	3_79294078	A	G	.	PASS	.	GT	0|0	0|0	0|0	0|0	0|0	0|0	0|0	0|0	0|0	0|0	.|.	0|0	0|0	0|0	0|0	0|0	.|.	0|0	0|0	0|0	0|0	0|0	0|0	0|0	0|1	0|0	0|0	0|0	0|0	0|0	0|0	0|0	0|0	0|0	0|0	0|0	0|0	0|0	0|0	0|0	0|0
3	79294082	3_79294082	A	C	.	PASS	.	GT	0|0	0|1	0|0	0|0	0|1	1|1	0|0	0|0	0|0	0|1	.|.	0|0	0|0	0|0	0|0	0|0	.|.	0|0	0|0	0|0	0|1	0|0	0|0	0|0	0|0	0|0	0|1	0|0	0|1	1|1	1|1	0|0	0|0	0|0	0|1	0|1	0|0	0|0	0|0	1|1	0|1
3	79294099	3_79294099	A	C	.	PASS	.	GT	0|0	0|0	0|0	0|0	0|0	0|0	0|0	0|0	0|0	0|0	.|.	0|0	0|0	0|0	0|0	0|0	0|0	0|0	0|0	0|0	0|0	0|0	0|0	0|0	0|0	0|0	0|0	0|0	0|0	0|0	0|0	0|0	0|0	0|0	0|0	0|0	0|0	0|0	0|0	0|0	0|0
3	79294116	3_79294116	A	T	.	PASS	.	GT	0|0	0|0	0|0	0|0	0|0	0|0	0|0	0|0	0|0	0|0	.|.	0|0	0|0	0|0	0|0	0|0	0|0	0|0	0|0	0|0	0|0	0|0	0|1	0|0	0|0	0|0	0|0	0|0	0|0	0|0	0|0	0|0	0|0	0|0	0|0	0|0	0|0	0|0	0|0	0|0	0|0
3	79294132	3_79294132	T	C	.	PASS	.	GT	0|0	0|0	0|0	0|0	0|0	0|0	0|0	0|0	0|0	0|0	.|.	0|0	0|0	0|0	0|0	0|0	0|0	0|0	0|0	0|0	0|0	0|0	0|1	0|0	0|0	0|0	0|0	0|0	0|0	0|0	0|0	0|0	0|0	0|0	0|0	0|0	0|0	0|0	0|0	0|0	0|0
3	79294198	3_79294198	G	A	.	PASS	.	GT	0|0	0|0	0|0	0|0	0|0	0|0	0|0	0|0	0|0	0|0	0|0	0|0	0|0	0|0	0|0	0|0	0|0	0|0	0|0	0|0	0|0	0|0	0|0	0|0	0|1	0|0	0|0	0|0	0|0	0|0	0|0	0|0	0|0	0|0	0|0	0|0	0|0	0|0	0|0	0|0	0|0
3	79294230	3_79294230	G	A	.	PASS	.	GT	0|1	0|0	0|1	0|0	0|0	0|0	0|0	0|0	0|0	0|0	1|1	1|1	1|1	0|0	1|1	0|1	1|1	1|1	1|1	0|1	0|1	0|1	1|1	0|1	0|0	0|1	0|0	0|0	0|1	0|0	0|0	0|0	0|1	1|1	0|1	0|0	0|1	1|1	0|1	0|0	0|0
3	79294232	3_79294232	T	C	.	PASS	.	GT	0|1	0|0	0|1	0|0	0|0	0|0	0|0	0|0	0|0	0|0	1|1	1|1	1|1	0|0	1|1	0|1	1|1	1|1	1|1	0|1	0|1	0|1	1|1	0|1	0|0	0|1	0|0	0|0	0|1	0|0	0|0	0|0	0|1	1|1	0|1	0|0	0|1	1|1	0|1	0|0	0|0
3	79294280	3_79294280	G	C	.	PASS	.	GT	0|0	0|0	0|0	0|0	0|0	0|1	0|0	0|1	1|1	0|0	0|0	0|0	0|0	0|0	0|0	0|0	.|.	0|0	0|0	0|0	0|0	0|0	0|0	0|0	0|0	0|0	0|0	0|0	0|0	0|0	0|0	0|0	0|0	0|0	0|0	0|0	0|0	0|0	0|0	0|0	0|0
3	79294290	3_79294290	C	G	.	PASS	.	GT	0|0	.|.	0|0	0|0	0|0	0|0	0|0	0|0	0|0	0|0	.|.	0|0	0|0	0|0	0|0	0|0	.|.	0|0	0|0	0|0	0|0	0|0	0|1	0|0	0|0	0|0	0|0	0|0	0|0	0|0	0|0	0|0	0|0	0|0	0|0	0|0	0|0	0|0	0|0	0|0	0|0
3	79294330	3_79294330	G	A	.	PASS	.	GT	0|0	.|.	0|1	1|1	1|1	1|1	0|1	1|1	1|1	1|1	.|.	1|1	0|1	1|1	0|0	0|1	1|1	0|0	0|0	0|1	0|1	0|1	1|1	0|0	0|1	0|0	0|1	0|0	0|1	1|1	1|1	0|0	0|1	0|0	0|1	1|1	0|0	1|1	0|1	1|1	1|1
3	79294354	3_79294354	T	C	.	PASS	.	GT	0|0	0|0	0|0	0|0	0|0	0|0	0|0	0|0	0|0	0|0	.|.	0|0	0|0	0|0	0|0	0|0	0|0	.|.	0|0	0|0	0|0	0|0	0|0	0|0	0|0	0|0	0|0	0|0	0|0	0|0	0|0	0|0	0|0	0|0	0|0	0|0	0|0	0|0	0|0	0|0	0|0
3	79294377	3_79294377	T	C	.	PASS	.	GT	0|0	.|.	0|1	1|1	1|1	1|1	0|1	1|1	1|1	1|1	.|.	1|1	0|1	1|1	0|0	0|1	1|1	0|0	0|0	0|1	0|1	0|1	1|1	0|0	0|1	0|0	0|1	0|0	0|1	1|1	1|1	0|0	0|1	0|0	0|1	1|1	0|0	1|1	0|1	1|1	1|1
3	79294380	3_79294380	A	G	.	PASS	.	GT	0|0	.|.	0|0	0|0	0|1	0|1	0|0	0|0	0|0	0|0	.|.	1|1	0|1	0|1	0|0	0|0	1|1	0|0	0|0	0|0	0|1	0|0	0|1	0|0	0|1	0|0	0|0	0|0	0|1	1|1	1|1	0|0	0|0	0|0	0|1	0|0	0|0	1|1	0|0	0|1	0|1
3	79294479	3_79294479	T	A	.	PASS	.	GT	0|0	1|1	0|0	0|0	0|1	0|1	0|0	0|0	0|0	.|.	0|0	0|0	0|0	0|0	0|0	0|0	0|0	.|.	0|0	0|0	0|1	0|0	0|0	0|0	0|0	0|0	0|0	0|0	0|1	1|1	1|1	0|0	0|0	0|0	0|1	0|0	0|0	0|0	0|0	0|1	0|1
3	79294489	3_79294489	A	G	.	PASS	.	GT	0|0	0|0	0|0	0|0	0|0	0|0	0|0	0|0	0|0	.|.	0|0	0|0	0|0	0|0	0|0	0|0	0|0	.|.	0|0	0|0	0|0	0|0	0|1	0|0	0|0	0|0	0|0	0|0	0|0	0|0	0|0	0|0	0|0	0|0	0|0	0|0	0|0	0|0	0|0	0|0	0|0
3	79294508	3_79294508	A	G	.	PASS	.	GT	0|0	0|0	0|0	0|0	0|0	0|0	0|0	0|0	0|0	.|.	0|0	0|0	0|0	0|0	0|0	0|0	0|0	.|.	0|0	0|0	0|0	0|0	0|0	0|0	0|0	0|0	0|1	0|0	0|0	0|0	0|0	0|0	0|0	0|0	0|0	0|1	0|0	0|0	0|0	0|1	0|0
3	79294514	3_79294514	G	T	.	PASS	.	GT	0|0	1|1	0|0	0|0	0|1	0|1	0|0	0|0	0|0	.|.	0|0	0|0	0|0	0|0	0|0	0|0	0|0	.|.	0|0	0|0	0|1	0|0	0|0	0|0	0|0	0|0	0|0	0|0	0|1	1|1	1|1	0|0	0|0	0|0	0|1	0|0	0|0	0|0	0|0	0|1	0|1
3	79294541	3_79294541	A	T	.	PASS	.	GT	0|0	1|1	0|0	0|0	0|1	0|1	0|0	0|0	0|0	.|.	0|0	0|0	0|0	0|0	0|0	0|0	0|0	.|.	0|0	0|0	0|1	0|0	0|0	0|0	0|0	0|0	0|0	0|0	0|1	1|1	1|1	0|0	0|0	0|0	0|1	0|0	0|0	0|0	0|0	0|1	0|1
3	79294587	3_79294587	C	T	.	PASS	.	GT	0|0	0|0	0|0	0|0	0|0	0|0	0|0	0|0	0|0	.|.	0|0	0|0	0|0	0|0	0|0	0|0	0|0	.|.	0|0	0|0	0|0	0|0	0|1	0|0	0|0	0|0	0|0	0|0	0|0	0|0	0|0	0|0	0|0	0|0	0|0	0|0	0|0	0|0	0|0	0|0	0|0
3	79294635	3_79294635	G	A	.	PASS	.	GT	0|0	.|.	0|0	0|0	0|0	0|0	0|0	0|0	0|0	.|.	0|0	0|0	.|.	0|0	0|0	0|0	0|0	.|.	.|.	0|0	0|0	0|0	0|1	0|0	0|0	0|0	0|0	0|0	0|0	0|0	0|0	0|0	0|0	0|0	0|0	0|0	0|0	0|0	0|0	0|0	0|0
3	79294678	3_79294678	A	G	.	PASS	.	GT	0|0	.|.	0|0	0|0	0|1	0|1	0|0	0|0	0|0	.|.	0|0	0|0	0|0	0|0	0|0	0|0	0|0	0|0	.|.	.|.	0|1	0|0	0|0	0|0	0|0	0|0	0|0	0|0	0|1	1|1	1|1	0|0	0|0	0|0	0|1	0|0	0|0	0|0	0|0	0|1	0|1
3	79294725	3_79294725	C	G	.	PASS	.	GT	0|0	0|0	0|0	0|0	0|0	0|0	0|1	0|0	0|0	.|.	0|1	1|1	0|1	.|.	0|0	0|0	0|1	0|0	.|.	0|0	0|0	0|0	0|1	0|0	0|1	0|0	0|0	0|0	0|0	0|0	0|0	0|0	0|0	0|0	0|0	0|0	0|0	1|1	0|0	0|0	0|0
3	79294747	3_79294747	G	A	.	PASS	.	GT	0|0	0|1	0|0	0|0	0|1	0|1	0|0	0|0	0|0	1|1	0|0	0|0	0|0	.|.	0|0	0|0	0|0	0|0	.|.	0|0	0|1	0|0	0|0	0|0	0|0	0|0	0|0	0|0	0|1	1|1	1|1	0|0	0|0	0|0	0|1	0|0	0|0	0|0	0|0	0|1	0|1
3	79294823	3_79294823	C	T	.	PASS	.	GT	0|0	0|0	0|0	0|0	0|0	0|0	0|0	0|0	0|0	0|0	0|0	0|0	0|0	0|0	0|0	0|0	0|0	0|0	0|0	0|0	0|0	0|0	0|1	0|0	0|0	0|0	0|0	0|0	0|0	0|0	0|0	0|0	0|0	0|0	0|0	0|0	0|0	0|0	0|0	0|0	0|0
3	79294863	3_79294863	G	T	.	PASS	.	GT	0|0	0|1	0|0	0|0	0|1	0|0	0|0	0|0	0|0	0|1	0|0	0|0	0|0	0|0	0|0	0|0	0|0	0|0	0|0	0|0	0|1	0|0	0|0	0|0	0|0	0|0	0|0	0|0	0|1	1|1	1|1	0|0	0|0	0|0	0|1	0|0	0|0	0|0	0|0	0|1	0|1
3	79294935	3_79294935	G	A	.	PASS	.	GT	1|1	.|.	.|.	1|1	1|1	1|1	1|1	1|1	1|1	1|1	1|1	1|1	1|1	1|1	1|1	1|1	1|1	1|1	1|1	1|1	1|1	1|1	1|1	1|1	1|1	1|1	1|1	1|1	1|1	1|1	1|1	1|1	1|1	1|1	1|1	1|1	1|1	1|1	1|1	1|1	1|1
3	79294998	3_79294998	G	A	.	PASS	.	GT	.|.	.|.	.|.	.|.	.|.	.|.	.|.	.|.	.|.	.|.	.|.	.|.	.|.	.|.	.|.	.|.	.|.	.|.	.|.	.|.	.|.	.|.	.|.	.|.	.|.	.|.	.|.	.|.	.|.	.|.	.|.	.|.	.|.	.|.	.|.	.|.	.|.	.|.	.|.	.|.	.|.
3	79295068	3_79295068	C	T	.	PASS	.	GT	1|1	1|1	1|1	1|1	1|1	1|1	1|1	1|1	1|1	1|1	1|1	1|1	1|1	1|1	1|1	1|1	1|1	1|1	1|1	.|.	1|1	1|1	1|1	1|1	1|1	1|1	1|1	1|1	1|1	1|1	1|1	1|1	1|1	1|1	1|1	1|1	1|1	1|1	1|1	1|1	1|1
3	79295073	3_79295073	G	A	.	PASS	.	GT	1|1	0|1	1|1	0|0	1|1	0|1	0|0	0|0	0|0	0|1	0|0	0|0	0|1	0|0	1|1	0|0	0|1	0|1	1|1	.|.	1|1	1|1	1|1	0|1	1|1	1|1	0|0	0|1	1|1	1|1	1|1	1|1	0|1	1|1	1|1	0|0	0|1	0|0	0|1	0|1	0|1
3	79295114	3_79295114	C	T	.	PASS	.	GT	.|.	.|.	.|.	.|.	.|.	.|.	.|.	.|.	.|.	.|.	.|.	.|.	.|.	.|.	.|.	.|.	.|.	.|.	.|.	.|.	.|.	.|.	.|.	.|.	.|.	.|.	.|.	.|.	.|.	.|.	.|.	.|.	.|.	.|.	.|.	.|.	.|.	.|.	.|.	.|.	.|.
3	79295124	3_79295124	C	T	.	PASS	.	GT	.|.	.|.	.|.	.|.	.|.	.|.	.|.	.|.	.|.	.|.	.|.	.|.	.|.	.|.	.|.	.|.	.|.	.|.	.|.	.|.	.|.	.|.	.|.	.|.	.|.	.|.	.|.	.|.	.|.	.|.	.|.	.|.	.|.	.|.	.|.	.|.	.|.	.|.	.|.	.|.	.|.
3	79295173	3_79295173	G	A	.	PASS	.	GT	0|0	0|0	0|0	0|0	0|0	0|0	0|0	0|0	0|0	0|0	0|0	0|0	0|0	0|0	0|0	0|0	0|0	0|0	0|0	0|0	0|0	0|0	0|0	0|0	0|0	0|0	0|0	0|0	0|0	0|0	0|0	0|0	0|0	0|0	0|0	0|0	0|0	0|0	0|0	0|0	0|0
3	79295326	3_79295326	G	A	.	PASS	.	GT	0|0	0|0	0|0	0|0	0|0	0|1	0|0	1|1	1|1	0|0	0|0	0|0	0|0	0|0	0|0	0|0	0|0	0|0	0|0	0|0	0|0	0|0	0|0	0|0	0|0	0|0	0|0	0|0	0|0	0|0	0|0	0|0	0|0	0|0	0|0	0|0	0|0	0|0	0|0	0|0	0|0
3	79295387	3_79295387	A	G	.	PASS	.	GT	0|0	0|1	0|1	1|1	0|1	0|1	0|1	1|1	1|1	0|0	0|0	0|0	0|0	0|1	0|0	0|1	0|0	0|0	0|0	0|0	0|0	0|0	0|0	0|1	0|0	0|0	0|1	0|1	0|0	0|0	0|0	0|1	0|1	0|0	0|0	0|1	0|1	0|0	0|1	0|0	0|1
3	79295400	3_79295400	T	G	.	PASS	.	GT	.|.	.|.	.|.	.|.	.|.	.|.	.|.	.|.	.|.	.|.	.|.	.|.	.|.	.|.	.|.	.|.	.|.	.|.	.|.	.|.	.|.	.|.	.|.	.|.	.|.	.|.	.|.	.|.	.|.	.|.	.|.	.|.	.|.	.|.	.|.	.|.	.|.	.|.	.|.	.|.	.|.
3	79295404	3_79295404	C	T	.	PASS	.	GT	.|.	.|.	.|.	.|.	.|.	.|.	.|.	.|.	.|.	.|.	.|.	.|.	.|.	.|.	.|.	.|.	.|.	.|.	.|.	.|.	.|.	.|.	.|.	.|.	.|.	.|.	.|.	.|.	.|.	.|.	.|.	.|.	.|.	.|.	.|.	.|.	.|.	.|.	.|.	.|.	.|.
3	79295405	3_79295405	A	G	.	PASS	.	GT	.|.	.|.	.|.	.|.	.|.	.|.	.|.	.|.	.|.	.|.	.|.	.|.	.|.	.|.	.|.	.|.	.|.	.|.	.|.	.|.	.|.	.|.	.|.	.|.	.|.	.|.	.|.	.|.	.|.	.|.	.|.	.|.	.|.	.|.	.|.	.|.	.|.	.|.	.|.	.|.	.|.
3	79295429	3_79295429	C	T	.	PASS	.	GT	.|.	.|.	.|.	.|.	.|.	.|.	.|.	.|.	.|.	.|.	.|.	.|.	.|.	.|.	.|.	.|.	.|.	.|.	.|.	.|.	.|.	.|.	.|.	.|.	.|.	.|.	.|.	.|.	.|.	.|.	.|.	.|.	.|.	.|.	.|.	.|.	.|.	.|.	.|.	.|.	.|.
3	79295435	3_79295435	C	T	.	PASS	.	GT	.|.	.|.	.|.	.|.	.|.	.|.	.|.	.|.	.|.	.|.	.|.	.|.	.|.	.|.	.|.	.|.	.|.	.|.	.|.	.|.	.|.	.|.	.|.	.|.	.|.	.|.	.|.	.|.	.|.	.|.	.|.	.|.	.|.	.|.	.|.	.|.	.|.	.|.	.|.	.|.	.|.
3	79295437	3_79295437	C	G	.	PASS	.	GT	.|.	.|.	.|.	.|.	.|.	.|.	.|.	.|.	.|.	.|.	.|.	.|.	.|.	.|.	.|.	.|.	.|.	.|.	.|.	.|.	.|.	.|.	.|.	.|.	.|.	.|.	.|.	.|.	.|.	.|.	.|.	.|.	.|.	.|.	.|.	.|.	.|.	.|.	.|.	.|.	.|.
3	79295491	3_79295491	A	C	.	PASS	.	GT	1|1	0|1	0|1	0|0	0|1	0|1	0|0	0|0	0|0	0|1	.|.	0|0	0|1	0|0	1|1	0|1	0|1	0|0	1|1	1|1	1|1	1|1	1|1	0|1	0|1	1|1	0|1	0|1	1|1	1|1	1|1	0|1	0|1	1|1	1|1	0|1	0|1	0|0	0|1	1|1	0|1
3	79295528	3_79295528	T	C	.	PASS	.	GT	0|0	0|0	0|0	0|0	0|0	0|0	0|0	0|0	0|0	0|0	.|.	0|0	0|0	0|0	0|0	0|0	0|0	0|0	0|0	0|0	0|0	0|0	0|0	0|0	0|0	0|0	0|1	0|0	0|0	0|0	0|0	0|0	0|0	0|0	0|0	0|1	0|0	0|0	0|0	0|1	0|0
3	79295578	3_79295578	A	G	.	PASS	.	GT	1|1	0|1	1|1	0|0	0|1	0|1	.|.	0|0	0|0	0|1	.|.	0|0	0|1	0|0	1|1	0|1	0|1	.|.	1|1	1|1	1|1	1|1	1|1	0|1	1|1	1|1	0|1	0|1	1|1	1|1	1|1	0|1	0|1	1|1	1|1	0|1	0|1	0|0	0|1	1|1	0|1
3	79295579	3_79295579	G	A	.	PASS	.	GT	1|1	0|1	1|1	0|0	0|1	0|1	.|.	0|0	0|0	0|1	.|.	0|0	0|1	0|0	1|1	0|1	0|1	.|.	1|1	1|1	1|1	1|1	1|1	0|1	1|1	1|1	0|1	0|1	1|1	1|1	1|1	0|1	0|1	1|1	1|1	0|1	0|1	0|0	0|1	1|1	0|1
3	79295695	3_79295695	G	A	.	PASS	.	GT	0|0	0|1	0|1	1|1	0|1	0|0	1|1	0|1	0|0	0|1	0|0	0|0	0|0	0|1	0|0	0|1	0|0	0|0	0|0	0|0	0|0	0|0	0|0	0|1	0|0	0|0	0|1	0|1	0|0	0|0	0|0	0|1	0|1	0|0	0|0	0|1	0|1	0|0	0|1	0|0	0|1
3	79295727	3_79295727	G	T	.	PASS	.	GT	0|0	0|0	0|0	0|0	0|0	0|0	0|0	0|0	0|0	0|0	0|0	0|0	0|0	0|0	0|0	0|0	0|0	0|0	0|0	0|0	0|0	0|0	0|0	0|0	0|0	0|0	0|0	0|0	0|0	0|0	0|0	0|0	0|0	0|0	0|0	0|0	0|0	0|0	0|0	0|0	0|0
3	79295833	3_79295833	A	T	.	PASS	.	GT	0|0	0|0	0|0	0|0	0|0	0|0	.|.	0|0	0|0	.|.	0|0	0|0	0|0	0|0	0|0	0|0	0|0	0|0	0|0	0|0	0|0	0|0	0|0	0|0	0|0	0|0	0|0	0|0	0|0	0|0	0|0	0|0	0|0	0|0	0|0	0|0	0|0	0|0	0|0	0|0	0|0
3	79295855	3_79295855	T	C	.	PASS	.	GT	0|1	0|0	0|0	0|0	0|0	0|0	0|0	0|0	0|0	.|.	0|0	0|0	0|0	0|0	0|0	0|0	0|0	0|0	0|0	0|0	0|0	0|0	0|0	0|1	0|0	0|1	0|0	0|1	0|0	0|0	0|0	0|1	0|0	0|0	0|0	0|0	0|0	0|0	0|0	0|0	0|0
3	79295886	3_79295886	T	C	.	PASS	.	GT	1|1	1|1	1|1	1|1	1|1	0|1	1|1	1|1	0|0	1|1	1|1	1|1	1|1	1|1	1|1	1|1	1|1	1|1	1|1	1|1	1|1	1|1	1|1	1|1	1|1	1|1	1|1	1|1	1|1	1|1	1|1	1|1	1|1	1|1	1|1	1|1	1|1	1|1	1|1	1|1	1|1
3	79295942	3_79295942	G	A	.	PASS	.	GT	0|0	0|0	0|0	0|0	0|0	0|0	0|0	0|0	0|0	.|.	0|0	0|0	0|0	0|0	0|0	0|0	0|0	0|0	0|0	0|0	0|0	0|0	0|1	0|0	0|0	0|0	0|0	0|0	0|0	0|0	0|0	0|0	0|0	0|0	0|0	0|0	0|0	0|0	0|0	0|0	0|0
3	79295992	3_79295992	T	G	.	PASS	.	GT	0|0	0|1	0|0	0|0	1|1	0|1	0|0	0|0	0|0	1|1	0|0	0|0	0|0	0|0	0|0	0|0	0|0	0|0	0|0	0|0	0|1	0|0	0|0	0|1	0|1	0|0	0|1	0|0	0|1	1|1	1|1	0|0	0|0	0|0	0|1	0|1	0|0	0|0	0|0	1|1	0|1
3	79296041	3_79296041	C	G	.	PASS	.	GT	0|0	0|0	0|0	0|0	0|0	0|0	0|0	0|0	0|0	.|.	0|0	0|0	0|0	0|0	0|0	0|0	0|0	0|0	0|0	0|0	0|0	0|0	0|0	0|0	0|0	0|0	0|1	0|1	0|0	0|0	0|0	0|1	0|0	0|0	0|0	0|0	0|1	0|0	0|0	0|0	0|0
3	79296113	3_79296113	A	T	.	PASS	.	GT	0|0	0|1	1|1	1|1	0|0	0|0	0|1	0|1	0|0	.|.	0|0	0|0	0|0	0|0	0|0	0|0	0|0	0|0	0|0	0|0	0|0	0|0	0|0	0|0	0|0	0|0	0|0	0|0	0|0	0|0	0|0	0|0	0|0	0|0	0|0	0|1	0|0	0|0	0|0	0|0	0|1
3	79296120	3_79296120	G	C	.	PASS	.	GT	0|0	0|0	0|0	0|0	0|0	0|0	0|0	0|0	0|0	.|.	0|0	0|0	0|0	0|0	0|0	0|0	0|0	0|0	0|0	0|0	0|0	0|0	0|0	0|0	0|0	0|0	0|1	0|0	0|0	0|0	0|0	0|0	0|0	0|0	0|0	0|1	0|0	0|0	0|0	0|1	0|0
3	79296179	3_79296179	G	A	.	PASS	.	GT	0|0	0|0	0|0	0|0	0|0	0|0	0|0	0|0	0|0	.|.	0|0	0|0	0|0	0|0	0|0	0|0	0|0	0|0	0|0	0|0	0|0	0|0	0|0	0|1	0|0	0|0	0|0	0|0	0|0	0|0	0|0	0|0	0|0	0|0	0|0	0|0	0|0	0|0	0|0	0|0	0|0
3	79296186	3_79296186	G	T	.	PASS	.	GT	0|0	0|1	0|0	0|0	1|1	1|1	0|0	0|1	1|1	.|.	0|0	0|0	0|0	0|0	0|0	0|0	0|0	0|0	0|0	0|0	0|1	0|0	0|0	0|1	0|0	0|0	0|0	0|0	0|1	1|1	1|1	0|0	0|0	0|0	0|1	0|0	0|0	0|0	0|0	0|1	0|1
3	79296336	3_79296336	C	T	.	PASS	.	GT	0|0	.|.	0|0	0|0	0|0	0|0	0|0	0|0	.|.	.|.	0|0	0|0	0|0	0|0	0|0	0|0	0|0	0|0	0|0	0|0	0|0	0|0	0|0	0|0	0|0	0|0	0|0	0|0	0|0	0|0	0|0	0|0	0|1	0|0	0|0	0|0	0|0	0|0	0|0	0|0	0|0
3	79296341	3_79296341	T	C	.	PASS	.	GT	0|0	.|.	0|0	0|0	0|0	0|0	0|0	0|0	.|.	.|.	0|0	0|0	0|0	0|0	0|0	0|0	0|0	0|0	0|0	0|0	0|0	0|0	0|0	0|0	0|0	0|0	0|0	0|0	0|0	0|0	0|0	0|0	0|0	0|0	0|0	0|0	0|0	0|0	0|0	0|0	0|0
3	79296354	3_79296354	A	G	.	PASS	.	GT	0|0	.|.	0|0	0|0	0|0	0|0	0|0	0|0	.|.	.|.	0|0	0|0	0|0	0|0	0|0	0|0	0|0	0|0	0|0	0|0	0|0	0|0	0|1	0|0	0|0	0|0	0|0	0|0	0|0	0|0	0|0	0|0	0|0	0|0	0|0	0|0	0|0	0|0	0|0	0|0	0|0
3	79296515	3_79296515	G	A	.	PASS	.	GT	0|0	0|0	0|0	0|0	0|0	0|0	.|.	0|0	0|0	0|0	0|0	0|0	0|0	0|0	0|0	0|0	0|0	.|.	0|0	0|0	0|0	0|0	0|0	0|0	0|0	0|0	0|0	0|0	0|0	0|0	0|0	0|0	0|0	0|0	0|0	0|0	0|0	0|0	0|0	0|0	0|0
3	79296548	3_79296548	A	G	.	PASS	.	GT	0|0	0|0	0|0	0|0	0|0	0|0	.|.	0|0	0|0	0|0	0|0	0|0	0|0	0|0	0|0	0|0	0|0	0|0	0|0	0|0	0|0	0|0	0|0	0|0	0|1	0|0	0|0	0|0	0|0	0|0	0|0	0|0	0|0	0|0	0|0	0|0	0|0	0|0	0|0	0|0	0|0
3	79296573	3_79296573	G	T	.	PASS	.	GT	0|0	0|0	0|0	0|0	0|0	0|0	0|0	0|0	0|0	0|0	0|0	0|0	0|0	0|0	0|0	0|0	0|0	0|0	0|0	0|0	0|0	0|1	0|0	0|0	0|0	0|0	0|0	0|0	0|0	0|0	0|0	0|0	0|0	0|0	0|0	0|0	0|0	0|0	0|0	0|0	0|0
3	79296635	3_79296635	A	G	.	PASS	.	GT	0|0	0|0	0|0	0|0	0|0	0|0	0|0	0|0	0|0	0|0	0|1	0|0	0|1	0|0	1|1	0|1	0|0	1|1	1|1	1|1	0|1	0|0	0|1	0|0	0|0	0|1	0|0	0|0	0|1	0|0	0|0	0|0	0|1	1|1	0|1	0|0	0|0	0|0	0|1	0|0	0|0
3	79296647	3_79296647	G	T	.	PASS	.	GT	0|0	0|0	0|0	0|0	0|0	0|0	0|0	0|0	0|0	0|0	0|0	0|0	0|0	0|0	0|0	0|0	.|.	0|0	0|0	0|0	0|0	0|0	0|0	0|0	0|0	0|0	0|0	0|0	0|0	0|0	0|0	0|0	0|0	0|0	0|0	0|0	0|0	0|0	0|0	0|0	0|0
3	79296700	3_79296700	G	C	.	PASS	.	GT	0|0	0|0	0|0	0|0	0|0	0|1	0|0	0|0	1|1	0|0	0|0	0|0	0|0	0|0	0|0	0|0	0|0	0|0	0|0	0|0	0|0	0|0	0|0	0|0	0|0	0|0	0|0	0|0	0|0	0|0	0|0	0|0	0|0	0|0	0|0	0|0	0|0	0|0	0|0	0|0	0|0
3	79296720	3_79296720	A	G	.	PASS	.	GT	0|0	0|0	0|0	0|0	0|0	0|0	.|.	0|0	0|0	0|0	0|0	0|0	0|0	0|0	0|0	0|0	0|0	0|0	0|0	0|0	0|0	0|0	0|0	0|0	0|0	0|0	0|0	0|0	0|0	0|0	0|0	0|0	0|0	0|0	0|0	0|0	0|0	0|0	0|0	0|0	0|0
3	79296884	3_79296884	G	A	.	PASS	.	GT	0|0	0|0	0|0	0|0	0|0	0|0	0|0	0|0	0|0	0|0	0|0	0|0	0|0	0|1	0|0	0|1	0|0	0|0	0|0	1|1	0|0	0|0	0|1	0|0	0|0	0|0	0|0	0|0	0|0	0|0	0|0	0|0	0|0	0|0	0|0	0|0	0|0	0|0	0|1	0|0	0|0
3	79297025	3_79297025	A	T	.	PASS	.	GT	0|1	0|0	0|0	0|0	0|0	1|1	0|0	0|1	1|1	0|0	0|1	0|0	0|1	0|0	1|1	1|1	0|1	.|.	1|1	1|1	0|1	0|0	0|0	0|0	0|1	0|1	0|0	0|1	0|1	0|0	0|0	0|0	0|1	1|1	0|1	0|0	0|0	0|0	0|1	0|0	0|0
3	79297041	3_79297041	G	A	.	PASS	.	GT	0|0	0|1	0|0	0|0	0|1	0|1	0|0	0|0	0|0	1|1	0|0	0|0	0|0	0|0	0|0	0|0	0|0	0|0	0|0	0|0	0|1	0|0	0|0	0|1	0|0	0|0	0|0	0|0	0|1	1|1	1|1	0|0	0|0	0|0	0|1	0|0	0|0	0|0	0|0	0|1	0|1
3	79297075	3_79297075	G	A	.	PASS	.	GT	0|1	0|0	0|0	0|0	0|0	0|1	0|0	1|1	1|1	0|0	0|1	0|0	0|0	0|0	1|1	.|.	0|1	0|0	1|1	0|1	0|1	0|0	0|0	0|0	0|0	0|1	0|0	0|1	0|1	0|0	0|0	0|0	0|1	.|.	0|1	0|0	0|0	0|0	0|1	0|0	0|0
3	79297104	3_79297104	A	G	.	PASS	.	GT	1|1	1|1	1|1	1|1	1|1	1|1	1|1	1|1	1|1	1|1	1|1	1|1	1|1	1|1	1|1	.|.	1|1	1|1	1|1	1|1	1|1	1|1	1|1	1|1	1|1	1|1	1|1	1|1	1|1	1|1	1|1	1|1	1|1	1|1	1|1	1|1	1|1	1|1	1|1	1|1	1|1
3	79297176	3_79297176	T	C	.	PASS	.	GT	.|.	.|.	.|.	.|.	.|.	.|.	.|.	.|.	.|.	.|.	.|.	.|.	.|.	.|.	.|.	.|.	.|.	.|.	.|.	.|.	.|.	.|.	.|.	.|.	.|.	.|.	.|.	.|.	.|.	.|.	.|.	.|.	.|.	.|.	.|.	.|.	.|.	.|.	.|.	.|.	.|.
3	79297184	3_79297184	T	G	.	PASS	.	GT	.|.	.|.	.|.	.|.	.|.	.|.	.|.	.|.	.|.	.|.	.|.	.|.	.|.	.|.	.|.	.|.	.|.	.|.	.|.	.|.	.|.	.|.	.|.	.|.	.|.	.|.	.|.	.|.	.|.	.|.	.|.	.|.	.|.	.|.	.|.	.|.	.|.	.|.	.|.	.|.	.|.
3	79297219	3_79297219	T	C	.	PASS	.	GT	.|.	.|.	.|.	.|.	.|.	.|.	.|.	.|.	.|.	.|.	.|.	.|.	.|.	.|.	.|.	.|.	.|.	.|.	.|.	.|.	.|.	.|.	.|.	.|.	.|.	.|.	.|.	.|.	.|.	.|.	.|.	.|.	.|.	.|.	.|.	.|.	.|.	.|.	.|.	.|.	.|.
3	79297223	3_79297223	G	A	.	PASS	.	GT	.|.	.|.	.|.	.|.	.|.	.|.	.|.	.|.	.|.	.|.	.|.	.|.	.|.	.|.	.|.	.|.	.|.	.|.	.|.	.|.	.|.	.|.	.|.	.|.	.|.	.|.	.|.	.|.	.|.	.|.	.|.	.|.	.|.	.|.	.|.	.|.	.|.	.|.	.|.	.|.	.|.
3	79297263	3_79297263	G	T	.	PASS	.	GT	1|1	0|1	.|.	0|0	0|1	1|1	0|1	0|1	1|1	0|1	1|1	1|1	1|1	1|1	1|1	1|1	1|1	1|1	1|1	1|1	1|1	1|1	1|1	1|1	1|1	0|1	1|1	1|1	1|1	1|1	1|1	0|1	1|1	1|1	1|1	0|1	1|1	1|1	1|1	1|1	0|1
3	79297291	3_79297291	A	G	.	PASS	.	GT	0|0	0|0	0|0	0|0	0|0	0|0	0|0	0|0	0|0	0|0	0|0	0|0	1|1	0|0	1|1	0|1	0|0	0|1	1|1	0|1	0|1	0|0	0|0	0|0	0|0	0|1	0|0	0|0	0|1	0|0	0|0	0|0	0|1	1|1	0|1	0|0	0|0	0|0	0|1	0|0	0|0
3	79297303	3_79297303	A	G	.	PASS	.	GT	0|1	0|1	1|1	0|0	0|1	0|0	0|0	0|0	0|0	0|1	0|0	0|0	1|1	0|1	1|1	1|1	0|1	0|1	1|1	1|1	1|1	0|1	0|1	0|1	0|1	0|1	0|0	0|0	1|1	1|1	1|1	0|0	0|1	1|1	1|1	0|1	0|1	0|0	1|1	1|1	0|0
3	79297314	3_79297314	C	T	.	PASS	.	GT	0|0	0|0	0|0	0|0	0|0	0|0	0|0	0|0	0|0	0|0	0|0	0|0	0|0	0|0	0|0	0|0	0|0	0|0	0|0	0|0	0|0	0|0	0|0	0|0	0|0	0|0	0|0	0|0	0|0	0|0	0|0	0|0	0|0	0|0	0|0	0|0	0|0	0|0	0|0	0|0	0|0
3	79297325	3_79297325	G	A	.	PASS	.	GT	0|0	0|1	0|0	0|0	0|1	0|0	0|0	0|0	0|0	0|1	0|0	0|0	.|.	0|0	0|0	0|0	0|0	0|0	0|0	0|0	0|1	0|0	0|0	0|1	0|1	0|0	0|0	0|0	0|1	1|1	1|1	0|0	0|0	0|0	0|1	0|1	0|0	0|0	0|0	1|1	0|0
3	79297353	3_79297353	A	G	.	PASS	.	GT	0|0	0|0	0|0	0|0	0|0	0|0	0|0	0|0	0|0	0|0	0|0	0|0	.|.	0|1	0|0	1|1	0|0	0|0	0|0	0|1	0|0	0|0	0|1	0|0	0|0	0|0	0|0	0|0	0|0	0|0	0|0	0|0	0|0	0|0	0|0	0|0	0|0	0|0	0|1	0|0	0|0
3	79297482	3_79297482	G	A	.	PASS	.	GT	0|0	0|0	0|0	0|0	0|0	0|0	0|0	0|0	0|0	0|0	0|0	0|0	0|0	0|1	0|0	1|1	0|0	0|0	0|0	0|1	0|0	0|0	0|0	0|0	0|0	0|0	0|0	0|0	0|0	0|0	0|0	0|0	0|0	0|0	0|0	0|0	0|0	0|0	0|1	0|0	0|0
3	79297515	3_79297515	T	C	.	PASS	.	GT	0|0	0|0	0|1	0|0	0|0	0|0	0|0	0|0	0|0	0|0	0|0	0|0	0|0	0|0	0|0	0|0	0|0	0|0	0|0	0|0	0|0	0|1	0|0	0|0	0|0	0|0	0|1	0|0	0|0	0|0	0|0	0|0	0|0	0|0	0|0	0|0	0|1	0|0	0|0	0|0	0|0
3	79297648	3_79297648	T	A	.	PASS	.	GT	0|0	0|0	0|0	0|0	0|0	0|0	0|0	0|0	0|0	0|0	0|0	0|0	0|0	0|0	0|0	0|0	0|0	0|0	0|0	0|0	0|0	0|0	0|0	0|0	0|0	0|0	0|1	0|1	0|0	0|0	0|0	0|1	0|0	0|0	0|0	0|0	0|1	0|0	0|0	0|0	0|1
3	79297669	3_79297669	C	T	.	PASS	.	GT	0|1	0|0	0|0	0|0	0|0	0|0	0|0	0|0	0|0	0|0	0|0	0|0	0|0	0|0	0|0	0|0	0|0	0|0	0|0	0|0	0|0	0|0	0|0	0|0	0|0	0|0	0|0	0|1	0|0	0|0	0|0	0|0	0|0	0|0	0|0	0|0	0|0	0|0	0|0	0|0	0|0
3	79297733	3_79297733	T	C	.	PASS	.	GT	0|0	0|0	0|0	0|0	0|0	0|0	0|0	0|0	0|0	0|0	0|0	0|0	0|0	0|0	0|0	0|0	.|.	0|0	0|0	0|0	0|0	0|0	0|0	0|0	0|0	0|0	0|1	0|1	0|0	0|0	0|0	0|1	0|0	0|0	0|0	0|0	0|1	0|0	0|0	0|0	0|1
3	79297785	3_79297785	A	G	.	PASS	.	GT	.|.	.|.	.|.	.|.	.|.	.|.	.|.	.|.	.|.	.|.	.|.	.|.	.|.	.|.	.|.	.|.	.|.	.|.	.|.	.|.	.|.	.|.	.|.	.|.	.|.	.|.	.|.	.|.	.|.	.|.	.|.	.|.	.|.	.|.	.|.	.|.	.|.	.|.	.|.	.|.	.|.
3	79297787	3_79297787	T	A	.	PASS	.	GT	.|.	.|.	.|.	.|.	.|.	.|.	.|.	.|.	.|.	.|.	.|.	.|.	.|.	.|.	.|.	.|.	.|.	.|.	.|.	.|.	.|.	.|.	.|.	.|.	.|.	.|.	.|.	.|.	.|.	.|.	.|.	.|.	.|.	.|.	.|.	.|.	.|.	.|.	.|.	.|.	.|.
3	79297790	3_79297790	A	T	.	PASS	.	GT	.|.	.|.	.|.	.|.	.|.	.|.	.|.	.|.	.|.	.|.	.|.	.|.	.|.	.|.	.|.	.|.	.|.	.|.	.|.	.|.	.|.	.|.	.|.	.|.	.|.	.|.	.|.	.|.	.|.	.|.	.|.	.|.	.|.	.|.	.|.	.|.	.|.	.|.	.|.	.|.	.|.
3	79297848	3_79297848	A	G	.	PASS	.	GT	0|1	0|1	0|0	0|0	0|0	0|1	0|0	0|0	0|0	1|1	0|1	0|0	0|1	0|0	.|.	0|1	0|0	.|.	1|1	0|1	1|1	0|1	0|1	0|1	0|1	0|1	0|0	0|1	1|1	1|1	1|1	0|0	0|1	1|1	1|1	0|1	0|0	0|0	0|1	1|1	0|0
3	79297851	3_79297851	C	T	.	PASS	.	GT	0|1	0|1	0|0	0|0	0|0	0|1	0|0	0|0	0|0	1|1	0|1	0|0	0|1	0|0	.|.	0|1	0|0	.|.	1|1	0|1	1|1	0|1	0|1	0|1	0|1	0|1	0|0	0|1	1|1	1|1	1|1	0|0	0|1	1|1	1|1	0|1	0|0	0|0	0|1	1|1	0|0
3	79297865	3_79297865	G	A	.	PASS	.	GT	0|0	0|0	0|0	0|0	0|0	0|0	0|1	0|0	0|0	0|0	0|0	0|0	0|0	0|0	0|0	0|0	0|0	0|0	0|0	0|0	0|0	0|0	0|0	0|0	0|0	0|0	0|1	0|0	0|0	0|0	0|0	0|0	0|0	0|0	0|0	0|0	0|0	0|0	0|0	0|0	0|0
3	79297873	3_79297873	C	T	.	PASS	.	GT	0|0	0|0	0|0	0|0	0|0	0|0	0|0	0|0	0|0	0|0	0|0	0|0	0|0	0|0	0|0	0|0	0|0	0|0	0|0	0|0	0|0	0|0	0|0	0|0	0|0	0|0	0|1	0|1	0|0	0|0	0|0	0|1	0|0	0|0	0|0	0|0	0|1	0|0	0|0	0|0	0|1
3	79297887	3_79297887	C	T	.	PASS	.	GT	0|0	0|0	0|0	0|0	0|0	0|0	0|1	0|0	0|0	0|0	0|0	0|0	0|0	0|0	0|0	0|0	0|0	0|0	0|0	0|0	0|0	0|0	0|0	0|0	0|0	0|0	0|1	0|0	0|0	0|0	0|0	0|0	0|0	0|0	0|0	0|0	0|0	0|0	0|0	0|0	0|0
3	79297902	3_79297902	G	C	.	PASS	.	GT	0|0	0|0	0|0	0|0	0|0	0|0	0|0	0|0	0|0	0|0	0|0	0|0	0|0	0|0	0|0	0|0	0|0	0|0	0|0	0|0	0|0	0|0	0|0	0|0	0|0	0|0	0|1	0|0	0|0	0|0	0|0	0|0	0|0	0|0	0|0	0|0	0|0	0|0	0|0	0|0	0|0
3	79297935	3_79297935	C	T	.	PASS	.	GT	0|0	0|0	0|0	0|0	0|0	0|0	0|0	0|0	0|0	0|0	0|0	0|0	0|0	0|0	0|0	0|0	0|0	0|0	0|0	0|0	0|0	0|0	0|0	0|0	0|0	0|0	1|1	0|1	0|0	0|0	0|0	0|1	0|0	0|0	0|0	0|0	0|1	0|0	0|0	0|0	0|1
3	79298010	3_79298010	A	G	.	PASS	.	GT	0|0	0|0	0|1	0|0	0|0	0|0	0|0	0|0	0|0	.|.	.|.	0|0	0|0	0|0	0|0	0|0	0|0	0|0	0|0	0|0	0|0	0|1	0|0	0|0	0|0	0|0	0|0	0|0	0|0	0|0	0|0	0|0	0|0	0|0	0|0	0|0	0|1	0|0	0|0	0|0	0|0
3	79298026	3_79298026	A	G	.	PASS	.	GT	.|.	1|1	0|1	1|1	1|1	1|1	1|1	1|1	1|1	.|.	1|1	.|.	1|1	1|1	1|1	1|1	1|1	.|.	1|1	1|1	1|1	0|1	1|1	1|1	1|1	1|1	1|1	1|1	1|1	1|1	1|1	1|1	1|1	1|1	1|1	1|1	0|1	1|1	1|1	1|1	1|1
3	79298083	3_79298083	A	G	.	PASS	.	GT	.|.	.|.	.|.	.|.	.|.	.|.	.|.	.|.	.|.	.|.	.|.	.|.	.|.	.|.	.|.	.|.	.|.	.|.	.|.	.|.	.|.	.|.	.|.	.|.	.|.	.|.	.|.	.|.	.|.	.|.	.|.	.|.	.|.	.|.	.|.	.|.	.|.	.|.	.|.	.|.	.|.
3	79298089	3_79298089	C	T	.	PASS	.	GT	.|.	.|.	.|.	.|.	.|.	.|.	.|.	.|.	.|.	.|.	.|.	.|.	.|.	.|.	.|.	.|.	.|.	.|.	.|.	.|.	.|.	.|.	.|.	.|.	.|.	.|.	.|.	.|.	.|.	.|.	.|.	.|.	.|.	.|.	.|.	.|.	.|.	.|.	.|.	.|.	.|.
3	79298108	3_79298108	C	T	.	PASS	.	GT	.|.	0|1	0|0	0|0	0|1	1|1	0|0	.|.	1|1	0|1	0|0	0|0	0|0	0|0	0|0	0|0	0|0	0|0	0|0	0|0	0|1	0|1	0|0	0|1	0|0	0|0	0|0	0|1	0|1	1|1	1|1	0|0	0|0	0|0	0|1	0|1	0|0	0|0	0|0	1|1	0|0
3	79298122	3_79298122	G	A	.	PASS	.	GT	.|.	.|.	.|.	.|.	.|.	.|.	.|.	.|.	.|.	.|.	.|.	.|.	.|.	.|.	.|.	.|.	.|.	.|.	.|.	.|.	.|.	.|.	.|.	.|.	.|.	.|.	.|.	.|.	.|.	.|.	.|.	.|.	.|.	.|.	.|.	.|.	.|.	.|.	.|.	.|.	.|.
3	79298127	3_79298127	T	C	.	PASS	.	GT	.|.	.|.	.|.	.|.	.|.	.|.	.|.	.|.	.|.	.|.	.|.	.|.	.|.	.|.	.|.	.|.	.|.	.|.	.|.	.|.	.|.	.|.	.|.	.|.	.|.	.|.	.|.	.|.	.|.	.|.	.|.	.|.	.|.	.|.	.|.	.|.	.|.	.|.	.|.	.|.	.|.
3	79298196	3_79298196	T	C	.	PASS	.	GT	0|0	0|0	0|0	0|0	0|0	0|0	0|0	0|0	0|0	0|0	0|0	0|0	0|0	.|.	0|0	0|0	0|0	0|0	0|0	0|0	0|0	0|0	0|0	0|0	0|0	0|0	0|0	0|0	0|0	0|0	0|0	0|0	0|0	0|0	0|0	0|0	0|0	0|0	0|0	0|0	0|0
3	79298332	3_79298332	T	C	.	PASS	.	GT	0|0	0|0	0|0	0|0	0|0	0|0	0|0	0|0	0|0	0|0	1|1	1|1	.|.	0|0	1|1	0|0	1|1	1|1	1|1	0|1	0|1	0|0	0|0	0|0	0|1	0|1	0|0	0|0	0|1	0|0	0|0	0|0	0|1	1|1	0|1	0|0	0|0	1|1	0|1	0|0	0|0
3	79298354	3_79298354	G	A	.	PASS	.	GT	0|0	0|0	0|0	0|0	0|0	0|0	0|1	0|0	0|0	0|0	0|0	0|0	.|.	0|0	0|0	0|0	0|0	0|0	0|0	0|0	0|0	0|0	0|0	0|0	0|0	0|0	0|0	0|0	0|0	0|0	0|0	0|0	0|0	0|0	0|0	0|0	0|0	0|0	0|0	0|0	0|0
3	79298358	3_79298358	A	G	.	PASS	.	GT	0|0	0|0	0|0	0|0	0|0	0|0	0|1	0|0	0|0	0|0	0|0	0|0	.|.	0|0	0|0	0|0	0|0	0|0	0|0	0|0	0|0	0|0	0|0	0|0	0|0	0|0	0|0	0|0	0|0	0|0	0|0	0|0	0|0	0|0	0|0	0|0	0|0	0|0	0|0	0|0	0|0
3	79298377	3_79298377	C	T	.	PASS	.	GT	.|.	.|.	.|.	.|.	.|.	.|.	.|.	.|.	.|.	.|.	.|.	.|.	.|.	.|.	.|.	.|.	.|.	.|.	.|.	.|.	.|.	.|.	.|.	.|.	.|.	.|.	.|.	.|.	.|.	.|.	.|.	.|.	.|.	.|.	.|.	.|.	.|.	.|.	.|.	.|.	.|.
3	79298378	3_79298378	A	C	.	PASS	.	GT	.|.	.|.	.|.	.|.	.|.	.|.	.|.	.|.	.|.	.|.	.|.	.|.	.|.	.|.	.|.	.|.	.|.	.|.	.|.	.|.	.|.	.|.	.|.	.|.	.|.	.|.	.|.	.|.	.|.	.|.	.|.	.|.	.|.	.|.	.|.	.|.	.|.	.|.	.|.	.|.	.|.
3	79298387	3_79298387	T	C	.	PASS	.	GT	.|.	.|.	.|.	.|.	.|.	.|.	.|.	.|.	.|.	.|.	.|.	.|.	.|.	.|.	.|.	.|.	.|.	.|.	.|.	.|.	.|.	.|.	.|.	.|.	.|.	.|.	.|.	.|.	.|.	.|.	.|.	.|.	.|.	.|.	.|.	.|.	.|.	.|.	.|.	.|.	.|.
3	79298388	3_79298388	T	C	.	PASS	.	GT	.|.	.|.	.|.	.|.	.|.	.|.	.|.	.|.	.|.	.|.	.|.	.|.	.|.	.|.	.|.	.|.	.|.	.|.	.|.	.|.	.|.	.|.	.|.	.|.	.|.	.|.	.|.	.|.	.|.	.|.	.|.	.|.	.|.	.|.	.|.	.|.	.|.	.|.	.|.	.|.	.|.
[truncated: 3,774 more rows]
[truncated: 54 more columns]
