# Supplementary material for: ELOVL gene family plays a virtual role in response to breeding selection and lipid deposition in different tissues in chicken (Gallus gallus)
Source: BMC Genomics. 2022 Oct 17;23:705. doi: 10.1186/s12864-022-08932-8 (PMC9575239; doi:10.1186/s12864-022-08932-8)
Supplement: Supplementary file 9 — Additional file 9: Table S7. Gene specific primers used for qRT-PCR. [file 12864_2022_8932_MOESM9_ESM.xls]

## Sheet: Table S7
Table S7. Gene specific primers used for qRT-PCR
Gene	Primer	Sequence(5’-3’)	Size	Reference sequence number
ELOVL1	Forward	GGAGACATACTGCCCCTACC	163	NM_001012598.1
	Reverse	GGGGACCCAAGGAGAGTACA
ELOVL2	Forward	GACCTCGAGATGCCAGAGTT	231	NM_001197308.1
	Reverse	AGTTGTAGCCTCCTTCCCAC
ELOVL3	Forward	TCGGCTCACTCTGTCAAAGT	224	NM_001318410.1
	Reverse	ACAGCAGATTGGGTAAGGCT
ELOVL4	Forward	ATAAGCTGCCCAAGGAACCT	181	NM_001197309.1
	Reverse	CTGTAGGTTCCTCACTGCCA
ELOVL5	Forward	AGCTACCTGGATGTTTGGCT	136	XM_015284840.3
	Reverse	TCCGCATGTACTTTGGTCCT
ELOVL6	Forward	CCGTGTTGACTTTGCAGGAA	196	NM_001031539.1
	Reverse	CTCAGGGACCAGAGCACTAG
ELOVL7	Forward	TCAAAGATGCCGATCCGAGA	239	XM_015277347.3
	Reverse	GAACGAGTAACCAGTTGCCC
ApoVLDL II	Forward	CAATGAAACGGCTAGACTCA	108	NM_205483.2
	Reverse	AACACCGACTTTTCTTCCAA
β-actin	Forward	GAGAGAAGATGACACAGAC	116	NM_205518
	Reverse	GTCCATCACAATACCAGTGG
